# Supplementary material for: Oxytocin Alleviates Colitis and Colitis-Associated Colorectal Tumorigenesis via Noncanonical Fucosylation
Source: Research (Wash D C). 2024 Jul 8;7:0407. doi: 10.34133/research.0407 (PMC11228076; doi:10.34133/research.0407)
Supplement: Supplementary 1 — Supplementary Methods Figs. S1 to S9 Tables S1 to S4 [file research.0407.f1.zip]

Archive with 15 entries (15 files):
- FIG S1.pdf
- fig S2.pdf
- fig S4.pdf
- fig S5.pdf
- fig S6.pdf
- fig S7.pdf
- fig S8.pdf
- FigS9.pdf
- renamed_056a4.pdf
- Supplementary Table 1.xls
- Supplementary Table 2.xls
- Supplementary Table 3.csv
- Supplementary Table 4.xlsx
- supplement-research  (with Highlighted Changes).docx
- supplement-research(Clean Version).docx
