# Supplementary material for: Oxytocin Alleviates Colitis and Colitis-Associated Colorectal Tumorigenesis via Noncanonical Fucosylation
Source: Research (Wash D C). 2024 Jul 8;7:0407. doi: 10.34133/research.0407 (PMC11228076; doi:10.34133/research.0407)
Supplement: Supplementary 1 — Supplementary Methods Figs. S1 to S9 Tables S1 to S4 [file research.0407.f1.zip › Supplementary Table 1.xls]

## Sheet: Sheet1
Genes		Primer Sequence(5'-3')
OXTR	Forward primer	CTGCTACGGCCTTATCAGCTT
	Reverse primer	CGCTCCACATCTGCACGAA
Oxtr	Forward primer	GGCCGTGTTCCAGGTTCTC
	Reverse primer	TGCAAGTATTTGACCAGACGAC
Il1β	Forward primer	GCAACTGTTCCTGAACTCAACT
	Reverse primer	ATCTTTTGGGGTCCGTCAACT
Il6	Forward primer	TGATGCACTTGCAGAAAACA
	Reverse primer	ACCAGAGGAAATTTTCAATAGG
Il12	Forward primer	AGACATCACACGGGACCAAAC
	Reverse primer	CCAGGCAACTCTCGTTCTTGT
Tnf-α	Forward primer	AAGTTCCCAAATGGCCTCCC
	Reverse primer	CCACTTGGTGGTTTGTGAGTG
Ifn-γ	Forward primer	AAAGACAATCAGGCCATCAG
	Reverse primer	TGGGTTGTTGACCTCAAACT
Gapdh	Forward primer	ATACGGCTACAGCAACAGGG
	Reverse primer	GCCTCTCTTGCTCAGTGTCC
Cldn2	Forward primer	GGTTCCTGACAGCATGAAATTT
	Reverse primer	GCCATCATAGTAGTTGGTACGA
Cldn5	Forward primer	GCAAGGTGTATGAATCTGTGCT
	Reverse primer	GTCAAGGTAACAAAGAGTGCCA
Tjp1	Forward primer	CTGGTGAAGTCTCGGAAAAATG
	Reverse primer	CATCTCTTGCTGCCAAACTATC
Occlaudin	Forward primer	TGAAAGTCCACCTCCTTACAGA
	Reverse primer	CCGGATAAAAAGAGTACGCTGG
Muc2	Forward primer	ATGCCCACCTCCTCAAAGAC
	Reverse primer	GTAGTTTCCGTTGGAACAGTGAA
Manf	Forward primer	TCTGGGACGATTTTACCAGGA
	Reverse primer	TCTTGCTTCACGGCAAAACTTTA
Tff3	Forward primer	TTGCTGGGTCCTCTGGGATAG
	Reverse primer	TACACTGCTCCGATGTGACAG
B3GNT7	Forward primer	AAGAAAACCGTCTACCGGAGT
	Reverse primer	GGGTGAGACTGCGTTGGAAC
B3gnt7	Forward primer	CTTGTGGCTGTCACCGTTTTC
	Reverse primer	GCTGTTGGGGTTGACCAGAT
siRNA B3gnt7	Forward primer	ACUGCUCUAUCAACAUCAATT
	Reverse primer	UUGAUGUUGAUAGAGCAGUTT
siRNA B3GNT7	Forward primer	GGAAGAGUCUUCUGUGAAATT
	Reverse primer	UUUCACAGAAGACUCUUCCTT
OXTR-flox	Forward primer	GGTACCTCCTTTGAGCTTCTG
	Reverse primer	GCTGAGTCTTGGAAGCAGGA
villin-cre	Forward primer	CAGCATTGCTGTCACTTGGTC
	Reverse primer	ATTTGCCTGCATTACCGGTCG
Fut1	Forward primer	CAGCTCTGCCTGACATTTCTG
	Reverse primer	AGCAGGTGATAGTCTGAACACA
Fut2	Forward primer	ACCTCCAGCAACGAATAGTGA
	Reverse primer	GCCGATGGAATTGATCGTGAA
Fut4	Forward primer	CAAAGCCCTGGAGACCGTAGGT
	Reverse primer	CGCTCCTGGAATAGAGGAAGCC
Fut8	Forward primer	GGTTCCTGGCGTTGGATTATG
	Reverse primer	TCAATGGGGCCTTCTGGTATT
Fut9	Forward primer	CAAATCCCATGCGGTCCTGAT
	Reverse primer	TGCTCACCGTCAAGAAGCCATAA
FUT1	Forward primer	TATGACCATTGGCACCTTCG
	Reverse primer	TCAAGGCTTAGCCAATGTCC
FUT2	Forward primer	CTACCACCTGAACGACTGGATG
	Reverse primer	AGGGTGAACTCCTGGAGGATCT
FUT3	Forward primer	GCCGACCGCAAGGTGTAC
	Reverse primer	TGACTTAGGGTTGGACATGATATCC
FUT4	Forward primer	GGGTTTGGATGAACTTCGAGTCG
	Reverse primer	GGTAGCCATAAGGCACAAAGACG
FUT7	Forward primer	GAATGAGAGCCGATACCAACGC
	Reverse primer	TAGCGGTCACAGATGGCACAGA
FUT8	Forward primer	GACAGAACTGGTTCAGCGGAGA
	Reverse primer	GCAGTAGACCACATGATGGAGC
FUT9	Forward primer	TGGAATCAGCCAGCTCTGTGCT
	Reverse primer	CGTTGTGAGATGGCATCCTTGG
GAPDH	Forward primer	GGAGCGAGATCCCTCCAAAAT
	Reverse primer	GGCTGTTGTCATACTTCTCATGG
