# Supplementary material for: Oxytocin Alleviates Colitis and Colitis-Associated Colorectal Tumorigenesis via Noncanonical Fucosylation
Source: Research (Wash D C). 2024 Jul 8;7:0407. doi: 10.34133/research.0407 (PMC11228076; doi:10.34133/research.0407)
Supplement: Supplementary 1 — Supplementary Methods Figs. S1 to S9 Tables S1 to S4 [file research.0407.f1.zip › Supplementary Table 2.xls]

## Sheet: Sheet1
B3GNT7	Proteintech	22879-1-AP	Western blot 1:500
claudin 2	absin	abs130065	Western blot 1:1000
Claudin 5	absin	abs131311	Western blot 1:1000
Gapdh	Proteintech	60004-1-Ig	Western blot 1:2000
LEL	Vectorlabs	FL-1171-1	Western blot 1:500
LEL	Vectorlabs	FL-1171-1	IHC-P 20ug/ml
LTL	Vectorlabs	FL-1321-2	Western blot 1:500
LTL	Vectorlabs	FL-1321-2	IHC-P 10ug/ml
MUC2	abcam	ab272692	Western blot 1:1000
MUC2	abcam	ab272692	IF 1:200
MUC2	Santa cruz	sc515032	IP 5ug
occludin	absin	abs154942	Western blot 1:1000
OXTR	abcam	ab87312	IHC-P 1:200
OXTR	abcam	ab300443	IF 1:200
OXTR	Santa cruz	sc-515809	IF 1:200
ZO-1	absin	abs131224	Western blot 1:1000
