# Supplementary material for: Oxytocin Alleviates Colitis and Colitis-Associated Colorectal Tumorigenesis via Noncanonical Fucosylation
Source: Research (Wash D C). 2024 Jul 8;7:0407. doi: 10.34133/research.0407 (PMC11228076; doi:10.34133/research.0407)
Supplement: Supplementary 1 — Supplementary Methods Figs. S1 to S9 Tables S1 to S4 [file research.0407.f1.zip › Supplementary Table 3.csv]

Gene id	Gene name	Gene description	O211DSSKO_vs_O211DSSNS	O211DSSKO_vs_O211KO	O211DSSNS_vs_O211NS	O211KO_vs_O211NS	Sum
7760			3192	3389	4775	2616	7760
ENSMUSG00000002012	Pnck	pregnancy upregulated non-ubiquitously expressed CaM kinase [Source:MGI Symbol;Acc:MGI:1347357]	yes|up	yes|up	yes|down	yes|down	4
ENSMUSG00000053211	Zfy1	zinc finger protein 1, Y-linked [Source:MGI Symbol;Acc:MGI:99212]	yes|up	yes|up	yes|up	no|no change	3
ENSMUSG00000037973	Itprid1	ITPR interacting domain containing 1 [Source:MGI Symbol;Acc:MGI:2685304]	yes|up	yes|up	yes|down	no|down	3
ENSMUSG00000028185	Dnase2b	deoxyribonuclease II beta [Source:MGI Symbol;Acc:MGI:1913283]	yes|down	no|up	no|up	no|down	1
ENSMUSG00000028184	Adgrl2	adhesion G protein-coupled receptor L2 [Source:MGI Symbol;Acc:MGI:2139714]	no|up	no|down	yes|down	no|down	1
ENSMUSG00000028186	Uox	urate oxidase [Source:MGI Symbol;Acc:MGI:98907]	yes|down	yes|down	no|up	no|up	2
ENSMUSG00000092586	Ly6g6c	lymphocyte antigen 6 complex, locus G6C [Source:MGI Symbol;Acc:MGI:2148930]	yes|down	yes|down	no|down	no|up	2
ENSMUSG00000100257	C4bp-ps1	complement component 4 binding protein, pseudogene 1 [Source:MGI Symbol;Acc:MGI:99594]	yes|down	no|no change	yes|up	no|no change	2
ENSMUSG00000112822	A130012E19Rik	RIKEN cDNA A130012E19 gene [Source:MGI Symbol;Acc:MGI:2443640]	no|down	yes|down	no|down	no|down	1
ENSMUSG00000083012	Fam220a	family with sequence similarity 220, member A [Source:MGI Symbol;Acc:MGI:1914488]	yes|up	no|up	yes|down	no|down	2
ENSMUSG00000006007	Pdc	phosducin [Source:MGI Symbol;Acc:MGI:98090]	no|no change	no|down	no|no change	yes|up	1
ENSMUSG00000045009	Prrt3	proline-rich transmembrane protein 3 [Source:MGI Symbol;Acc:MGI:2444810]	yes|up	yes|up	no|down	no|down	2
ENSMUSG00000045008	9030612E09Rik	RIKEN cDNA 9030612E09 gene [Source:MGI Symbol;Acc:MGI:1921780]	no|down	no|up	no|up	yes|down	1
ENSMUSG00000109812	Gm45640	predicted gene 45640 [Source:MGI Symbol;Acc:MGI:5791476]	no|up	no|down	no|up	yes|up	1
ENSMUSG00000004891	Nes	nestin [Source:MGI Symbol;Acc:MGI:101784]	no|down	no|up	no|up	yes|down	1
ENSMUSG00000043505	Gimap5	GTPase, IMAP family member 5 [Source:MGI Symbol;Acc:MGI:2442232]	no|down	no|up	yes|up	yes|up	2
ENSMUSG00000026531	Mptx1	mucosal pentraxin 1 [Source:MGI Symbol;Acc:MGI:1913539]	no|up	yes|down	yes|down	no|down	2
ENSMUSG00000033107	Rnf125	ring finger protein 125 [Source:MGI Symbol;Acc:MGI:1914914]	no|down	no|up	yes|up	no|up	1
ENSMUSG00000108436	Gm44851	predicted gene 44851 [Source:MGI Symbol;Acc:MGI:5753427]	no|down	yes|up	yes|up	no|down	2
ENSMUSG00000112825	Gm9118	predicted gene 9118 [Source:MGI Symbol;Acc:MGI:3648185]	no|no change	no|no change	yes|down	yes|down	2
ENSMUSG00000034401	Spata6	spermatogenesis associated 6 [Source:MGI Symbol;Acc:MGI:1915196]	yes|down	no|down	no|up	no|up	1
ENSMUSG00000035429	Ptprh	protein tyrosine phosphatase, receptor type, H [Source:MGI Symbol;Acc:MGI:3026877]	no|down	no|up	yes|up	no|up	1
ENSMUSG00000104094	Gm37314	predicted gene, 37314 [Source:MGI Symbol;Acc:MGI:5610542]	no|up	no|down	no|no change	yes|up	1
ENSMUSG00000026051	Ecrg4	ECRG4 augurin precursor [Source:MGI Symbol;Acc:MGI:1926146]	yes|up	no|up	no|no change	no|up	1
ENSMUSG00000068349	Gml	glycosylphosphatidylinositol anchored molecule like [Source:MGI Symbol;Acc:MGI:3644767]	yes|down	no|down	yes|up	yes|up	3
ENSMUSG00000068348	Gm10238	predicted pseudogene 10238 [Source:MGI Symbol;Acc:MGI:3641620]	no|up	no|up	yes|up	yes|up	2
ENSMUSG00000114711	Gm47759	predicted gene, 47759 [Source:MGI Symbol;Acc:MGI:6096909]	no|down	no|up	no|down	yes|down	1
ENSMUSG00000034959	Rubcnl	RUN and cysteine rich domain containing beclin 1 interacting protein like [Source:MGI Symbol;Acc:MGI:2685590]	no|down	yes|up	yes|up	no|up	2
ENSMUSG00000034958	Atcay	ataxia, cerebellar, Cayman type [Source:MGI Symbol;Acc:MGI:2448730]	no|down	no|up	yes|up	no|up	1
ENSMUSG00000032334	Loxl1	lysyl oxidase-like 1 [Source:MGI Symbol;Acc:MGI:106096]	yes|up	yes|up	yes|up	no|up	3
ENSMUSG00002076021	-	-	yes|up	no|up	no|no change	yes|up	2
ENSMUSG00000042453	Reln	reelin [Source:MGI Symbol;Acc:MGI:103022]	yes|up	yes|up	no|up	no|up	2
ENSMUSG00000075553	Gm5464	predicted gene 5464 [Source:MGI Symbol;Acc:MGI:3643060]	no|up	no|down	yes|down	no|up	1
ENSMUSG00000023885	Thbs2	thrombospondin 2 [Source:MGI Symbol;Acc:MGI:98738]	yes|up	yes|up	no|no change	no|up	2
ENSMUSG00000023886	Smoc2	SPARC related modular calcium binding 2 [Source:MGI Symbol;Acc:MGI:1929881]	yes|up	no|down	yes|down	yes|down	3
ENSMUSG00000109946	Brd3os	bromodomain containing 3, opposite strand [Source:MGI Symbol;Acc:MGI:106557]	no|up	yes|up	no|up	no|up	1
ENSMUSG00000032338	Hcn4	hyperpolarization-activated, cyclic nucleotide-gated K+ 4 [Source:MGI Symbol;Acc:MGI:1298209]	no|up	yes|up	no|down	yes|down	2
ENSMUSG00000090304	Vmn2r99	vomeronasal 2, receptor 99 [Source:MGI Symbol;Acc:MGI:3644540]	yes|up	no|down	yes|down	no|down	2
ENSMUSG00000069833	Ahnak	AHNAK nucleoprotein (desmoyokin) [Source:MGI Symbol;Acc:MGI:1316648]	no|down	no|down	yes|up	no|up	1
ENSMUSG00000069830	Nlrp1a	NLR family, pyrin domain containing 1A [Source:MGI Symbol;Acc:MGI:2684861]	yes|down	yes|down	yes|up	yes|up	4
ENSMUSG00000028238	Atp6v0d2	ATPase, H+ transporting, lysosomal V0 subunit D2 [Source:MGI Symbol;Acc:MGI:1924415]	yes|down	no|up	yes|up	no|up	2
ENSMUSG00000076928	Trac	T cell receptor alpha constant [Source:MGI Symbol;Acc:MGI:4439838]	no|down	no|up	yes|up	no|up	1
ENSMUSG00000033860	Fgg	fibrinogen gamma chain [Source:MGI Symbol;Acc:MGI:95526]	no|up	no|up	yes|down	yes|down	2
ENSMUSG00000069835	Sat2	spermidine/spermine N1-acetyl transferase 2 [Source:MGI Symbol;Acc:MGI:1916465]	no|up	yes|up	no|up	yes|down	2
ENSMUSG00000107690	Gm44044	predicted gene, 44044 [Source:MGI Symbol;Acc:MGI:5690436]	yes|up	no|up	no|up	no|up	1
ENSMUSG00000009075	Cabp7	calcium binding protein 7 [Source:MGI Symbol;Acc:MGI:2183437]	yes|up	no|down	no|down	no|up	1
ENSMUSG00000037813	D630003M21Rik	RIKEN cDNA D630003M21 gene [Source:MGI Symbol;Acc:MGI:3606579]	yes|up	yes|up	no|down	yes|down	3
ENSMUSG00000116719	Gm29719	predicted gene, 29719 [Source:MGI Symbol;Acc:MGI:5588878]	no|down	no|up	yes|up	no|up	1
ENSMUSG00000114970	Gm49069	predicted gene, 49069 [Source:MGI Symbol;Acc:MGI:6118452]	yes|up	yes|up	no|up	no|down	2
ENSMUSG00000083277	Gm15376	predicted gene 15376 [Source:MGI Symbol;Acc:MGI:3707460]	yes|up	no|up	yes|down	no|down	2
ENSMUSG00000100625	1700016G22Rik	RIKEN cDNA 1700016G22 gene [Source:MGI Symbol;Acc:MGI:1919117]	no|down	no|no change	yes|up	no|no change	1
ENSMUSG00000053695	Defb37	defensin beta 37 [Source:MGI Symbol;Acc:MGI:2672966]	yes|up	yes|up	yes|up	yes|up	4
ENSMUSG00000053693	Mast1	microtubule associated serine/threonine kinase 1 [Source:MGI Symbol;Acc:MGI:1861901]	no|up	yes|up	no|down	no|down	1
ENSMUSG00000068122	Agtr2	angiotensin II receptor, type 2 [Source:MGI Symbol;Acc:MGI:87966]	no|no change	yes|down	no|no change	no|up	1
ENSMUSG00000017737	Mmp9	matrix metallopeptidase 9 [Source:MGI Symbol;Acc:MGI:97011]	no|up	yes|up	yes|up	yes|up	3
ENSMUSG00000061322	Dnai1	dynein axonemal intermediate chain 1 [Source:MGI Symbol;Acc:MGI:1916172]	yes|up	yes|up	yes|down	yes|down	4
ENSMUSG00000068129	Cst7	cystatin F (leukocystatin) [Source:MGI Symbol;Acc:MGI:1298217]	no|down	no|up	yes|up	yes|up	2
ENSMUSG00000043501	Lgals2	lectin, galactose-binding, soluble 2 [Source:MGI Symbol;Acc:MGI:895068]	yes|up	yes|up	no|up	no|up	2
ENSMUSG00000078606	Gvin2	GTPase, very large interferon inducible, family member 2 [Source:MGI Symbol;Acc:MGI:3782245]	no|down	no|down	yes|up	yes|up	2
ENSMUSG00000114576	Naip3-ps1	NLR family, apoptosis inhibitory protein 3, pseudogene 1 [Source:MGI Symbol;Acc:MGI:1858253]	yes|up	no|up	yes|down	no|down	2
ENSMUSG00000095335	Igkv3-5	immunoglobulin kappa chain variable 3-5 [Source:MGI Symbol;Acc:MGI:1330854]	yes|up	yes|up	no|up	no|down	2
ENSMUSG00000021760	Gpx8	glutathione peroxidase 8 (putative) [Source:MGI Symbol;Acc:MGI:1916840]	yes|up	yes|up	yes|up	no|down	3
ENSMUSG00000021815	Mss51	MSS51 mitochondrial translational activator [Source:MGI Symbol;Acc:MGI:1922093]	no|up	no|up	yes|down	no|down	1
ENSMUSG00000021765	Fst	follistatin [Source:MGI Symbol;Acc:MGI:95586]	no|down	yes|up	yes|up	yes|up	3
ENSMUSG00000020364	Zfp354a	zinc finger protein 354A [Source:MGI Symbol;Acc:MGI:103172]	yes|up	no|up	no|down	no|down	1
ENSMUSG00000086779	Gm13562	predicted gene 13562 [Source:MGI Symbol;Acc:MGI:3651238]	no|up	no|down	yes|down	no|down	1
ENSMUSG00000027401	Tgm3	transglutaminase 3, E polypeptide [Source:MGI Symbol;Acc:MGI:98732]	yes|down	yes|down	yes|down	yes|down	4
ENSMUSG00000027400	Pdyn	prodynorphin [Source:MGI Symbol;Acc:MGI:97535]	no|down	no|no change	yes|up	no|no change	1
ENSMUSG00000070443	Gm10291	predicted pseudogene 10291 [Source:MGI Symbol;Acc:MGI:3641638]	no|up	no|up	yes|down	yes|down	2
ENSMUSG00000075162	Gm10812	predicted gene 10812 [Source:MGI Symbol;Acc:MGI:3708535]	yes|down	yes|down	yes|up	yes|up	4
ENSMUSG00000108618	Gm44816	predicted gene 44816 [Source:MGI Symbol;Acc:MGI:5753392]	yes|up	yes|up	no|down	no|down	2
ENSMUSG00000070448	Vmn2r89	vomeronasal 2, receptor 89 [Source:MGI Symbol;Acc:MGI:1316707]	no|down	no|down	no|down	yes|down	1
ENSMUSG00000086775	Snhg7os	small nucleolar RNA host gene 7, opposite strand [Source:MGI Symbol;Acc:MGI:3045374]	no|up	yes|up	yes|up	no|up	2
ENSMUSG00000101578	Vmn1r206	vomeronasal 1 receptor 206 [Source:MGI Symbol;Acc:MGI:2159665]	yes|down	yes|down	no|up	no|up	2
ENSMUSG00000099764	Rps10-ps2	ribosomal protein S10, pseudogene 2 [Source:MGI Symbol;Acc:MGI:3645627]	yes|down	yes|down	yes|up	yes|up	4
ENSMUSG00000099767	Gm28884	predicted gene 28884 [Source:MGI Symbol;Acc:MGI:5579590]	no|up	no|up	yes|up	yes|up	2
ENSMUSG00000110631	Gm42047	predicted gene, 42047 [Source:MGI Symbol;Acc:MGI:5624932]	yes|up	no|down	yes|down	no|down	2
ENSMUSG00000046814	Gchfr	GTP cyclohydrolase I feedback regulator [Source:MGI Symbol;Acc:MGI:2443977]	no|down	no|up	yes|up	yes|up	2
ENSMUSG00000044286	Olfr221	olfactory receptor 221 [Source:MGI Symbol;Acc:MGI:3030055]	no|down	no|up	yes|up	no|no change	1
ENSMUSG00000108435	Gm45051	predicted gene 45051 [Source:MGI Symbol;Acc:MGI:5753627]	no|up	no|down	no|up	yes|up	1
ENSMUSG00000054074	Skida1	SKI/DACH domain containing 1 [Source:MGI Symbol;Acc:MGI:1919918]	yes|up	yes|up	no|up	no|up	2
ENSMUSG00000037605	Adgrl3	adhesion G protein-coupled receptor L3 [Source:MGI Symbol;Acc:MGI:2441950]	yes|up	no|up	no|down	yes|up	2
ENSMUSG00000054072	Iigp1	interferon inducible GTPase 1 [Source:MGI Symbol;Acc:MGI:1926259]	no|up	no|up	yes|up	yes|up	2
ENSMUSG00000001270	Ckb	creatine kinase, brain [Source:MGI Symbol;Acc:MGI:88407]	yes|up	yes|up	yes|down	no|down	3
ENSMUSG00000093677	Gm20712	predicted gene 20712 [Source:MGI Symbol;Acc:MGI:5313159]	yes|up	no|up	yes|down	no|down	2
ENSMUSG00000049001	Ndnf	neuron-derived neurotrophic factor [Source:MGI Symbol;Acc:MGI:1915419]	no|up	no|up	yes|down	yes|down	2
ENSMUSG00000056124	B4galt6	UDP-Gal:betaGlcNAc beta 1,4-galactosyltransferase, polypeptide 6 [Source:MGI Symbol;Acc:MGI:1928380]	no|down	no|up	yes|up	no|up	1
ENSMUSG00000006958	Chrd	chordin [Source:MGI Symbol;Acc:MGI:1313268]	yes|down	no|down	yes|up	no|up	2
ENSMUSG00000091412	Gm2895	predicted gene 2895 [Source:MGI Symbol;Acc:MGI:3781073]	no|down	no|up	yes|up	yes|up	2
ENSMUSG00000092021	Gbp11	guanylate binding protein 11 [Source:MGI Symbol;Acc:MGI:3646307]	no|up	no|down	no|up	yes|up	1
ENSMUSG00000046818	Ddit4l	DNA-damage-inducible transcript 4-like [Source:MGI Symbol;Acc:MGI:1920534]	yes|up	no|up	yes|down	yes|down	3
ENSMUSG00000099908	Gm28539	predicted gene 28539 [Source:MGI Symbol;Acc:MGI:5579245]	no|up	no|down	yes|up	yes|up	2
ENSMUSG00000082051	Gm16072	predicted gene 16072 [Source:MGI Symbol;Acc:MGI:3801776]	yes|up	yes|up	no|no change	no|no change	2
ENSMUSG00000098781	Gm28044	predicted gene, 28044 [Source:MGI Symbol;Acc:MGI:5547780]	no|no change	yes|down	no|up	no|up	1
ENSMUSG00000032802	Srxn1	sulfiredoxin 1 homolog (S. cerevisiae) [Source:MGI Symbol;Acc:MGI:104971]	no|down	no|up	yes|up	no|up	1
ENSMUSG00000092029	Gm9027	predicted gene 9027 [Source:MGI Symbol;Acc:MGI:3646681]	yes|down	no|down	no|down	yes|down	2
ENSMUSG00000030921	Trim30a	tripartite motif-containing 30A [Source:MGI Symbol;Acc:MGI:98178]	no|down	no|down	yes|up	no|up	1
ENSMUSG00000117957	Gm50334	predicted gene, 50334 [Source:MGI Symbol;Acc:MGI:6303204]	no|up	no|down	yes|down	no|down	1
ENSMUSG00000086513	Gvin-ps1	GTPase, very large interferon inducible, pseudogene 1 [Source:MGI Symbol;Acc:MGI:1924950]	no|up	no|down	yes|down	no|down	1
ENSMUSG00000087579	Hectd2os	Hectd2, opposite strand [Source:MGI Symbol;Acc:MGI:1919243]	no|up	no|down	no|up	yes|up	1
ENSMUSG00000030669	Calca	calcitonin/calcitonin-related polypeptide, alpha [Source:MGI Symbol;Acc:MGI:2151253]	no|down	no|up	yes|up	yes|up	2
ENSMUSG00000027452	Acss1	acyl-CoA synthetase short-chain family member 1 [Source:MGI Symbol;Acc:MGI:1915988]	no|up	no|up	yes|down	no|down	1
ENSMUSG00000044062	Plekhd1os	pleckstrin homology domain containing, family D (with coiled-coil domains) member 1, opposite strand [Source:MGI Symbol;Acc:MGI:1915604]	yes|up	no|down	yes|down	yes|down	3
ENSMUSG00000036766	Dner	delta/notch-like EGF repeat containing [Source:MGI Symbol;Acc:MGI:2152889]	no|up	yes|up	no|up	yes|down	2
ENSMUSG00000100372	1700003I22Rik	RIKEN cDNA 1700003I22 gene [Source:MGI Symbol;Acc:MGI:1916606]	yes|up	yes|up	no|down	yes|up	3
ENSMUSG00000044067	Gpr22	G protein-coupled receptor 22 [Source:MGI Symbol;Acc:MGI:1920260]	yes|up	yes|up	no|down	yes|down	3
ENSMUSG00000097352	C920009B18Rik	RIKEN cDNA C920009B18 gene [Source:MGI Symbol;Acc:MGI:3583961]	no|down	no|up	yes|up	no|up	1
ENSMUSG00000097603	A430010J10Rik	RIKEN cDNA A430010J10 gene [Source:MGI Symbol;Acc:MGI:2442501]	yes|up	no|up	no|no change	no|up	1
ENSMUSG00000097604	Gm17322	predicted gene, 17322 [Source:MGI Symbol;Acc:MGI:4936956]	no|down	no|down	yes|down	yes|down	2
ENSMUSG00000030666	Calcb	calcitonin-related polypeptide, beta [Source:MGI Symbol;Acc:MGI:2151254]	yes|up	yes|up	no|no change	no|no change	2
ENSMUSG00000118000	4933403J19Rik	RIKEN cDNA 4933403J19 gene [Source:MGI Symbol;Acc:MGI:1918271]	yes|down	yes|down	no|up	no|up	2
ENSMUSG00000086999	Bcas1os2	brain enriched myelin associated protein 1, opposite strand 2 [Source:MGI Symbol;Acc:MGI:1920553]	yes|up	no|up	no|down	no|up	1
ENSMUSG00000073867	AA474408	expressed sequence AA474408 [Source:MGI Symbol;Acc:MGI:3034216]	no|up	yes|up	no|down	no|down	1
ENSMUSG00000079800	-	-	no|down	no|down	yes|up	no|up	1
ENSMUSG00000116536	Gm2805	predicted gene 2805 [Source:MGI Symbol;Acc:MGI:3780974]	no|up	no|up	yes|down	no|down	1
ENSMUSG00000002265	Peg3	paternally expressed 3 [Source:MGI Symbol;Acc:MGI:104748]	no|up	yes|up	no|down	yes|down	2
ENSMUSG00000099583	H3c4	H3 clustered histone 4 [Source:MGI Symbol;Acc:MGI:2448322]	no|up	no|up	yes|down	yes|down	2
ENSMUSG00000021589	Rhobtb3	Rho-related BTB domain containing 3 [Source:MGI Symbol;Acc:MGI:1920546]	yes|up	no|up	yes|down	no|down	2
ENSMUSG00000036362	P2ry13	purinergic receptor P2Y, G-protein coupled 13 [Source:MGI Symbol;Acc:MGI:1921441]	no|down	yes|up	yes|up	yes|up	3
ENSMUSG00000037145	Lypd8l	LY6/PLAUR domain containing 8 like [Source:MGI Symbol;Acc:MGI:1925604]	no|down	no|up	yes|up	yes|up	2
ENSMUSG00000112014	Gm48435	predicted gene, 48435 [Source:MGI Symbol;Acc:MGI:6097938]	no|up	yes|up	no|up	no|down	1
ENSMUSG00000084849	Gm16105	predicted gene 16105 [Source:MGI Symbol;Acc:MGI:3801737]	yes|up	yes|up	no|no change	no|no change	2
ENSMUSG00000022860	Chodl	chondrolectin [Source:MGI Symbol;Acc:MGI:2179069]	yes|up	no|up	yes|down	yes|down	3
ENSMUSG00000022861	Dgkg	diacylglycerol kinase, gamma [Source:MGI Symbol;Acc:MGI:105060]	no|up	no|up	yes|down	no|down	1
ENSMUSG00000112012	Gm47025	predicted gene, 47025 [Source:MGI Symbol;Acc:MGI:6095715]	no|up	no|down	yes|down	no|down	1
ENSMUSG00000118004	BC026513	cDNA sequence BC026513 [Source:MGI Symbol;Acc:MGI:2652849]	no|up	yes|up	no|down	yes|down	2
ENSMUSG00000041120	Nbl1	NBL1, DAN family BMP antagonist [Source:MGI Symbol;Acc:MGI:104591]	yes|up	yes|up	no|up	no|down	2
ENSMUSG00000041653	Pnpla3	patatin-like phospholipase domain containing 3 [Source:MGI Symbol;Acc:MGI:2151796]	yes|up	yes|up	yes|down	no|down	3
ENSMUSG00000022868	Ahsg	alpha-2-HS-glycoprotein [Source:MGI Symbol;Acc:MGI:107189]	yes|up	yes|up	yes|down	yes|down	4
ENSMUSG00000076709	Ighv1-47	immunoglobulin heavy variable 1-47 [Source:MGI Symbol;Acc:MGI:4439890]	no|up	no|down	no|no change	yes|up	1
ENSMUSG00000084844	Hoxb3os	homeobox B3 and homeobox B2, opposite strand [Source:MGI Symbol;Acc:MGI:103211]	yes|up	yes|up	yes|down	no|down	3
ENSMUSG00000085606	Gm15792	predicted gene 15792 [Source:MGI Symbol;Acc:MGI:3783234]	no|no change	no|down	yes|down	no|down	1
ENSMUSG00000115946	Mirt2	myocardial infraction associated transcript 2 [Source:MGI Symbol;Acc:MGI:3642813]	no|up	no|up	yes|up	yes|up	2
ENSMUSG00000115944	AU021063	expressed sequence AU021063 [Source:MGI Symbol;Acc:MGI:2146136]	yes|up	yes|up	no|no change	no|no change	2
ENSMUSG00000066964	Tmem211	transmembrane protein 211 [Source:MGI Symbol;Acc:MGI:2685700]	yes|up	yes|up	no|down	no|down	2
ENSMUSG00000104292	Gm38042	predicted gene, 38042 [Source:MGI Symbol;Acc:MGI:5611270]	no|down	yes|down	no|down	no|up	1
ENSMUSG00000099950	9130227L01Rik	RIKEN cDNA 9130227L01 gene [Source:MGI Symbol;Acc:MGI:2445084]	yes|up	no|up	no|down	no|up	1
ENSMUSG00000113725	Gm48358	predicted gene, 48358 [Source:MGI Symbol;Acc:MGI:6097826]	no|up	no|up	no|up	yes|up	1
ENSMUSG00000033688	1300017J02Rik	RIKEN cDNA 1300017J02 gene [Source:MGI Symbol;Acc:MGI:1919025]	no|up	no|up	yes|down	yes|down	2
ENSMUSG00000030409	Dmpk	dystrophia myotonica-protein kinase [Source:MGI Symbol;Acc:MGI:94906]	yes|up	no|up	yes|down	yes|down	3
ENSMUSG00000110529	Gm45694	predicted gene 45694 [Source:MGI Symbol;Acc:MGI:5804809]	no|up	no|up	no|down	yes|down	1
ENSMUSG00000110523	C230057M02Rik	RIKEN cDNA C230057M02 gene [Source:MGI Symbol;Acc:MGI:2442079]	yes|up	no|up	yes|down	yes|down	3
ENSMUSG00000112633	Gm47627	predicted gene, 47627 [Source:MGI Symbol;Acc:MGI:6096695]	no|down	no|up	no|down	yes|down	1
ENSMUSG00000030402	Ppm1n	protein phosphatase, Mg2+/Mn2+ dependent, 1N (putative) [Source:MGI Symbol;Acc:MGI:2142330]	no|down	no|up	no|down	yes|down	1
ENSMUSG00000024534	Sncaip	synuclein, alpha interacting protein (synphilin) [Source:MGI Symbol;Acc:MGI:1915097]	yes|up	yes|up	no|no change	no|no change	2
ENSMUSG00000055214	Pld5	phospholipase D family, member 5 [Source:MGI Symbol;Acc:MGI:2442056]	yes|up	no|up	yes|down	no|up	2
ENSMUSG00000024530	Prelid3a	PRELI domain containing 3A [Source:MGI Symbol;Acc:MGI:2442865]	yes|up	yes|up	no|no change	no|no change	2
ENSMUSG00000041268	Dmxl2	Dmx-like 2 [Source:MGI Symbol;Acc:MGI:2444630]	no|down	yes|up	yes|up	no|up	2
ENSMUSG00000024538	Ppic	peptidylprolyl isomerase C [Source:MGI Symbol;Acc:MGI:97751]	yes|up	yes|up	yes|down	yes|down	4
ENSMUSG00000027333	Smox	spermine oxidase [Source:MGI Symbol;Acc:MGI:2445356]	no|down	no|up	yes|up	no|up	1
ENSMUSG00000027332	Ivd	isovaleryl coenzyme A dehydrogenase [Source:MGI Symbol;Acc:MGI:1929242]	no|up	no|up	yes|down	no|down	1
ENSMUSG00000027331	Knstrn	kinetochore-localized astrin/SPAG5 binding [Source:MGI Symbol;Acc:MGI:1289298]	no|up	no|down	yes|down	no|down	1
ENSMUSG00000071719	Tmem28	transmembrane protein 28 [Source:MGI Symbol;Acc:MGI:3648377]	no|up	no|down	no|up	yes|up	1
ENSMUSG00000109564	Muc16	mucin 16 [Source:MGI Symbol;Acc:MGI:1920982]	yes|up	yes|up	yes|down	no|down	3
ENSMUSG00000036144	Meox2	mesenchyme homeobox 2 [Source:MGI Symbol;Acc:MGI:103219]	yes|up	yes|up	no|no change	no|no change	2
ENSMUSG00000062380	Tubb3	tubulin, beta 3 class III [Source:MGI Symbol;Acc:MGI:107813]	yes|up	yes|up	no|up	no|down	2
ENSMUSG00000071713	Csf2rb	colony stimulating factor 2 receptor, beta, low-affinity (granulocyte-macrophage) [Source:MGI Symbol;Acc:MGI:1339759]	no|down	no|up	yes|up	yes|up	2
ENSMUSG00000027339	Rassf2	Ras association (RalGDS/AF-6) domain family member 2 [Source:MGI Symbol;Acc:MGI:2442060]	no|down	no|up	yes|up	no|up	1
ENSMUSG00000027338	Prnd	prion like protein doppel [Source:MGI Symbol;Acc:MGI:1346999]	no|down	no|down	yes|up	no|up	1
ENSMUSG00000071716	Apol7e	apolipoprotein L 7e [Source:MGI Symbol;Acc:MGI:3704456]	no|down	no|up	yes|up	no|up	1
ENSMUSG00000062400	Krtap6-5	keratin associated protein 6-5 [Source:MGI Symbol;Acc:MGI:1915734]	yes|down	no|down	yes|up	no|no change	2
ENSMUSG00000071715	Ncf4	neutrophil cytosolic factor 4 [Source:MGI Symbol;Acc:MGI:109186]	no|down	yes|up	yes|up	yes|up	3
ENSMUSG00000067225	Cyp2c54	cytochrome P450, family 2, subfamily c, polypeptide 54 [Source:MGI Symbol;Acc:MGI:3642960]	no|up	no|no change	yes|down	yes|down	2
ENSMUSG00000067224	Gm3695	predicted gene 3695 [Source:MGI Symbol;Acc:MGI:3781871]	no|down	no|up	no|down	yes|down	1
ENSMUSG00000107745	Gm43917	predicted gene, 43917 [Source:MGI Symbol;Acc:MGI:5690309]	yes|down	no|down	no|up	no|down	1
ENSMUSG00000030087	Klf15	Kruppel-like factor 15 [Source:MGI Symbol;Acc:MGI:1929988]	yes|up	no|down	yes|down	yes|down	3
ENSMUSG00000030086	Chchd6	coiled-coil-helix-coiled-coil-helix domain containing 6 [Source:MGI Symbol;Acc:MGI:1913348]	no|up	no|down	yes|down	no|down	1
ENSMUSG00000030089	Slc41a3	solute carrier family 41, member 3 [Source:MGI Symbol;Acc:MGI:1918949]	no|up	no|up	yes|up	no|up	1
ENSMUSG00000090370	Gm21989	predicted gene 21989 [Source:MGI Symbol;Acc:MGI:5439458]	no|no change	no|down	yes|down	no|down	1
ENSMUSG00000058618	Defa39	defensin, alpha, 39 [Source:MGI Symbol;Acc:MGI:3611585]	yes|up	yes|up	no|no change	no|no change	2
ENSMUSG00000032332	Col12a1	collagen, type XII, alpha 1 [Source:MGI Symbol;Acc:MGI:88448]	yes|up	yes|up	no|up	no|down	2
ENSMUSG00000101028	Gm28723	predicted gene 28723 [Source:MGI Symbol;Acc:MGI:5579429]	no|no change	yes|down	yes|down	no|up	2
ENSMUSG00000056836	Gm6851	predicted pseudogene 6851 [Source:MGI Symbol;Acc:MGI:3643618]	no|down	no|down	yes|up	yes|up	2
ENSMUSG00000026678	Rgs5	regulator of G-protein signaling 5 [Source:MGI Symbol;Acc:MGI:1098434]	yes|up	yes|up	no|no change	no|no change	2
ENSMUSG00000056749	Nfil3	nuclear factor, interleukin 3, regulated [Source:MGI Symbol;Acc:MGI:109495]	yes|up	yes|up	no|down	no|down	2
ENSMUSG00000073400	Trim10	tripartite motif-containing 10 [Source:MGI Symbol;Acc:MGI:1338757]	yes|down	no|down	yes|up	yes|up	3
ENSMUSG00000073402	Gm8909	predicted gene 8909 [Source:MGI Symbol;Acc:MGI:3704134]	no|up	yes|up	yes|up	yes|up	3
ENSMUSG00000073403	Gm10499	predicted gene 10499 [Source:MGI Symbol;Acc:MGI:3702919]	no|up	yes|up	yes|up	no|up	2
ENSMUSG00000031428	Zcchc18	zinc finger, CCHC domain containing 18 [Source:MGI Symbol;Acc:MGI:1914245]	no|up	yes|up	yes|up	no|up	2
ENSMUSG00000041831	Sytl3	synaptotagmin-like 3 [Source:MGI Symbol;Acc:MGI:1933367]	no|down	no|up	yes|up	no|up	1
ENSMUSG00000115548	5430440P10Rik	RIKEN cDNA 5430440P10 gene [Source:MGI Symbol;Acc:MGI:1918612]	no|up	no|down	yes|down	no|up	1
ENSMUSG00000041347	Bdkrb1	bradykinin receptor, beta 1 [Source:MGI Symbol;Acc:MGI:88144]	yes|up	yes|up	no|up	no|up	2
ENSMUSG00000031932	Gpr83	G protein-coupled receptor 83 [Source:MGI Symbol;Acc:MGI:95712]	yes|up	no|up	yes|down	yes|down	3
ENSMUSG00000040836	Gpr161	G protein-coupled receptor 161 [Source:MGI Symbol;Acc:MGI:2685054]	yes|up	yes|up	yes|down	no|down	3
ENSMUSG00000000320	Alox12	arachidonate 12-lipoxygenase [Source:MGI Symbol;Acc:MGI:87998]	yes|down	no|down	yes|up	no|up	2
ENSMUSG00000031425	Plp1	proteolipid protein (myelin) 1 [Source:MGI Symbol;Acc:MGI:97623]	yes|up	yes|up	no|down	no|up	2
ENSMUSG00000038203	Hoxa13	homeobox A13 [Source:MGI Symbol;Acc:MGI:96173]	yes|down	yes|down	no|down	no|down	2
ENSMUSG00000096918	Gm16863	predicted gene, 16863 [Source:MGI Symbol;Acc:MGI:4439787]	yes|up	no|up	yes|down	no|down	2
ENSMUSG00000051537	Gm5124	predicted pseudogene 5124 [Source:MGI Symbol;Acc:MGI:3643622]	no|down	no|up	yes|up	yes|up	2
ENSMUSG00000039787	Cercam	cerebral endothelial cell adhesion molecule [Source:MGI Symbol;Acc:MGI:2139134]	yes|up	yes|up	yes|up	no|up	3
ENSMUSG00000039781	Cep131	centrosomal protein 131 [Source:MGI Symbol;Acc:MGI:107440]	no|up	no|up	yes|down	no|down	1
ENSMUSG00000039783	Kmo	kynurenine 3-monooxygenase (kynurenine 3-hydroxylase) [Source:MGI Symbol;Acc:MGI:2138151]	no|down	yes|up	yes|up	no|down	2
ENSMUSG00000110706	Gm45709	predicted gene 45709 [Source:MGI Symbol;Acc:MGI:5804824]	no|up	no|up	no|down	yes|down	1
ENSMUSG00000048721	Fndc9	fibronectin type III domain containing 9 [Source:MGI Symbol;Acc:MGI:2443410]	yes|down	no|up	no|up	no|down	1
ENSMUSG00000110704	Gm45732	predicted gene 45732 [Source:MGI Symbol;Acc:MGI:5804847]	no|down	no|down	no|up	yes|up	1
ENSMUSG00000031883	Car7	carbonic anhydrase 7 [Source:MGI Symbol;Acc:MGI:103100]	yes|up	no|down	no|down	no|up	1
ENSMUSG00000039431	Mtmr7	myotubularin related protein 7 [Source:MGI Symbol;Acc:MGI:1891693]	yes|down	no|down	yes|up	no|up	2
ENSMUSG00000062078	Qk	quaking, KH domain containing RNA binding [Source:MGI Symbol;Acc:MGI:97837]	no|up	yes|up	yes|up	no|up	2
ENSMUSG00000058806	Col13a1	collagen, type XIII, alpha 1 [Source:MGI Symbol;Acc:MGI:1277201]	yes|up	yes|up	no|no change	no|no change	2
ENSMUSG00000062074	Ccn6	cellular communication network factor 6 [Source:MGI Symbol;Acc:MGI:2685581]	no|no change	no|no change	yes|down	yes|down	2
ENSMUSG00000085081	Rptoros	regulatory associated protein of MTOR, complex 1, opposite strand [Source:MGI Symbol;Acc:MGI:2442055]	no|up	no|down	yes|down	yes|down	2
ENSMUSG00000030336	Cd27	CD27 antigen [Source:MGI Symbol;Acc:MGI:88326]	no|down	no|up	yes|up	no|up	1
ENSMUSG00000039438	Ttc36	tetratricopeptide repeat domain 36 [Source:MGI Symbol;Acc:MGI:2384760]	no|up	no|down	yes|down	yes|down	2
ENSMUSG00000098559	Gm15013	predicted gene 15013 [Source:MGI Symbol;Acc:MGI:3644991]	no|no change	yes|down	no|no change	yes|up	2
ENSMUSG00000031750	Il34	interleukin 34 [Source:MGI Symbol;Acc:MGI:1923777]	yes|down	no|down	yes|up	yes|up	3
ENSMUSG00000115366	Gm9298	predicted gene 9298 [Source:MGI Symbol;Acc:MGI:3648083]	yes|down	no|down	no|up	no|up	1
ENSMUSG00000031757	Mt4	metallothionein 4 [Source:MGI Symbol;Acc:MGI:99692]	no|up	yes|up	yes|up	no|up	2
ENSMUSG00000104872	1700008B11Rik	RIKEN cDNA 1700008B11 gene [Source:MGI Symbol;Acc:MGI:1913571]	yes|up	no|up	no|no change	no|no change	1
ENSMUSG00000031207	Msn	moesin [Source:MGI Symbol;Acc:MGI:97167]	no|up	yes|up	yes|up	no|up	2
ENSMUSG00000051246	Msantd1	Myb/SANT-like DNA-binding domain containing 1 [Source:MGI Symbol;Acc:MGI:2684990]	no|up	no|up	yes|down	no|down	1
ENSMUSG00000056290	Ms4a4b	membrane-spanning 4-domains, subfamily A, member 4B [Source:MGI Symbol;Acc:MGI:1913083]	no|down	no|up	yes|up	no|up	1
ENSMUSG00000051243	Islr2	immunoglobulin superfamily containing leucine-rich repeat 2 [Source:MGI Symbol;Acc:MGI:2444277]	yes|up	yes|up	no|up	no|up	2
ENSMUSG00000056293	Gsdmc2	gasdermin C2 [Source:MGI Symbol;Acc:MGI:2146102]	yes|up	no|up	yes|down	no|down	2
ENSMUSG00000071532	Gm10335	predicted gene 10335 [Source:MGI Symbol;Acc:MGI:3641693]	no|up	yes|down	yes|down	no|up	2
ENSMUSG00000026573	Xcl1	chemokine (C motif) ligand 1 [Source:MGI Symbol;Acc:MGI:104593]	no|down	no|up	yes|up	yes|up	2
ENSMUSG00000071537	Klrg2	killer cell lectin-like receptor subfamily G, member 2 [Source:MGI Symbol;Acc:MGI:1921503]	yes|up	yes|up	no|down	no|down	2
ENSMUSG00000026574	Dpt	dermatopontin [Source:MGI Symbol;Acc:MGI:1928392]	yes|up	yes|up	yes|up	no|up	3
ENSMUSG00000085156	Snhg15	small nucleolar RNA host gene 15 [Source:MGI Symbol;Acc:MGI:3650059]	no|up	no|down	yes|down	no|down	1
ENSMUSG00000040747	Cd53	CD53 antigen [Source:MGI Symbol;Acc:MGI:88341]	no|up	yes|up	yes|up	yes|up	3
ENSMUSG00000026579	F5	coagulation factor V [Source:MGI Symbol;Acc:MGI:88382]	no|up	yes|up	no|up	no|down	1
ENSMUSG00000059775	Rps26-ps1	ribosomal protein S26, pseudogene 1 [Source:MGI Symbol;Acc:MGI:3704322]	yes|down	yes|down	no|down	no|up	2
ENSMUSG00000039563	2210406O10Rik	RIKEN cDNA 2210406O10 gene [Source:MGI Symbol;Acc:MGI:1923960]	no|up	no|up	yes|down	yes|down	2
ENSMUSG00000022057	Adamdec1	ADAM-like, decysin 1 [Source:MGI Symbol;Acc:MGI:1917650]	yes|up	yes|up	yes|up	yes|up	4
ENSMUSG00000115093	Gm8047	predicted gene 8047 [Source:MGI Symbol;Acc:MGI:3648510]	no|up	no|down	no|up	yes|up	1
ENSMUSG00000030032	Wdr54	WD repeat domain 54 [Source:MGI Symbol;Acc:MGI:1922909]	yes|up	no|up	yes|down	no|down	2
ENSMUSG00000051980	Casr	calcium-sensing receptor [Source:MGI Symbol;Acc:MGI:1351351]	no|down	no|up	yes|up	no|up	1
ENSMUSG00000111656	Gm47232	predicted gene, 47232 [Source:MGI Symbol;Acc:MGI:6096048]	yes|up	yes|up	yes|down	yes|down	4
ENSMUSG00000108991	Gm45807	predicted gene 45807 [Source:MGI Symbol;Acc:MGI:5804922]	no|no change	no|down	no|no change	yes|up	1
ENSMUSG00000035305	Ror1	receptor tyrosine kinase-like orphan receptor 1 [Source:MGI Symbol;Acc:MGI:1347520]	no|down	yes|down	yes|down	no|down	2
ENSMUSG00000038264	Sema7a	sema domain, immunoglobulin domain (Ig), and GPI membrane anchor, (semaphorin) 7A [Source:MGI Symbol;Acc:MGI:1306826]	yes|down	no|up	yes|up	yes|up	3
ENSMUSG00000111737	Gm47248	predicted gene, 47248 [Source:MGI Symbol;Acc:MGI:6096073]	yes|up	yes|up	no|down	yes|down	3
ENSMUSG00000024043	Arhgap28	Rho GTPase activating protein 28 [Source:MGI Symbol;Acc:MGI:2147003]	yes|up	yes|up	no|up	yes|down	3
ENSMUSG00000026976	Pax8	paired box 8 [Source:MGI Symbol;Acc:MGI:97492]	no|down	no|up	yes|up	yes|up	2
ENSMUSG00000074364	Ehd2	EH-domain containing 2 [Source:MGI Symbol;Acc:MGI:2154274]	yes|up	yes|up	yes|up	no|down	3
ENSMUSG00000111738	Gm18329	predicted gene, 18329 [Source:MGI Symbol;Acc:MGI:5010514]	yes|up	yes|up	yes|down	yes|down	4
ENSMUSG00000026971	Itgb6	integrin beta 6 [Source:MGI Symbol;Acc:MGI:96615]	no|down	no|up	yes|up	no|up	1
ENSMUSG00000085887	Arhgap27os3	Rho GTPase activating protein 27, opposite strand 3 [Source:MGI Symbol;Acc:MGI:3650159]	no|down	no|up	yes|up	no|up	1
ENSMUSG00000085334	Gm12940	predicted gene 12940 [Source:MGI Symbol;Acc:MGI:3702626]	no|up	no|up	yes|down	yes|down	2
ENSMUSG00000085881	Gm15912	predicted gene 15912 [Source:MGI Symbol;Acc:MGI:3801895]	yes|up	yes|up	no|down	no|down	2
ENSMUSG00000085882	2610507I01Rik	RIKEN cDNA 2610507I01 gene [Source:MGI Symbol;Acc:MGI:1919453]	no|up	no|up	no|down	yes|down	1
ENSMUSG00000025586	Cpeb1	cytoplasmic polyadenylation element binding protein 1 [Source:MGI Symbol;Acc:MGI:108442]	yes|up	yes|up	no|down	no|down	2
ENSMUSG00000118283	Gm7623	predicted gene 7623 [Source:MGI Symbol;Acc:MGI:3647114]	yes|up	no|down	no|no change	yes|up	2
ENSMUSG00000118280	Gm41804	predicted gene, 41804 [Source:MGI Symbol;Acc:MGI:5624689]	no|up	no|down	no|up	yes|up	1
ENSMUSG00000089635	Gm16559	predicted gene 16559 [Source:MGI Symbol;Acc:MGI:4414979]	no|down	yes|down	yes|down	yes|down	3
ENSMUSG00000025582	Nptx1	neuronal pentraxin 1 [Source:MGI Symbol;Acc:MGI:107811]	no|down	yes|down	yes|down	yes|down	3
ENSMUSG00000028751	Pla2g2e	phospholipase A2, group IIE [Source:MGI Symbol;Acc:MGI:1349660]	yes|down	no|down	yes|up	no|up	2
ENSMUSG00000116348	Gm18722	predicted gene, 18722 [Source:MGI Symbol;Acc:MGI:5010907]	no|down	no|down	yes|down	no|down	1
ENSMUSG00000105872	Gm9515	predicted gene 9515 [Source:MGI Symbol;Acc:MGI:3779925]	yes|up	no|up	no|down	no|down	1
ENSMUSG00000029915	Clec5a	C-type lectin domain family 5, member a [Source:MGI Symbol;Acc:MGI:1345151]	no|down	yes|up	yes|up	yes|up	3
ENSMUSG00000052516	Robo2	roundabout guidance receptor 2 [Source:MGI Symbol;Acc:MGI:1890110]	yes|down	yes|down	no|down	no|down	2
ENSMUSG00000022270	Retreg1	reticulophagy regulator 1 [Source:MGI Symbol;Acc:MGI:1913520]	no|up	no|down	yes|down	no|down	1
ENSMUSG00000029913	Prdm5	PR domain containing 5 [Source:MGI Symbol;Acc:MGI:1918029]	yes|up	no|up	yes|down	yes|down	3
ENSMUSG00000090191	9230105E05Rik	RIKEN cDNA 9230105E05 gene [Source:MGI Symbol;Acc:MGI:2444388]	no|up	no|down	yes|down	no|down	1
ENSMUSG00000025279	Dnase1l3	deoxyribonuclease 1-like 3 [Source:MGI Symbol;Acc:MGI:1314633]	no|down	no|up	yes|up	yes|up	2
ENSMUSG00000066178	6030445D17Rik	RIKEN cDNA 6030445D17 gene [Source:MGI Symbol;Acc:MGI:2443447]	no|up	yes|up	yes|up	no|up	2
ENSMUSG00000025909	Sntg1	syntrophin, gamma 1 [Source:MGI Symbol;Acc:MGI:1918346]	no|down	no|up	yes|up	no|up	1
ENSMUSG00000022586	Ly6i	lymphocyte antigen 6 complex, locus I [Source:MGI Symbol;Acc:MGI:1888480]	no|down	no|down	yes|up	yes|up	2
ENSMUSG00000022584	Ly6c2	lymphocyte antigen 6 complex, locus C2 [Source:MGI Symbol;Acc:MGI:3712069]	no|down	no|up	yes|up	yes|up	2
ENSMUSG00000025270	Alas2	aminolevulinic acid synthase 2, erythroid [Source:MGI Symbol;Acc:MGI:87990]	yes|down	yes|down	yes|up	yes|up	4
ENSMUSG00000103404	Gm37932	predicted gene, 37932 [Source:MGI Symbol;Acc:MGI:5611160]	yes|up	no|down	no|down	no|up	1
ENSMUSG00000025272	Tro	trophinin [Source:MGI Symbol;Acc:MGI:1928994]	yes|up	no|up	yes|down	no|down	2
ENSMUSG00000066176	Gm12511	predicted gene 12511 [Source:MGI Symbol;Acc:MGI:3651363]	yes|up	no|up	yes|down	no|down	2
ENSMUSG00000098371	Gm28037	predicted gene, 28037 [Source:MGI Symbol;Acc:MGI:5547773]	no|up	no|down	no|up	yes|up	1
ENSMUSG00000035275	Raver2	ribonucleoprotein, PTB-binding 2 [Source:MGI Symbol;Acc:MGI:2443623]	yes|up	yes|up	no|up	no|up	2
ENSMUSG00000061517	Sox21	SRY (sex determining region Y)-box 21 [Source:MGI Symbol;Acc:MGI:2654070]	no|down	yes|down	yes|down	no|down	2
ENSMUSG00000020937	Plcd3	phospholipase C, delta 3 [Source:MGI Symbol;Acc:MGI:107451]	no|down	yes|down	no|up	no|up	1
ENSMUSG00000094326	Gm10045	predicted pseudogene 10045 [Source:MGI Symbol;Acc:MGI:3642098]	no|no change	no|no change	yes|down	no|down	1
ENSMUSG00000061510	Gm10101	predicted gene 10101 [Source:MGI Symbol;Acc:MGI:3641713]	no|up	yes|up	no|down	no|down	1
ENSMUSG00000030724	Cd19	CD19 antigen [Source:MGI Symbol;Acc:MGI:88319]	no|up	no|up	yes|up	no|up	1
ENSMUSG00000114384	4930455J16Rik	RIKEN cDNA 4930455J16 gene [Source:MGI Symbol;Acc:MGI:1914835]	no|up	no|down	no|up	yes|up	1
ENSMUSG00000097278	Gm26650	predicted gene, 26650 [Source:MGI Symbol;Acc:MGI:5477144]	no|down	no|up	no|down	yes|down	1
ENSMUSG00000020695	Mrc2	mannose receptor, C type 2 [Source:MGI Symbol;Acc:MGI:107818]	yes|up	yes|up	no|up	no|no change	2
ENSMUSG00000053070	Cfap300	cilia and flagella associated protein 300 [Source:MGI Symbol;Acc:MGI:3045346]	no|up	no|down	yes|down	no|down	1
ENSMUSG00000015852	Fcrls	Fc receptor-like S, scavenger receptor [Source:MGI Symbol;Acc:MGI:1933397]	yes|up	yes|up	yes|up	no|down	3
ENSMUSG00000015850	Adamtsl4	ADAMTS-like 4 [Source:MGI Symbol;Acc:MGI:2389008]	yes|down	no|up	yes|up	no|up	2
ENSMUSG00000029597	Sds	serine dehydratase [Source:MGI Symbol;Acc:MGI:98270]	no|no change	no|no change	yes|down	yes|down	2
ENSMUSG00000105701	Gm42587	predicted gene 42587 [Source:MGI Symbol;Acc:MGI:5662724]	no|up	yes|down	yes|down	no|up	2
ENSMUSG00000079222	-	-	yes|up	yes|up	no|down	no|down	2
ENSMUSG00000105703	Gm43305	predicted gene 43305 [Source:MGI Symbol;Acc:MGI:5663442]	no|up	no|up	yes|down	no|down	1
ENSMUSG00000047216	Cdh19	cadherin 19, type 2 [Source:MGI Symbol;Acc:MGI:3588198]	yes|up	yes|up	no|no change	no|no change	2
ENSMUSG00000103965	Gm30173	predicted gene, 30173 [Source:MGI Symbol;Acc:MGI:5589332]	yes|down	yes|down	no|up	no|up	2
ENSMUSG00000095583	Ighv14-2	immunoglobulin heavy variable 14-2 [Source:MGI Symbol;Acc:MGI:4439607]	no|up	yes|up	yes|up	yes|up	3
ENSMUSG00000043263	Ifi209	interferon activated gene 209 [Source:MGI Symbol;Acc:MGI:2138243]	no|down	yes|up	yes|up	yes|up	3
ENSMUSG00000048502	Duxbl1	double homeobox B-like 1 [Source:MGI Symbol;Acc:MGI:1916048]	yes|up	no|up	yes|down	no|up	2
ENSMUSG00000095589	Ighv1-55	immunoglobulin heavy variable 1-55 [Source:MGI Symbol;Acc:MGI:4439716]	no|up	yes|up	yes|up	yes|up	3
ENSMUSG00000036964	Trim17	tripartite motif-containing 17 [Source:MGI Symbol;Acc:MGI:1861440]	no|up	yes|up	no|down	yes|down	2
ENSMUSG00000042607	Asb4	ankyrin repeat and SOCS box-containing 4 [Source:MGI Symbol;Acc:MGI:1929751]	yes|up	yes|up	no|down	no|down	2
ENSMUSG00000036960	Clca2	chloride channel accessory 2 [Source:MGI Symbol;Acc:MGI:2139758]	no|up	yes|down	yes|down	no|down	2
ENSMUSG00000106110	Gm43571	predicted gene 43571 [Source:MGI Symbol;Acc:MGI:5663708]	no|up	no|up	yes|down	yes|down	2
ENSMUSG00000067771	Pwwp4a	PWWP domain containing 4A [Source:MGI Symbol;Acc:MGI:3710618]	no|up	yes|up	no|down	yes|down	2
ENSMUSG00000050234	Gja4	gap junction protein, alpha 4 [Source:MGI Symbol;Acc:MGI:95715]	yes|up	yes|up	no|down	no|up	2
ENSMUSG00000085234	Gm15614	predicted gene 15614 [Source:MGI Symbol;Acc:MGI:3783059]	no|up	yes|up	no|up	no|down	1
ENSMUSG00000114372	2310067P03Rik	RIKEN cDNA 2310067P03 gene [Source:MGI Symbol;Acc:MGI:1917536]	no|up	no|down	yes|down	no|down	1
ENSMUSG00000053263	Gm12592	predicted gene 12592 [Source:MGI Symbol;Acc:MGI:3649892]	no|up	no|down	yes|down	no|down	1
ENSMUSG00000034226	Rhov	ras homolog family member V [Source:MGI Symbol;Acc:MGI:2444227]	no|up	yes|up	no|up	no|down	1
ENSMUSG00000066684	Pilrb1	paired immunoglobin-like type 2 receptor beta 1 [Source:MGI Symbol;Acc:MGI:2450532]	no|up	yes|up	yes|up	no|down	2
ENSMUSG00000006014	Prg4	proteoglycan 4 (megakaryocyte stimulating factor, articular superficial zone protein) [Source:MGI Symbol;Acc:MGI:1891344]	no|down	no|up	yes|up	no|up	1
ENSMUSG00000022129	Dct	dopachrome tautomerase [Source:MGI Symbol;Acc:MGI:102563]	no|up	yes|up	no|down	no|down	1
ENSMUSG00000044534	Ackr2	atypical chemokine receptor 2 [Source:MGI Symbol;Acc:MGI:1891697]	yes|up	yes|up	no|up	no|up	2
ENSMUSG00000115252	Gm48996	predicted gene, 48996 [Source:MGI Symbol;Acc:MGI:6118344]	yes|down	yes|down	no|down	no|down	2
ENSMUSG00000046747	Gm9812	predicted gene 9812 [Source:MGI Symbol;Acc:MGI:3708566]	no|down	yes|down	yes|down	no|down	2
ENSMUSG00000092592	Gm20449	predicted gene 20449 [Source:MGI Symbol;Acc:MGI:5141914]	yes|up	no|up	yes|down	yes|down	3
ENSMUSG00000049928	Glp2r	glucagon-like peptide 2 receptor [Source:MGI Symbol;Acc:MGI:2136733]	yes|up	yes|up	yes|down	yes|down	4
ENSMUSG00000049929	Lpar4	lysophosphatidic acid receptor 4 [Source:MGI Symbol;Acc:MGI:1925384]	no|no change	no|no change	yes|down	yes|down	2
ENSMUSG00000046743	Fat4	FAT atypical cadherin 4 [Source:MGI Symbol;Acc:MGI:3045256]	yes|up	no|up	yes|down	yes|down	3
ENSMUSG00000066878	Gm10184	predicted pseudogene 10184 [Source:MGI Symbol;Acc:MGI:3704480]	yes|up	yes|up	no|down	no|up	2
ENSMUSG00000045034	Ankrd34b	ankyrin repeat domain 34B [Source:MGI Symbol;Acc:MGI:2443245]	no|up	no|up	no|down	yes|down	1
ENSMUSG00000093861	Igkv1-110	immunoglobulin kappa variable 1-110 [Source:MGI Symbol;Acc:MGI:4439558]	yes|up	yes|up	yes|up	yes|up	4
ENSMUSG00000066687	Zbtb16	zinc finger and BTB domain containing 16 [Source:MGI Symbol;Acc:MGI:103222]	yes|down	yes|down	no|up	no|down	2
ENSMUSG00000087014	Gm16364	predicted gene 16364 [Source:MGI Symbol;Acc:MGI:3840142]	yes|up	no|up	no|down	no|up	1
ENSMUSG00000045031	Cetn4	centrin 4 [Source:MGI Symbol;Acc:MGI:2677454]	yes|up	no|up	yes|down	no|up	2
ENSMUSG00000093867	Gsdmcl2	gasdermin C-like 2 [Source:MGI Symbol;Acc:MGI:1925409]	yes|up	no|up	yes|down	no|down	2
ENSMUSG00000051956	Rnf133	ring finger protein 133 [Source:MGI Symbol;Acc:MGI:2677436]	no|down	no|no change	no|up	yes|down	1
ENSMUSG00000028539	Artn	artemin [Source:MGI Symbol;Acc:MGI:1333791]	yes|down	no|up	yes|up	no|up	2
ENSMUSG00000034438	Gbp8	guanylate-binding protein 8 [Source:MGI Symbol;Acc:MGI:1923324]	no|down	no|up	yes|up	no|up	1
ENSMUSG00000081350	Gm5388	predicted gene 5388 [Source:MGI Symbol;Acc:MGI:3647395]	no|up	no|down	no|up	yes|up	1
ENSMUSG00000117171	C230013L11Rik	RIKEN cDNA C230013L11 gene [Source:MGI Symbol;Acc:MGI:2442581]	yes|up	no|up	yes|down	no|down	2
ENSMUSG00000075549	Gm6878	predicted gene 6878 [Source:MGI Symbol;Acc:MGI:3644701]	no|no change	no|no change	yes|down	yes|down	2
ENSMUSG00000021611	Tert	telomerase reverse transcriptase [Source:MGI Symbol;Acc:MGI:1202709]	no|up	no|up	yes|down	no|down	1
ENSMUSG00000114707	Gm47558	predicted gene, 47558 [Source:MGI Symbol;Acc:MGI:6096579]	no|down	no|up	yes|up	no|down	1
ENSMUSG00000015745	Plekho1	pleckstrin homology domain containing, family O member 1 [Source:MGI Symbol;Acc:MGI:1914470]	no|up	yes|up	yes|up	no|up	2
ENSMUSG00000103085	Gm38120	predicted gene, 38120 [Source:MGI Symbol;Acc:MGI:5611348]	no|up	no|down	yes|down	yes|down	2
ENSMUSG00000110062	B430319F04Rik	RIKEN cDNA B430319F04 gene [Source:MGI Symbol;Acc:MGI:3588258]	yes|up	no|up	no|down	no|down	1
ENSMUSG00000114709	Gm47920	predicted gene, 47920 [Source:MGI Symbol;Acc:MGI:6097174]	no|up	yes|up	yes|up	yes|up	3
ENSMUSG00000032303	Chrna3	cholinergic receptor, nicotinic, alpha polypeptide 3 [Source:MGI Symbol;Acc:MGI:87887]	yes|up	yes|up	no|down	no|up	2
ENSMUSG00000032656	Marchf3	membrane associated ring-CH-type finger 3 [Source:MGI Symbol;Acc:MGI:2443667]	no|down	no|up	yes|up	no|up	1
ENSMUSG00000032023	Jhy	junctional cadherin complex regulator [Source:MGI Symbol;Acc:MGI:1918239]	no|up	yes|up	no|up	no|down	1
ENSMUSG00000108621	Gm33989	predicted gene, 33989 [Source:MGI Symbol;Acc:MGI:5593148]	no|up	no|up	yes|down	no|down	1
ENSMUSG00000116707	Gm49590	predicted gene, 49590 [Source:MGI Symbol;Acc:MGI:6214994]	no|up	no|up	no|down	yes|down	1
ENSMUSG00000116702	Gm6553	predicted gene 6553 [Source:MGI Symbol;Acc:MGI:3649067]	yes|up	yes|up	no|no change	no|no change	2
ENSMUSG00000029246	Ppat	phosphoribosyl pyrophosphate amidotransferase [Source:MGI Symbol;Acc:MGI:2387203]	no|down	yes|down	no|down	no|down	1
ENSMUSG00000070509	Rgma	repulsive guidance molecule family member A [Source:MGI Symbol;Acc:MGI:2679262]	no|down	yes|down	no|down	no|up	1
ENSMUSG00000064337	mt-Rnr1	mitochondrially encoded 12S rRNA [Source:MGI Symbol;Acc:MGI:102493]	no|down	no|up	yes|up	no|up	1
ENSMUSG00000032796	Lama1	laminin, alpha 1 [Source:MGI Symbol;Acc:MGI:99892]	no|up	yes|up	yes|up	no|no change	2
ENSMUSG00000116908	Gm49599	predicted gene, 49599 [Source:MGI Symbol;Acc:MGI:6215007]	no|up	no|down	yes|down	yes|down	2
ENSMUSG00000076937	Iglc2	immunoglobulin lambda constant 2 [Source:MGI Symbol;Acc:MGI:99547]	yes|up	yes|up	yes|up	yes|up	4
ENSMUSG00000076934	Iglv1	immunoglobulin lambda variable 1 [Source:MGI Symbol;Acc:MGI:96530]	yes|up	yes|up	yes|up	yes|up	4
ENSMUSG00000076939	Iglv3	immunoglobulin lambda variable 3 [Source:MGI Symbol;Acc:MGI:3645509]	yes|up	yes|up	yes|up	no|up	3
ENSMUSG00000108053	Gm43890	predicted gene, 43890 [Source:MGI Symbol;Acc:MGI:5690282]	no|up	no|down	yes|down	no|down	1
ENSMUSG00000100969	1700030N03Rik	RIKEN cDNA 1700030N03 gene [Source:MGI Symbol;Acc:MGI:1917261]	no|up	no|down	yes|down	no|down	1
ENSMUSG00000082345	Gm13622	predicted gene 13622 [Source:MGI Symbol;Acc:MGI:3652182]	no|up	no|down	no|up	yes|up	1
ENSMUSG00000068480	Gm7551	predicted gene 7551 [Source:MGI Symbol;Acc:MGI:3648704]	no|no change	no|down	no|no change	yes|up	1
ENSMUSG00000107640	Gm38804	predicted gene, 38804 [Source:MGI Symbol;Acc:MGI:5621689]	yes|down	yes|down	no|down	no|down	2
ENSMUSG00000106927	Gm43598	predicted gene 43598 [Source:MGI Symbol;Acc:MGI:5663735]	no|up	yes|up	no|up	no|down	1
ENSMUSG00000053914	Kdm4d	lysine (K)-specific demethylase 4D [Source:MGI Symbol;Acc:MGI:3606484]	yes|down	no|no change	yes|up	no|up	2
ENSMUSG00000107647	Gm44445	predicted gene, 44445 [Source:MGI Symbol;Acc:MGI:5690837]	yes|down	no|up	no|down	yes|down	2
ENSMUSG00000074178	Gm10638	predicted gene 10638 [Source:MGI Symbol;Acc:MGI:3704316]	yes|up	no|up	no|down	no|down	1
ENSMUSG00000078674	Mup18	major urinary protein 18 [Source:MGI Symbol;Acc:MGI:3705220]	no|up	yes|up	yes|down	yes|down	3
ENSMUSG00000078675	Mup16	major urinary protein 16 [Source:MGI Symbol;Acc:MGI:3780250]	no|no change	no|no change	yes|down	yes|down	2
ENSMUSG00000078672	Mup20	major urinary protein 20 [Source:MGI Symbol;Acc:MGI:3651981]	no|up	yes|up	yes|down	yes|down	3
ENSMUSG00000078673	Mup19	major urinary protein 19 [Source:MGI Symbol;Acc:MGI:3705235]	no|down	no|down	yes|down	yes|down	2
ENSMUSG00000017724	Etv4	ets variant 4 [Source:MGI Symbol;Acc:MGI:99423]	no|up	yes|down	yes|down	no|down	2
ENSMUSG00000009356	Lpo	lactoperoxidase [Source:MGI Symbol;Acc:MGI:1923363]	yes|down	no|down	yes|up	no|up	2
ENSMUSG00000019909	Fam162b	family with sequence similarity 162, member B [Source:MGI Symbol;Acc:MGI:1924546]	yes|up	yes|up	no|up	no|no change	2
ENSMUSG00000047669	Msl3l2	MSL3 like 2 [Source:MGI Symbol;Acc:MGI:1920640]	no|up	yes|up	no|up	yes|down	2
ENSMUSG00000027438	Napb	N-ethylmaleimide sensitive fusion protein attachment protein beta [Source:MGI Symbol;Acc:MGI:104562]	no|up	no|up	no|down	yes|down	1
ENSMUSG00000110899	Gm48840	predicted gene, 48840 [Source:MGI Symbol;Acc:MGI:6098571]	no|up	yes|up	no|up	no|down	1
ENSMUSG00000064158	Izumo1	izumo sperm-egg fusion 1 [Source:MGI Symbol;Acc:MGI:1920706]	yes|up	no|up	yes|down	no|down	2
ENSMUSG00000049037	Clec4a1	C-type lectin domain family 4, member a1 [Source:MGI Symbol;Acc:MGI:3036291]	no|up	yes|up	yes|up	no|up	2
ENSMUSG00000035179	Ppp1r32	protein phosphatase 1, regulatory subunit 32 [Source:MGI Symbol;Acc:MGI:1915002]	yes|up	no|up	no|up	no|up	1
ENSMUSG00000109776	Gm30400	predicted gene, 30400 [Source:MGI Symbol;Acc:MGI:5589559]	no|no change	no|no change	yes|down	no|down	1
ENSMUSG00000020354	Sgcd	sarcoglycan, delta (dystrophin-associated glycoprotein) [Source:MGI Symbol;Acc:MGI:1346525]	yes|up	yes|up	no|no change	no|no change	2
ENSMUSG00000027435	Cd93	CD93 antigen [Source:MGI Symbol;Acc:MGI:106664]	no|down	yes|up	yes|up	no|up	2
ENSMUSG00000109772	Gm39132	predicted gene, 39132 [Source:MGI Symbol;Acc:MGI:5622017]	no|down	no|up	yes|up	yes|up	2
ENSMUSG00000020357	Flt4	FMS-like tyrosine kinase 4 [Source:MGI Symbol;Acc:MGI:95561]	yes|up	yes|up	yes|up	no|no change	3
ENSMUSG00000015476	Prrt1	proline-rich transmembrane protein 1 [Source:MGI Symbol;Acc:MGI:1932118]	no|down	no|up	yes|up	no|up	1
ENSMUSG00000078817	Nlrp12	NLR family, pyrin domain containing 12 [Source:MGI Symbol;Acc:MGI:2676630]	no|down	no|up	yes|up	no|up	1
ENSMUSG00000002688	Prkd1	protein kinase D1 [Source:MGI Symbol;Acc:MGI:99879]	yes|up	no|down	yes|down	yes|down	3
ENSMUSG00000078815	Cacng6	calcium channel, voltage-dependent, gamma subunit 6 [Source:MGI Symbol;Acc:MGI:1859168]	no|down	yes|down	yes|down	yes|down	3
ENSMUSG00000018238	Gdf9	growth differentiation factor 9 [Source:MGI Symbol;Acc:MGI:95692]	no|down	no|down	no|up	yes|up	1
ENSMUSG00000110282	B930086L07Rik	RIKEN cDNA B930086L07 gene [Source:MGI Symbol;Acc:MGI:2443202]	no|up	no|up	yes|down	yes|down	2
ENSMUSG00000099759	1700030C10Rik	RIKEN cDNA 1700030C10 gene [Source:MGI Symbol;Acc:MGI:1916763]	no|up	no|up	yes|up	no|up	1
ENSMUSG00000032470	Mras	muscle and microspikes RAS [Source:MGI Symbol;Acc:MGI:1100856]	yes|up	yes|up	no|down	no|down	2
ENSMUSG00000107468	5730507A11Rik	RIKEN cDNA 5730507A11 gene [Source:MGI Symbol;Acc:MGI:1917874]	yes|up	no|up	yes|down	no|down	2
ENSMUSG00000053007	Creb5	cAMP responsive element binding protein 5 [Source:MGI Symbol;Acc:MGI:2443973]	no|up	yes|up	yes|up	yes|up	3
ENSMUSG00000002204	Napsa	napsin A aspartic peptidase [Source:MGI Symbol;Acc:MGI:109365]	no|down	no|up	yes|up	no|up	1
ENSMUSG00000044294	Krt84	keratin 84 [Source:MGI Symbol;Acc:MGI:96700]	yes|down	yes|down	yes|up	yes|up	4
ENSMUSG00000107390	Gm43323	predicted gene 43323 [Source:MGI Symbol;Acc:MGI:5663460]	no|up	no|up	yes|down	yes|down	2
ENSMUSG00000113264	Gm19095	predicted gene, 19095 [Source:MGI Symbol;Acc:MGI:5011280]	no|down	no|down	yes|up	no|no change	1
ENSMUSG00000107460	Gm44186	predicted gene, 44186 [Source:MGI Symbol;Acc:MGI:5690578]	no|down	no|up	yes|up	no|up	1
ENSMUSG00000099757	BE692007	expressed sequence BE692007 [Source:MGI Symbol;Acc:MGI:3035348]	no|down	yes|up	yes|up	yes|up	3
ENSMUSG00000041845	Rhod	ras homolog family member D [Source:MGI Symbol;Acc:MGI:108446]	no|down	no|up	yes|up	no|up	1
ENSMUSG00000001473	Tubb6	tubulin, beta 6 class V [Source:MGI Symbol;Acc:MGI:1915201]	no|up	yes|up	yes|up	no|down	2
ENSMUSG00000101969	Gm20125	predicted gene, 20125 [Source:MGI Symbol;Acc:MGI:5012310]	yes|up	no|up	no|no change	yes|up	2
ENSMUSG00000037337	Map4k1	mitogen-activated protein kinase kinase kinase kinase 1 [Source:MGI Symbol;Acc:MGI:1346882]	no|down	no|up	yes|up	yes|up	2
ENSMUSG00000050296	Abca12	ATP-binding cassette, sub-family A (ABC1), member 12 [Source:MGI Symbol;Acc:MGI:2676312]	no|up	yes|up	no|up	no|up	1
ENSMUSG00000050295	Foxc1	forkhead box C1 [Source:MGI Symbol;Acc:MGI:1347466]	no|down	yes|down	yes|down	no|up	2
ENSMUSG00000093507	Gm20627	predicted gene 20627 [Source:MGI Symbol;Acc:MGI:5313074]	no|up	no|up	no|down	yes|down	1
ENSMUSG00000032875	Arhgef17	Rho guanine nucleotide exchange factor (GEF) 17 [Source:MGI Symbol;Acc:MGI:2673002]	no|up	no|up	yes|down	no|down	1
ENSMUSG00000086503	Xist	inactive X specific transcripts [Source:MGI Symbol;Acc:MGI:98974]	yes|down	yes|down	yes|down	no|down	3
ENSMUSG00000105740	Gm42685	predicted gene 42685 [Source:MGI Symbol;Acc:MGI:5662822]	no|down	no|up	no|down	yes|down	1
ENSMUSG00000038463	Olfml2b	olfactomedin-like 2B [Source:MGI Symbol;Acc:MGI:2443310]	yes|up	yes|up	no|down	no|down	2
ENSMUSG00000090722	Gm8378	predicted gene 8378 [Source:MGI Symbol;Acc:MGI:3646777]	no|down	no|down	yes|up	yes|up	2
ENSMUSG00000099241	Gvin-ps2	GTPase, very large interferon inducible, pseudogene 2 [Source:MGI Symbol;Acc:MGI:5011037]	no|down	no|up	yes|up	yes|up	2
ENSMUSG00000109482	Gm4756	predicted gene 4756 [Source:MGI Symbol;Acc:MGI:3644906]	no|up	no|no change	yes|down	yes|down	2
ENSMUSG00000028864	Hgf	hepatocyte growth factor [Source:MGI Symbol;Acc:MGI:96079]	no|up	no|down	yes|down	yes|down	2
ENSMUSG00000097619	4833422M21Rik	RIKEN cDNA 4833422M21 gene [Source:MGI Symbol;Acc:MGI:1923018]	yes|up	yes|up	no|down	no|down	2
ENSMUSG00000031450	Grk1	G protein-coupled receptor kinase 1 [Source:MGI Symbol;Acc:MGI:1345146]	yes|down	no|no change	no|up	no|down	1
ENSMUSG00000054582	Pabpc1l	poly(A) binding protein, cytoplasmic 1-like [Source:MGI Symbol;Acc:MGI:1922908]	no|up	no|down	yes|down	yes|down	2
ENSMUSG00000097615	Gm2061	predicted gene 2061 [Source:MGI Symbol;Acc:MGI:3780228]	no|up	yes|up	yes|up	no|up	2
ENSMUSG00000105742	Gm42748	predicted gene 42748 [Source:MGI Symbol;Acc:MGI:5662885]	no|up	no|up	yes|down	no|down	1
ENSMUSG00000030651	Art2b	ADP-ribosyltransferase 2b [Source:MGI Symbol;Acc:MGI:107545]	no|down	no|up	yes|up	yes|up	2
ENSMUSG00000058571	Gpc6	glypican 6 [Source:MGI Symbol;Acc:MGI:1346322]	yes|up	no|up	yes|down	yes|down	3
ENSMUSG00000030653	Gm45837	predicted gene 45837 [Source:MGI Symbol;Acc:MGI:5804952]	no|down	no|down	no|down	yes|down	1
ENSMUSG00000021590	Spata9	spermatogenesis associated 9 [Source:MGI Symbol;Acc:MGI:1922821]	no|up	yes|up	no|up	no|down	1
ENSMUSG00000006216	Clcnkb	chloride channel, voltage-sensitive Kb [Source:MGI Symbol;Acc:MGI:1930643]	yes|down	no|no change	no|down	yes|down	2
ENSMUSG00000020363	Gfpt2	glutamine fructose-6-phosphate transaminase 2 [Source:MGI Symbol;Acc:MGI:1338883]	yes|up	yes|up	no|up	no|down	2
ENSMUSG00000108617	Gm31749	predicted gene, 31749 [Source:MGI Symbol;Acc:MGI:5590908]	yes|up	no|up	yes|down	no|down	2
ENSMUSG00000117038	Gm49880	predicted gene, 49880 [Source:MGI Symbol;Acc:MGI:6270561]	yes|down	no|down	no|up	no|up	1
ENSMUSG00000113003	Gm47138	predicted gene, 47138 [Source:MGI Symbol;Acc:MGI:6095896]	yes|up	no|up	no|down	no|up	1
ENSMUSG00000063672	Nkx6-3	NK6 homeobox 3 [Source:MGI Symbol;Acc:MGI:1921811]	no|up	no|up	yes|down	no|down	1
ENSMUSG00000110735	Gm47173	predicted gene, 47173 [Source:MGI Symbol;Acc:MGI:6095954]	yes|up	no|up	no|down	no|down	1
ENSMUSG00000022878	Adipoq	adiponectin, C1Q and collagen domain containing [Source:MGI Symbol;Acc:MGI:106675]	yes|up	yes|up	no|no change	no|no change	2
ENSMUSG00000079114	Defa42	defensin, alpha, 42 [Source:MGI Symbol;Acc:MGI:3645033]	yes|up	yes|up	no|no change	no|no change	2
ENSMUSG00000041649	Klf8	Kruppel-like factor 8 [Source:MGI Symbol;Acc:MGI:2442430]	yes|up	no|down	yes|down	yes|down	3
ENSMUSG00000054280	Prr14l	proline rich 14-like [Source:MGI Symbol;Acc:MGI:2443658]	no|up	yes|down	yes|down	no|down	2
ENSMUSG00000037172	Dennd11	DENN domain containing 11 [Source:MGI Symbol;Acc:MGI:2444256]	no|up	no|down	yes|down	no|down	1
ENSMUSG00000041132	N4bp2l1	NEDD4 binding protein 2-like 1 [Source:MGI Symbol;Acc:MGI:2140872]	no|down	no|down	yes|up	yes|up	2
ENSMUSG00000022877	Hrg	histidine-rich glycoprotein [Source:MGI Symbol;Acc:MGI:2146636]	no|up	no|up	yes|down	yes|down	2
ENSMUSG00000022876	Samsn1	SAM domain, SH3 domain and nuclear localization signals, 1 [Source:MGI Symbol;Acc:MGI:1914992]	no|down	yes|up	yes|up	yes|up	3
ENSMUSG00000112026	Gm6653	predicted gene 6653 [Source:MGI Symbol;Acc:MGI:3647484]	no|up	no|down	yes|down	no|down	1
ENSMUSG00000115955	9530056E24Rik	RIKEN cDNA 9530056E24 gene [Source:MGI Symbol;Acc:MGI:2441750]	no|no change	no|no change	yes|down	yes|down	2
ENSMUSG00000076434	Wfdc3	WAP four-disulfide core domain 3 [Source:MGI Symbol;Acc:MGI:1923897]	yes|up	yes|up	no|up	no|up	2
ENSMUSG00000076435	Acsf2	acyl-CoA synthetase family member 2 [Source:MGI Symbol;Acc:MGI:2388287]	yes|up	no|up	no|down	no|down	1
ENSMUSG00000076431	Sox4	SRY (sex determining region Y)-box 4 [Source:MGI Symbol;Acc:MGI:98366]	no|up	no|down	yes|down	no|down	1
ENSMUSG00000101389	Ms4a4a	membrane-spanning 4-domains, subfamily A, member 4A [Source:MGI Symbol;Acc:MGI:3643932]	no|up	yes|up	yes|up	yes|up	3
ENSMUSG00000110120	Gm45251	predicted gene 45251 [Source:MGI Symbol;Acc:MGI:5791087]	no|up	no|down	yes|down	no|down	1
ENSMUSG00000027854	Sike1	suppressor of IKBKE 1 [Source:MGI Symbol;Acc:MGI:1913891]	no|up	no|down	yes|down	no|down	1
ENSMUSG00000076438	Oxct2b	3-oxoacid CoA transferase 2B [Source:MGI Symbol;Acc:MGI:2664115]	yes|down	no|down	yes|up	yes|up	3
ENSMUSG00000027408	Cpxm1	carboxypeptidase X 1 (M14 family) [Source:MGI Symbol;Acc:MGI:1934569]	yes|up	yes|up	no|up	no|up	2
ENSMUSG00000072720	Myo18b	myosin XVIIIb [Source:MGI Symbol;Acc:MGI:1921626]	no|up	no|up	yes|up	no|up	1
ENSMUSG00000031402	Mpp1	membrane protein, palmitoylated [Source:MGI Symbol;Acc:MGI:105941]	no|down	no|up	yes|up	no|up	1
ENSMUSG00000054589	Gm9949	predicted gene 9949 [Source:MGI Symbol;Acc:MGI:3647947]	yes|down	yes|down	yes|down	yes|down	4
ENSMUSG00000027298	Tyro3	TYRO3 protein tyrosine kinase 3 [Source:MGI Symbol;Acc:MGI:104294]	no|up	no|down	yes|down	no|down	1
ENSMUSG00000020805	Slc13a5	solute carrier family 13 (sodium-dependent citrate transporter), member 5 [Source:MGI Symbol;Acc:MGI:3037150]	no|up	yes|up	no|up	no|no change	1
ENSMUSG00000055228	Gm49359	predicted gene, 49359 [Source:MGI Symbol;Acc:MGI:6121568]	no|down	yes|down	no|up	no|up	1
ENSMUSG00000024529	Lox	lysyl oxidase [Source:MGI Symbol;Acc:MGI:96817]	yes|up	yes|up	no|up	yes|down	3
ENSMUSG00000102163	Gm36945	predicted gene, 36945 [Source:MGI Symbol;Acc:MGI:5610173]	no|down	no|down	yes|down	yes|down	2
ENSMUSG00000031523	Dlc1	deleted in liver cancer 1 [Source:MGI Symbol;Acc:MGI:1354949]	yes|up	yes|up	no|down	yes|down	3
ENSMUSG00000000682	Cd52	CD52 antigen [Source:MGI Symbol;Acc:MGI:1346088]	no|up	yes|up	yes|up	no|up	2
ENSMUSG00000005413	Hmox1	heme oxygenase 1 [Source:MGI Symbol;Acc:MGI:96163]	no|down	no|up	yes|up	yes|up	2
ENSMUSG00000024526	Cidea	cell death-inducing DNA fragmentation factor, alpha subunit-like effector A [Source:MGI Symbol;Acc:MGI:1270845]	no|down	yes|up	no|up	yes|down	2
ENSMUSG00000070883	Ccdc173	coiled-coil domain containing 173 [Source:MGI Symbol;Acc:MGI:1923100]	no|up	yes|up	no|down	yes|down	2
ENSMUSG00000024524	Gnal	guanine nucleotide binding protein, alpha stimulating, olfactory type [Source:MGI Symbol;Acc:MGI:95774]	no|up	yes|up	no|up	no|down	1
ENSMUSG00000027347	Rasgrp1	RAS guanyl releasing protein 1 [Source:MGI Symbol;Acc:MGI:1314635]	no|down	no|up	yes|up	no|up	1
ENSMUSG00000015619	Gata3	GATA binding protein 3 [Source:MGI Symbol;Acc:MGI:95663]	no|down	no|up	yes|up	yes|up	2
ENSMUSG00000035431	Sstr1	somatostatin receptor 1 [Source:MGI Symbol;Acc:MGI:98327]	no|down	yes|down	no|down	no|down	1
ENSMUSG00000086187	Gm12860	predicted gene 12860 [Source:MGI Symbol;Acc:MGI:3651651]	no|up	no|up	yes|down	no|down	1
ENSMUSG00000086189	Gm15462	predicted gene 15462 [Source:MGI Symbol;Acc:MGI:3705271]	no|up	no|down	yes|down	no|down	1
ENSMUSG00000023336	Wfdc1	WAP four-disulfide core domain 1 [Source:MGI Symbol;Acc:MGI:1915116]	yes|up	yes|up	no|up	no|up	2
ENSMUSG00000051748	Wfdc21	WAP four-disulfide core domain 21 [Source:MGI Symbol;Acc:MGI:1913357]	no|down	yes|up	yes|up	no|no change	2
ENSMUSG00000112280	A830082N09Rik	RIKEN cDNA A830082N09 gene [Source:MGI Symbol;Acc:MGI:3041184]	no|up	no|up	yes|down	no|down	1
ENSMUSG00000026211	Obsl1	obscurin-like 1 [Source:MGI Symbol;Acc:MGI:2138628]	yes|up	no|up	no|down	no|up	1
ENSMUSG00000087486	Gm11723	predicted gene 11723 [Source:MGI Symbol;Acc:MGI:3650120]	yes|up	yes|up	no|up	no|up	2
ENSMUSG00000106936	Gm7554	predicted gene 7554 [Source:MGI Symbol;Acc:MGI:3646122]	yes|up	no|up	no|down	no|up	1
ENSMUSG00000023191	P3h3	prolyl 3-hydroxylase 3 [Source:MGI Symbol;Acc:MGI:1315208]	yes|up	yes|up	no|down	yes|down	3
ENSMUSG00000030587	2200002D01Rik	RIKEN cDNA 2200002D01 gene [Source:MGI Symbol;Acc:MGI:1919525]	no|down	no|up	yes|up	no|up	1
ENSMUSG00000063206	Defa34	defensin, alpha, 34 [Source:MGI Symbol;Acc:MGI:3709048]	yes|up	yes|up	no|no change	no|no change	2
ENSMUSG00000090698	Apold1	apolipoprotein L domain containing 1 [Source:MGI Symbol;Acc:MGI:2685921]	no|up	yes|up	yes|up	no|down	2
ENSMUSG00000106930	Gm6450	predicted gene 6450 [Source:MGI Symbol;Acc:MGI:3648082]	no|down	no|down	yes|up	yes|up	2
ENSMUSG00000097169	Gm26661	predicted gene, 26661 [Source:MGI Symbol;Acc:MGI:5477155]	no|down	no|up	yes|up	no|up	1
ENSMUSG00000054932	Afp	alpha fetoprotein [Source:MGI Symbol;Acc:MGI:87951]	yes|up	no|up	no|down	no|up	1
ENSMUSG00000054931	Zkscan4	zinc finger with KRAB and SCAN domains 4 [Source:MGI Symbol;Acc:MGI:3649412]	no|up	no|up	no|down	yes|down	1
ENSMUSG00000101037	Gm28424	predicted gene 28424 [Source:MGI Symbol;Acc:MGI:5579130]	yes|up	yes|up	yes|down	no|down	3
ENSMUSG00000101036	Gm28588	predicted gene 28588 [Source:MGI Symbol;Acc:MGI:5579294]	yes|up	yes|up	yes|up	yes|up	4
ENSMUSG00000054934	Kcnmb4	potassium large conductance calcium-activated channel, subfamily M, beta member 4 [Source:MGI Symbol;Acc:MGI:1913272]	no|down	no|up	yes|up	no|up	1
ENSMUSG00000040990	Sh3kbp1	SH3-domain kinase binding protein 1 [Source:MGI Symbol;Acc:MGI:1889583]	yes|down	no|down	yes|up	yes|up	3
ENSMUSG00000056758	Hmga2	high mobility group AT-hook 2 [Source:MGI Symbol;Acc:MGI:101761]	no|up	no|up	yes|down	no|down	1
ENSMUSG00000052396	Mogat2	monoacylglycerol O-acyltransferase 2 [Source:MGI Symbol;Acc:MGI:2663253]	no|down	no|up	yes|up	yes|up	2
ENSMUSG00000026277	Stk25	serine/threonine kinase 25 (yeast) [Source:MGI Symbol;Acc:MGI:1891699]	no|down	no|down	yes|up	no|up	1
ENSMUSG00000055407	Map6	microtubule-associated protein 6 [Source:MGI Symbol;Acc:MGI:1201690]	no|down	no|up	yes|up	no|up	1
ENSMUSG00000055408	Hottip	Hoxa distal transcript antisense RNA [Source:MGI Symbol;Acc:MGI:3642509]	yes|down	yes|down	no|down	no|down	2
ENSMUSG00000056752	Dnah9	dynein, axonemal, heavy chain 9 [Source:MGI Symbol;Acc:MGI:1289279]	no|up	yes|up	no|down	yes|down	2
ENSMUSG00000057058	Skap1	src family associated phosphoprotein 1 [Source:MGI Symbol;Acc:MGI:1925723]	no|down	yes|up	yes|up	no|up	2
ENSMUSG00000003418	St8sia6	ST8 alpha-N-acetyl-neuraminide alpha-2,8-sialyltransferase 6 [Source:MGI Symbol;Acc:MGI:2386797]	yes|up	yes|up	no|up	no|up	2
ENSMUSG00000109584	Gm7997	predicted gene 7997 [Source:MGI Symbol;Acc:MGI:3646045]	no|down	no|up	no|down	yes|down	1
ENSMUSG00000037424	Taar9	trace amine-associated receptor 9 [Source:MGI Symbol;Acc:MGI:3527454]	no|up	yes|up	no|no change	no|no change	1
ENSMUSG00000000359	Rem1	rad and gem related GTP binding protein 1 [Source:MGI Symbol;Acc:MGI:1097696]	yes|up	yes|up	no|no change	no|no change	2
ENSMUSG00000041358	Nutm1	NUT midline carcinoma, family member 1 [Source:MGI Symbol;Acc:MGI:2661384]	yes|down	no|down	yes|up	yes|up	3
ENSMUSG00000092274	Neat1	nuclear paraspeckle assembly transcript 1 (non-protein coding) [Source:MGI Symbol;Acc:MGI:1914211]	no|down	no|up	yes|up	no|up	1
ENSMUSG00000031434	Morc4	microrchidia 4 [Source:MGI Symbol;Acc:MGI:1922996]	no|up	no|down	yes|down	no|down	1
ENSMUSG00000031925	Maml2	mastermind like transcriptional coactivator 2 [Source:MGI Symbol;Acc:MGI:2389460]	no|down	no|up	yes|up	no|up	1
ENSMUSG00000031432	Prps1	phosphoribosyl pyrophosphate synthetase 1 [Source:MGI Symbol;Acc:MGI:97775]	yes|down	no|down	no|up	no|up	1
ENSMUSG00000031430	Vsig1	V-set and immunoglobulin domain containing 1 [Source:MGI Symbol;Acc:MGI:1926039]	yes|down	yes|down	no|up	no|up	2
ENSMUSG00000108169	Gm43958	predicted gene, 43958 [Source:MGI Symbol;Acc:MGI:5690350]	no|no change	no|down	yes|down	no|down	1
ENSMUSG00000079355	Ackr4	atypical chemokine receptor 4 [Source:MGI Symbol;Acc:MGI:2181676]	yes|up	yes|up	no|down	no|down	2
ENSMUSG00000057054	Inca1	inhibitor of CDK, cyclin A1 interacting protein 1 [Source:MGI Symbol;Acc:MGI:2144284]	yes|down	yes|down	no|down	no|down	2
ENSMUSG00000096966	Gm18336	predicted gene, 18336 [Source:MGI Symbol;Acc:MGI:5010521]	no|up	yes|up	yes|up	no|no change	2
ENSMUSG00000096967	Gm26621	predicted gene, 26621 [Source:MGI Symbol;Acc:MGI:5477115]	no|up	no|up	yes|down	yes|down	2
ENSMUSG00000038641	Akr1d1	aldo-keto reductase family 1, member D1 [Source:MGI Symbol;Acc:MGI:2384785]	no|no change	no|no change	yes|down	yes|down	2
ENSMUSG00000111390	Gm48796	predicted gene, 48796 [Source:MGI Symbol;Acc:MGI:6098500]	no|up	no|up	yes|down	no|down	1
ENSMUSG00000111397	Gm48232	predicted gene, 48232 [Source:MGI Symbol;Acc:MGI:6097638]	no|up	yes|down	no|up	yes|up	2
ENSMUSG00000081444	Gm15803	predicted gene 15803 [Source:MGI Symbol;Acc:MGI:3801798]	no|no change	no|down	no|no change	yes|up	1
ENSMUSG00000027962	Vcam1	vascular cell adhesion molecule 1 [Source:MGI Symbol;Acc:MGI:98926]	no|down	yes|up	yes|up	yes|up	3
ENSMUSG00000079025	Gsdmc	gasdermin C [Source:MGI Symbol;Acc:MGI:1933176]	yes|up	no|up	yes|down	no|down	2
ENSMUSG00000027966	Col11a1	collagen, type XI, alpha 1 [Source:MGI Symbol;Acc:MGI:88446]	no|up	yes|up	no|down	no|down	1
ENSMUSG00000102602	A930004J17Rik	RIKEN cDNA A930004J17 gene [Source:MGI Symbol;Acc:MGI:2442442]	no|up	no|down	yes|down	no|down	1
ENSMUSG00000030345	Dyrk4	dual-specificity tyrosine-(Y)-phosphorylation regulated kinase 4 [Source:MGI Symbol;Acc:MGI:1330292]	no|down	no|down	yes|up	yes|up	2
ENSMUSG00000032356	Rasgrf1	RAS protein-specific guanine nucleotide-releasing factor 1 [Source:MGI Symbol;Acc:MGI:99694]	no|down	no|up	yes|up	no|up	1
ENSMUSG00000003410	Elavl3	ELAV like RNA binding protein 3 [Source:MGI Symbol;Acc:MGI:109157]	no|down	no|up	yes|up	no|up	1
ENSMUSG00000090523	Gypc	glycophorin C [Source:MGI Symbol;Acc:MGI:1098566]	yes|up	yes|up	yes|up	no|up	3
ENSMUSG00000039178	Tbc1d19	TBC1 domain family, member 19 [Source:MGI Symbol;Acc:MGI:1914499]	no|up	no|down	yes|down	yes|down	2
ENSMUSG00000076499	Trbv31	T cell receptor beta, variable 31 [Source:MGI Symbol;Acc:MGI:98588]	yes|up	yes|up	no|up	no|up	2
ENSMUSG00000031749	St3gal2	ST3 beta-galactoside alpha-2,3-sialyltransferase 2 [Source:MGI Symbol;Acc:MGI:99427]	no|up	yes|up	yes|up	no|up	2
ENSMUSG00000006784	Odad4	outer dynein arm complex subunit 4 [Source:MGI Symbol;Acc:MGI:1921657]	yes|up	no|up	yes|down	yes|down	3
ENSMUSG00000094662	Defa36	defensin, alpha, 36 [Source:MGI Symbol;Acc:MGI:5434853]	yes|up	yes|up	no|no change	no|no change	2
ENSMUSG00000099760	Gm28800	predicted gene 28800 [Source:MGI Symbol;Acc:MGI:5579506]	no|up	no|up	yes|down	no|down	1
ENSMUSG00000023041	Krt6b	keratin 6B [Source:MGI Symbol;Acc:MGI:1333768]	yes|down	no|up	yes|up	yes|up	3
ENSMUSG00000073412	Lst1	leukocyte specific transcript 1 [Source:MGI Symbol;Acc:MGI:1096324]	yes|up	yes|up	yes|up	no|up	3
ENSMUSG00000023044	Csad	cysteine sulfinic acid decarboxylase [Source:MGI Symbol;Acc:MGI:2180098]	no|up	no|up	yes|down	no|down	1
ENSMUSG00000023047	Amhr2	anti-Mullerian hormone type 2 receptor [Source:MGI Symbol;Acc:MGI:105062]	yes|up	no|up	yes|down	no|down	2
ENSMUSG00000026566	Mpzl1	myelin protein zero-like 1 [Source:MGI Symbol;Acc:MGI:1915731]	no|up	no|down	yes|down	no|down	1
ENSMUSG00000023048	Prr13	proline rich 13 [Source:MGI Symbol;Acc:MGI:1913401]	no|down	no|down	yes|up	no|up	1
ENSMUSG00000073418	C4b	complement component 4B (Chido blood group) [Source:MGI Symbol;Acc:MGI:88228]	no|up	no|up	yes|up	no|up	1
ENSMUSG00000053062	Jam2	junction adhesion molecule 2 [Source:MGI Symbol;Acc:MGI:1933820]	yes|up	yes|up	no|up	no|up	2
ENSMUSG00000026072	Il1r1	interleukin 1 receptor, type I [Source:MGI Symbol;Acc:MGI:96545]	yes|up	yes|up	yes|down	no|down	3
ENSMUSG00000040770	Il25	interleukin 25 [Source:MGI Symbol;Acc:MGI:2155888]	yes|up	yes|up	no|up	no|up	2
ENSMUSG00000115087	Gm48998	predicted gene, 48998 [Source:MGI Symbol;Acc:MGI:6118348]	no|up	no|up	yes|down	yes|down	2
ENSMUSG00000083855	Olfr1175	olfactory receptor 1175 [Source:MGI Symbol;Acc:MGI:3031009]	no|down	no|down	no|up	yes|up	1
ENSMUSG00000094993	Igkv4-51	immunoglobulin kappa chain variable 4-51 [Source:MGI Symbol;Acc:MGI:5009829]	yes|up	yes|up	yes|up	no|up	3
ENSMUSG00000044562	Rasip1	Ras interacting protein 1 [Source:MGI Symbol;Acc:MGI:1917153]	no|up	yes|up	no|up	no|down	1
ENSMUSG00000115088	Gm49165	predicted gene, 49165 [Source:MGI Symbol;Acc:MGI:6118592]	yes|up	no|up	yes|down	no|down	2
ENSMUSG00000060208	Defa17	defensin, alpha, 17 [Source:MGI Symbol;Acc:MGI:1345152]	yes|up	yes|up	no|down	no|up	2
ENSMUSG00000026770	Il2ra	interleukin 2 receptor, alpha chain [Source:MGI Symbol;Acc:MGI:96549]	no|down	yes|up	yes|up	yes|up	3
ENSMUSG00000111709	Gm3776	predicted gene 3776 [Source:MGI Symbol;Acc:MGI:3826440]	yes|down	yes|down	no|up	no|up	2
ENSMUSG00000073678	Pgap1	post-GPI attachment to proteins 1 [Source:MGI Symbol;Acc:MGI:2443342]	yes|down	no|down	yes|up	no|up	2
ENSMUSG00000056174	Col8a2	collagen, type VIII, alpha 2 [Source:MGI Symbol;Acc:MGI:88464]	no|up	no|up	yes|up	yes|up	2
ENSMUSG00000105103	Gm43191	predicted gene 43191 [Source:MGI Symbol;Acc:MGI:5663328]	no|down	yes|down	no|down	no|up	1
ENSMUSG00000027219	Slc28a2	solute carrier family 28 (sodium-coupled nucleoside transporter), member 2 [Source:MGI Symbol;Acc:MGI:1913105]	no|down	no|up	yes|up	no|up	1
ENSMUSG00000081182	Gm14935	predicted gene 14935 [Source:MGI Symbol;Acc:MGI:3802130]	no|up	no|up	no|up	yes|up	1
ENSMUSG00000038253	Hoxa5	homeobox A5 [Source:MGI Symbol;Acc:MGI:96177]	no|down	no|down	yes|down	no|down	1
ENSMUSG00000035337	Uchl4	ubiquitin carboxyl-terminal esterase L4 [Source:MGI Symbol;Acc:MGI:1890440]	no|down	no|up	no|down	yes|down	1
ENSMUSG00000051844	B230319C09Rik	RIKEN cDNA B230319C09 gene [Source:MGI Symbol;Acc:MGI:2444713]	yes|up	no|up	yes|down	yes|down	3
ENSMUSG00000009633	G0s2	G0/G1 switch gene 2 [Source:MGI Symbol;Acc:MGI:1316737]	yes|up	yes|up	yes|up	no|up	3
ENSMUSG00000118291	Csf1r-ps	colony stimulating factor 1 receptor (granulocyte), pseudogene [Source:MGI Symbol;Acc:MGI:1339756]	no|up	yes|up	no|up	no|up	1
ENSMUSG00000025597	Klhl4	kelch-like 4 [Source:MGI Symbol;Acc:MGI:2442829]	yes|up	yes|up	no|up	no|up	2
ENSMUSG00000025592	Dach2	dachshund family transcription factor 2 [Source:MGI Symbol;Acc:MGI:1890446]	no|up	no|down	yes|down	yes|down	2
ENSMUSG00000057378	Ryr3	ryanodine receptor 3 [Source:MGI Symbol;Acc:MGI:99684]	no|up	no|up	yes|up	no|up	1
ENSMUSG00000108383	Gm6567	predicted gene 6567 [Source:MGI Symbol;Acc:MGI:3779609]	no|no change	yes|down	yes|down	no|up	2
ENSMUSG00000105804	Gm43654	predicted gene 43654 [Source:MGI Symbol;Acc:MGI:5663791]	no|up	no|down	yes|down	no|down	1
ENSMUSG00000083044	Gm12416	predicted gene 12416 [Source:MGI Symbol;Acc:MGI:3650588]	no|up	no|down	no|up	yes|up	1
ENSMUSG00000105802	Gm43012	predicted gene 43012 [Source:MGI Symbol;Acc:MGI:5663149]	no|no change	no|down	yes|down	yes|down	2
ENSMUSG00000057802	Gm10030	predicted gene 10030 [Source:MGI Symbol;Acc:MGI:3641798]	yes|down	no|down	yes|up	no|up	2
ENSMUSG00000108389	Gm45206	predicted gene 45206 [Source:MGI Symbol;Acc:MGI:5753782]	yes|up	no|up	no|down	no|down	1
ENSMUSG00000104351	Gm37125	predicted gene, 37125 [Source:MGI Symbol;Acc:MGI:5610353]	no|down	yes|down	no|down	no|up	1
ENSMUSG00000046070	Igfals	insulin-like growth factor binding protein, acid labile subunit [Source:MGI Symbol;Acc:MGI:107973]	no|down	yes|down	yes|down	no|down	2
ENSMUSG00000012126	Ubxn11	UBX domain protein 11 [Source:MGI Symbol;Acc:MGI:1914836]	no|up	no|up	no|down	yes|down	1
ENSMUSG00000029925	Tbxas1	thromboxane A synthase 1, platelet [Source:MGI Symbol;Acc:MGI:98497]	no|up	yes|up	yes|up	yes|up	3
ENSMUSG00000025268	Maged2	MAGE family member D2 [Source:MGI Symbol;Acc:MGI:1933391]	yes|up	no|up	yes|down	no|down	2
ENSMUSG00000094194	Ighv5-16	immunoglobulin heavy variable 5-16 [Source:MGI Symbol;Acc:MGI:4439556]	no|down	no|down	yes|up	yes|up	2
ENSMUSG00000025265	Fgd1	FYVE, RhoGEF and PH domain containing 1 [Source:MGI Symbol;Acc:MGI:104566]	yes|up	no|down	yes|down	no|down	2
ENSMUSG00000025912	Mybl1	myeloblastosis oncogene-like 1 [Source:MGI Symbol;Acc:MGI:99925]	no|up	no|up	yes|down	no|down	1
ENSMUSG00000029298	Gbp9	guanylate-binding protein 9 [Source:MGI Symbol;Acc:MGI:3605620]	no|down	no|up	yes|up	no|up	1
ENSMUSG00000029299	Abcg3	ATP binding cassette subfamily G member 3 [Source:MGI Symbol;Acc:MGI:1351624]	no|up	no|up	yes|up	no|up	1
ENSMUSG00000094335	Igkv1-117	immunoglobulin kappa variable 1-117 [Source:MGI Symbol;Acc:MGI:4439721]	yes|up	yes|up	yes|up	yes|up	4
ENSMUSG00000095134	Mid1-ps1	midline 1, pseudogene 1 [Source:MGI Symbol;Acc:MGI:5780070]	yes|up	yes|up	no|down	no|down	2
ENSMUSG00000094338	H2bc13	H2B clustered histone 13 [Source:MGI Symbol;Acc:MGI:2448403]	yes|up	no|up	no|no change	no|up	1
ENSMUSG00000095130	Ighv1-39	immunoglobulin heavy variable 1-39 [Source:MGI Symbol;Acc:MGI:4439888]	no|up	yes|up	yes|up	yes|up	3
ENSMUSG00000018381	Abi3	ABI family member 3 [Source:MGI Symbol;Acc:MGI:1913860]	no|down	no|up	yes|up	no|up	1
ENSMUSG00000015829	Tnr	tenascin R [Source:MGI Symbol;Acc:MGI:99516]	no|up	no|up	yes|up	no|up	1
ENSMUSG00000060131	Atp8b4	ATPase, class I, type 8B, member 4 [Source:MGI Symbol;Acc:MGI:1859664]	no|down	yes|up	yes|up	no|up	2
ENSMUSG00000009185	Ccl8	chemokine (C-C motif) ligand 8 [Source:MGI Symbol;Acc:MGI:101878]	yes|up	yes|up	yes|up	no|up	3
ENSMUSG00000082724	Gm14416	predicted gene 14416 [Source:MGI Symbol;Acc:MGI:3702407]	no|down	yes|down	yes|down	no|up	2
ENSMUSG00000021032	Ngb	neuroglobin [Source:MGI Symbol;Acc:MGI:2151886]	no|up	yes|up	no|down	no|down	1
ENSMUSG00000043219	Hoxa6	homeobox A6 [Source:MGI Symbol;Acc:MGI:96178]	no|down	no|up	yes|up	yes|up	2
ENSMUSG00000028749	Pla2g2f	phospholipase A2, group IIF [Source:MGI Symbol;Acc:MGI:1349661]	yes|down	yes|down	yes|down	no|down	3
ENSMUSG00000102423	Gm37465	predicted gene, 37465 [Source:MGI Symbol;Acc:MGI:5610693]	yes|up	no|down	yes|down	no|down	2
ENSMUSG00000107043	Gm42849	predicted gene 42849 [Source:MGI Symbol;Acc:MGI:5662986]	no|up	no|no change	no|down	yes|down	1
ENSMUSG00000042616	Oscp1	organic solute carrier partner 1 [Source:MGI Symbol;Acc:MGI:1916308]	no|up	no|down	yes|down	no|down	1
ENSMUSG00000045930	Clec14a	C-type lectin domain family 14, member a [Source:MGI Symbol;Acc:MGI:1914114]	no|up	no|down	yes|down	no|down	1
ENSMUSG00000102135	Gm37108	predicted gene, 37108 [Source:MGI Symbol;Acc:MGI:5610336]	no|down	yes|down	no|up	no|up	1
ENSMUSG00000045932	Ifit2	interferon-induced protein with tetratricopeptide repeats 2 [Source:MGI Symbol;Acc:MGI:99449]	no|down	no|down	yes|up	yes|up	2
ENSMUSG00000097972	Scgb2b15	secretoglobin, family 2B, member 15 [Source:MGI Symbol;Acc:MGI:3644904]	yes|up	no|down	yes|down	no|up	2
ENSMUSG00000067780	Pi15	peptidase inhibitor 15 [Source:MGI Symbol;Acc:MGI:1934659]	yes|up	yes|up	no|no change	no|down	2
ENSMUSG00000106123	Gm42638	predicted gene 42638 [Source:MGI Symbol;Acc:MGI:5662775]	no|down	yes|down	no|down	no|up	1
ENSMUSG00000106125	4930512P04Rik	RIKEN cDNA 4930512P04 gene [Source:MGI Symbol;Acc:MGI:1925434]	yes|down	no|no change	no|up	no|no change	1
ENSMUSG00000097974	Gm10605	predicted gene 10605 [Source:MGI Symbol;Acc:MGI:3642596]	yes|up	yes|up	yes|down	no|down	3
ENSMUSG00000103955	Gm37270	predicted gene, 37270 [Source:MGI Symbol;Acc:MGI:5610498]	no|no change	no|no change	no|down	yes|down	1
ENSMUSG00000002076	Hsf2bp	heat shock transcription factor 2 binding protein [Source:MGI Symbol;Acc:MGI:1921627]	no|down	no|down	yes|up	yes|up	2
ENSMUSG00000029436	Mmp17	matrix metallopeptidase 17 [Source:MGI Symbol;Acc:MGI:1346076]	yes|up	yes|up	yes|down	no|down	3
ENSMUSG00000087547	Platr27	pluripotency associated transcript 27 [Source:MGI Symbol;Acc:MGI:1925566]	no|down	yes|down	no|down	no|up	1
ENSMUSG00000111865	Gm47687	predicted gene, 47687 [Source:MGI Symbol;Acc:MGI:6096791]	yes|up	yes|up	no|down	no|down	2
ENSMUSG00000029438	Bcl7a	B cell CLL/lymphoma 7A [Source:MGI Symbol;Acc:MGI:1924295]	no|up	no|down	yes|down	no|down	1
ENSMUSG00000083608	Gm14863	predicted gene 14863 [Source:MGI Symbol;Acc:MGI:3705489]	yes|up	no|up	no|no change	no|no change	1
ENSMUSG00000049939	Lrrc4	leucine rich repeat containing 4 [Source:MGI Symbol;Acc:MGI:2182081]	yes|down	no|down	yes|up	yes|up	3
ENSMUSG00000046005	D830044D21Rik	RIKEN cDNA D830044D21 gene [Source:MGI Symbol;Acc:MGI:2444378]	yes|down	no|down	yes|up	yes|up	3
ENSMUSG00000046006	Gapt	Grb2-binding adaptor, transmembrane [Source:MGI Symbol;Acc:MGI:3608341]	yes|up	yes|up	yes|up	no|up	3
ENSMUSG00000035849	Krt222	keratin 222 [Source:MGI Symbol;Acc:MGI:2442728]	yes|up	no|up	no|up	no|up	1
ENSMUSG00000102500	Gm37371	predicted gene, 37371 [Source:MGI Symbol;Acc:MGI:5610599]	no|no change	no|no change	yes|down	yes|down	2
ENSMUSG00000087006	Gm13889	predicted gene 13889 [Source:MGI Symbol;Acc:MGI:3652053]	yes|up	yes|up	yes|down	yes|down	4
ENSMUSG00000087004	Gm14154	predicted gene 14154 [Source:MGI Symbol;Acc:MGI:3649354]	no|up	yes|up	no|up	no|down	1
ENSMUSG00000028527	Ak4	adenylate kinase 4 [Source:MGI Symbol;Acc:MGI:87979]	no|down	no|up	yes|up	yes|up	2
ENSMUSG00000081399	Gm14921	predicted gene 14921 [Source:MGI Symbol;Acc:MGI:3708102]	yes|down	yes|down	no|down	yes|down	3
ENSMUSG00000025044	Msr1	macrophage scavenger receptor 1 [Source:MGI Symbol;Acc:MGI:98257]	no|down	yes|up	yes|up	yes|up	3
ENSMUSG00000025735	Rhbdl1	rhomboid like 1 [Source:MGI Symbol;Acc:MGI:2384891]	no|up	yes|up	no|down	no|down	1
ENSMUSG00000042157	Sprr2i	small proline-rich protein 2I [Source:MGI Symbol;Acc:MGI:1330309]	yes|down	no|no change	no|up	no|up	1
ENSMUSG00000025739	Gng13	guanine nucleotide binding protein (G protein), gamma 13 [Source:MGI Symbol;Acc:MGI:1925616]	yes|up	yes|up	yes|down	no|down	3
ENSMUSG00000110136	Gm45785	predicted gene 45785 [Source:MGI Symbol;Acc:MGI:5804900]	no|no change	yes|down	no|no change	yes|up	2
ENSMUSG00000071001	Hrct1	histidine rich carboxyl terminus 1 [Source:MGI Symbol;Acc:MGI:1917945]	yes|up	yes|up	no|up	no|up	2
ENSMUSG00000034427	Myo15b	myosin XVB [Source:MGI Symbol;Acc:MGI:2685534]	no|down	no|up	yes|up	no|up	1
ENSMUSG00000028528	Dnajc6	DnaJ heat shock protein family (Hsp40) member C6 [Source:MGI Symbol;Acc:MGI:1919935]	no|down	no|up	yes|up	no|up	1
ENSMUSG00000032649	Colgalt2	collagen beta(1-O)galactosyltransferase 2 [Source:MGI Symbol;Acc:MGI:2138232]	yes|up	yes|up	no|no change	no|no change	2
ENSMUSG00000032648	Pygm	muscle glycogen phosphorylase [Source:MGI Symbol;Acc:MGI:97830]	yes|up	yes|up	no|up	no|down	2
ENSMUSG00000074003	Gucy2d	guanylate cyclase 2d [Source:MGI Symbol;Acc:MGI:106030]	yes|down	no|no change	yes|up	no|no change	2
ENSMUSG00000032318	Isl2	insulin related protein 2 (islet 2) [Source:MGI Symbol;Acc:MGI:109156]	yes|up	yes|up	no|no change	no|no change	2
ENSMUSG00000032643	Fhl3	four and a half LIM domains 3 [Source:MGI Symbol;Acc:MGI:1341092]	no|up	yes|up	no|up	no|down	1
ENSMUSG00000032313	Tmem266	transmembrane protein 266 [Source:MGI Symbol;Acc:MGI:2142980]	no|down	no|down	yes|up	yes|up	2
ENSMUSG00000079113	Defa43	defensin, alpha, 43 [Source:MGI Symbol;Acc:MGI:3648003]	yes|up	yes|up	no|no change	no|no change	2
ENSMUSG00000035448	Ccr3	chemokine (C-C motif) receptor 3 [Source:MGI Symbol;Acc:MGI:104616]	no|down	no|up	yes|up	no|no change	1
ENSMUSG00000032310	Cyp1a2	cytochrome P450, family 1, subfamily a, polypeptide 2 [Source:MGI Symbol;Acc:MGI:88589]	no|up	no|up	yes|down	yes|down	2
ENSMUSG00000116738	Gm49565	predicted gene, 49565 [Source:MGI Symbol;Acc:MGI:6214954]	no|no change	no|no change	yes|down	no|down	1
ENSMUSG00000033849	B3galt2	UDP-Gal:betaGlcNAc beta 1,3-galactosyltransferase, polypeptide 2 [Source:MGI Symbol;Acc:MGI:1349461]	yes|down	yes|down	no|up	no|up	2
ENSMUSG00000028255	Clca1	chloride channel accessory 1 [Source:MGI Symbol;Acc:MGI:1346342]	no|up	yes|down	yes|down	no|down	2
ENSMUSG00000027318	Adam33	a disintegrin and metallopeptidase domain 33 [Source:MGI Symbol;Acc:MGI:1341813]	yes|up	yes|up	no|no change	no|no change	2
ENSMUSG00000085095	Gm15635	predicted gene 15635 [Source:MGI Symbol;Acc:MGI:3783079]	yes|up	no|up	no|down	no|up	1
ENSMUSG00000116733	6330408M09Rik	RIKEN cDNA 6330408M09 gene [Source:MGI Symbol;Acc:MGI:1917999]	no|up	yes|up	no|down	yes|down	2
ENSMUSG00000064325	Hhip	Hedgehog-interacting protein [Source:MGI Symbol;Acc:MGI:1341847]	yes|up	yes|up	no|no change	no|no change	2
ENSMUSG00000033847	Pla2g4c	phospholipase A2, group IVC (cytosolic, calcium-independent) [Source:MGI Symbol;Acc:MGI:1196403]	yes|up	no|down	yes|down	yes|down	3
ENSMUSG00000117955	Gm50205	predicted gene, 50205 [Source:MGI Symbol;Acc:MGI:6302988]	no|up	no|up	no|down	yes|down	1
ENSMUSG00000076940	Iglv2	immunoglobulin lambda variable 2 [Source:MGI Symbol;Acc:MGI:99548]	yes|up	no|up	no|no change	no|no change	1
ENSMUSG00000027210	Meis2	Meis homeobox 2 [Source:MGI Symbol;Acc:MGI:108564]	yes|up	yes|up	no|no change	no|no change	2
ENSMUSG00000026418	Tnni1	troponin I, skeletal, slow 1 [Source:MGI Symbol;Acc:MGI:105073]	no|down	yes|down	yes|down	no|down	2
ENSMUSG00000044518	Foxe3	forkhead box E3 [Source:MGI Symbol;Acc:MGI:1353569]	no|down	no|up	no|down	yes|down	1
ENSMUSG00000107658	Gm44958	predicted gene 44958 [Source:MGI Symbol;Acc:MGI:5753534]	no|down	no|up	yes|up	no|down	1
ENSMUSG00000052270	Fpr2	formyl peptide receptor 2 [Source:MGI Symbol;Acc:MGI:1278319]	no|down	yes|up	yes|up	yes|up	3
ENSMUSG00000066438	Plekhd1	pleckstrin homology domain containing, family D (with coiled-coil domains) member 1 [Source:MGI Symbol;Acc:MGI:3036228]	yes|up	no|down	yes|down	yes|down	3
ENSMUSG00000045027	Prss22	protease, serine 22 [Source:MGI Symbol;Acc:MGI:1918085]	yes|down	no|up	yes|up	yes|up	3
ENSMUSG00000103553	Gm38218	predicted gene, 38218 [Source:MGI Symbol;Acc:MGI:5611446]	no|down	no|up	yes|up	no|up	1
ENSMUSG00000079017	Ifi27l2a	interferon, alpha-inducible protein 27 like 2A [Source:MGI Symbol;Acc:MGI:1924183]	no|up	yes|up	no|up	no|down	1
ENSMUSG00000111515	Gm5055	predicted gene 5055 [Source:MGI Symbol;Acc:MGI:3645061]	yes|down	no|no change	yes|up	no|no change	2
ENSMUSG00000053675	Tgm5	transglutaminase 5 [Source:MGI Symbol;Acc:MGI:1921426]	no|down	no|up	yes|up	yes|up	2
ENSMUSG00000103558	Gm38220	predicted gene, 38220 [Source:MGI Symbol;Acc:MGI:5611448]	no|down	no|up	no|down	yes|down	1
ENSMUSG00000092474	Gm20478	predicted gene 20478 [Source:MGI Symbol;Acc:MGI:5141943]	no|up	no|up	yes|up	yes|up	2
ENSMUSG00000017754	Pltp	phospholipid transfer protein [Source:MGI Symbol;Acc:MGI:103151]	no|up	yes|up	yes|up	yes|up	3
ENSMUSG00000092470	Gm20518	predicted gene 20518 [Source:MGI Symbol;Acc:MGI:5141983]	no|up	no|up	yes|down	no|down	1
ENSMUSG00000114593	Gm19716	predicted gene, 19716 [Source:MGI Symbol;Acc:MGI:5011901]	no|no change	yes|down	yes|down	no|down	2
ENSMUSG00000114036	Gm48228	predicted gene, 48228 [Source:MGI Symbol;Acc:MGI:6097631]	yes|down	yes|down	yes|up	yes|up	4
ENSMUSG00000074141	Il4i1	interleukin 4 induced 1 [Source:MGI Symbol;Acc:MGI:109552]	no|down	no|up	yes|up	yes|up	2
ENSMUSG00000093656	Gm20628	predicted gene 20628 [Source:MGI Symbol;Acc:MGI:5313075]	no|up	yes|down	yes|down	no|down	2
ENSMUSG00000023176	Cpn2	carboxypeptidase N, polypeptide 2 [Source:MGI Symbol;Acc:MGI:1919006]	yes|down	yes|down	no|up	no|up	2
ENSMUSG00000070469	Adamtsl3	ADAMTS-like 3 [Source:MGI Symbol;Acc:MGI:3028499]	yes|up	yes|up	no|no change	no|no change	2
ENSMUSG00000046470	Sox18	SRY (sex determining region Y)-box 18 [Source:MGI Symbol;Acc:MGI:103559]	yes|up	yes|up	no|no change	no|no change	2
ENSMUSG00000031293	Rs1	retinoschisis (X-linked, juvenile) 1 (human) [Source:MGI Symbol;Acc:MGI:1336189]	yes|down	yes|down	yes|up	no|up	3
ENSMUSG00000064147	Rab44	RAB44, member RAS oncogene family [Source:MGI Symbol;Acc:MGI:3045302]	no|down	no|up	yes|up	yes|up	2
ENSMUSG00000113495	Gm19792	predicted gene, 19792 [Source:MGI Symbol;Acc:MGI:5011977]	yes|down	no|down	no|up	no|down	1
ENSMUSG00000064140	Trim38	tripartite motif-containing 38 [Source:MGI Symbol;Acc:MGI:2684869]	no|down	no|up	yes|up	no|up	1
ENSMUSG00000020340	Cyfip2	cytoplasmic FMR1 interacting protein 2 [Source:MGI Symbol;Acc:MGI:1924134]	no|down	no|up	yes|up	no|up	1
ENSMUSG00000107075	Gm43068	predicted gene 43068 [Source:MGI Symbol;Acc:MGI:5663205]	no|down	no|down	yes|up	yes|up	2
ENSMUSG00000109764	Klkb1	kallikrein B, plasma 1 [Source:MGI Symbol;Acc:MGI:102849]	no|up	no|no change	yes|down	yes|down	2
ENSMUSG00000002699	Lcp2	lymphocyte cytosolic protein 2 [Source:MGI Symbol;Acc:MGI:1321402]	no|down	no|up	yes|up	yes|up	2
ENSMUSG00000031290	Lrch2	leucine-rich repeats and calponin homology (CH) domain containing 2 [Source:MGI Symbol;Acc:MGI:2147870]	yes|up	yes|up	no|no change	no|no change	2
ENSMUSG00000036168	Ccdc38	coiled-coil domain containing 38 [Source:MGI Symbol;Acc:MGI:2444738]	yes|up	yes|up	no|down	no|down	2
ENSMUSG00000036169	Sostdc1	sclerostin domain containing 1 [Source:MGI Symbol;Acc:MGI:1913292]	yes|up	yes|up	no|no change	no|no change	2
ENSMUSG00000098447	Gm27184	predicted gene 27184 [Source:MGI Symbol;Acc:MGI:5521027]	no|up	no|down	no|up	yes|up	1
ENSMUSG00000110299	Gm17910	predicted gene, 17910 [Source:MGI Symbol;Acc:MGI:5010095]	no|down	yes|down	no|up	no|up	1
ENSMUSG00000110298	Gm8189	predicted gene 8189 [Source:MGI Symbol;Acc:MGI:3779786]	yes|up	no|up	no|no change	no|down	1
ENSMUSG00000107476	Zfp862-ps	zinc finger protein 862, pseudogene [Source:MGI Symbol;Acc:MGI:1889827]	no|up	no|down	yes|down	no|down	1
ENSMUSG00000048996	Olfr1366	olfactory receptor 1366 [Source:MGI Symbol;Acc:MGI:3031200]	yes|down	no|no change	yes|up	no|down	2
ENSMUSG00000096020	Ighv1-75	immunoglobulin heavy variable 1-75 [Source:MGI Symbol;Acc:MGI:4439735]	no|up	yes|up	yes|up	no|up	2
ENSMUSG00000101959	Ldhal6b	lactate dehydrogenase A-like 6B [Source:MGI Symbol;Acc:MGI:2146830]	yes|up	no|up	yes|down	no|down	2
ENSMUSG00000107385	C330024D21Rik	RIKEN cDNA C330024D21 gene [Source:MGI Symbol;Acc:MGI:2444116]	no|no change	no|down	yes|down	no|up	1
ENSMUSG00000054626	Xlr	X-linked lymphocyte-regulated [Source:MGI Symbol;Acc:MGI:98976]	yes|up	yes|up	no|up	no|up	2
ENSMUSG00000091243	Vgll3	vestigial like family member 3 [Source:MGI Symbol;Acc:MGI:1920819]	yes|up	yes|up	no|down	no|down	2
ENSMUSG00000006200	Rhox6	reproductive homeobox 6 [Source:MGI Symbol;Acc:MGI:1202888]	yes|up	yes|up	yes|down	yes|down	4
ENSMUSG00000001521	Tulp3	tubby-like protein 3 [Source:MGI Symbol;Acc:MGI:1329045]	yes|up	no|up	no|down	no|down	1
ENSMUSG00000078485	Plekhn1	pleckstrin homology domain containing, family N member 1 [Source:MGI Symbol;Acc:MGI:2387630]	no|down	no|up	yes|up	no|up	1
ENSMUSG00000006205	Htra1	HtrA serine peptidase 1 [Source:MGI Symbol;Acc:MGI:1929076]	yes|up	yes|up	yes|up	yes|up	4
ENSMUSG00000091304	Speer6-ps1	spermatogenesis associated glutamate (E)-rich protein 6, pseudogene 1 [Source:MGI Symbol;Acc:MGI:1920516]	no|up	no|no change	yes|down	yes|down	2
ENSMUSG00000105814	Mir703	microRNA 703 [Source:MGI Symbol;Acc:MGI:3629657]	no|down	yes|down	no|down	no|down	1
ENSMUSG00000102642	A130048G24Rik	RIKEN cDNA A130048G24 gene [Source:MGI Symbol;Acc:MGI:2443520]	no|no change	no|no change	yes|down	yes|down	2
ENSMUSG00000117935	Gm8717	predicted gene 8717 [Source:MGI Symbol;Acc:MGI:3644350]	no|no change	yes|down	no|no change	yes|up	2
ENSMUSG00000117694	Snhg4	small nucleolar RNA host gene 4 [Source:MGI Symbol;Acc:MGI:4937091]	no|up	yes|down	yes|down	no|up	2
ENSMUSG00000087593	Gm16174	predicted gene 16174 [Source:MGI Symbol;Acc:MGI:3801857]	no|up	no|up	no|down	yes|down	1
ENSMUSG00000005089	Slc1a2	solute carrier family 1 (glial high affinity glutamate transporter), member 2 [Source:MGI Symbol;Acc:MGI:101931]	no|up	no|up	yes|down	no|down	1
ENSMUSG00000050288	Fzd2	frizzled class receptor 2 [Source:MGI Symbol;Acc:MGI:1888513]	yes|up	no|up	yes|down	no|down	2
ENSMUSG00000054622	D730045B01Rik	RIKEN cDNA D730045B01 gene [Source:MGI Symbol;Acc:MGI:1925117]	no|up	no|down	yes|down	yes|down	2
ENSMUSG00000038415	Foxq1	forkhead box Q1 [Source:MGI Symbol;Acc:MGI:1298228]	no|up	no|down	yes|down	yes|down	2
ENSMUSG00000099923	1700105P06Rik	RIKEN cDNA 1700105P06 gene [Source:MGI Symbol;Acc:MGI:1915479]	yes|up	no|up	no|down	no|up	1
ENSMUSG00000097379	Gm26873	predicted gene, 26873 [Source:MGI Symbol;Acc:MGI:5477367]	yes|down	no|no change	no|down	yes|down	2
ENSMUSG00000109493	Gm45208	predicted gene 45208 [Source:MGI Symbol;Acc:MGI:5753784]	no|down	no|up	no|down	yes|down	1
ENSMUSG00000105606	Igkv2-109	immunoglobulin kappa variable 2-109 [Source:MGI Symbol;Acc:MGI:3642626]	yes|up	yes|up	no|up	no|down	2
ENSMUSG00000044083	Efcab8	EF-hand calcium binding domain 8 [Source:MGI Symbol;Acc:MGI:3644206]	no|no change	yes|down	no|down	no|up	1
ENSMUSG00000033510	Otud7a	OTU domain containing 7A [Source:MGI Symbol;Acc:MGI:2158505]	no|down	no|up	yes|up	no|up	1
ENSMUSG00000044081	Zfp85os	zinc finger protein 85, opposite strand [Source:MGI Symbol;Acc:MGI:1915521]	yes|up	no|up	yes|down	no|up	2
ENSMUSG00000109498	Gm45222	predicted gene 45222 [Source:MGI Symbol;Acc:MGI:5753798]	no|up	no|up	yes|up	yes|up	2
ENSMUSG00000038418	Egr1	early growth response 1 [Source:MGI Symbol;Acc:MGI:95295]	no|down	no|down	yes|up	yes|up	2
ENSMUSG00000100396	Gm29367	predicted gene 29367 [Source:MGI Symbol;Acc:MGI:5580073]	yes|down	yes|down	yes|up	yes|up	4
ENSMUSG00000024084	Qpct	glutaminyl-peptide cyclotransferase (glutaminyl cyclase) [Source:MGI Symbol;Acc:MGI:1917786]	no|up	yes|up	yes|up	no|up	2
ENSMUSG00000074818	Pdzd7	PDZ domain containing 7 [Source:MGI Symbol;Acc:MGI:3608325]	no|up	no|down	yes|down	yes|down	2
ENSMUSG00000024087	Cyp1b1	cytochrome P450, family 1, subfamily b, polypeptide 1 [Source:MGI Symbol;Acc:MGI:88590]	no|up	yes|up	yes|down	yes|down	3
ENSMUSG00000073842	Mup7	major urinary protein 7 [Source:MGI Symbol;Acc:MGI:3709615]	no|down	no|down	yes|down	yes|down	2
ENSMUSG00000024736	Tmem132a	transmembrane protein 132A [Source:MGI Symbol;Acc:MGI:2147810]	no|up	no|up	yes|down	no|down	1
ENSMUSG00000024737	Slc15a3	solute carrier family 15, member 3 [Source:MGI Symbol;Acc:MGI:1929691]	no|down	yes|up	yes|up	yes|up	3
ENSMUSG00000024734	Zp1	zona pellucida glycoprotein 1 [Source:MGI Symbol;Acc:MGI:103073]	no|up	no|up	yes|down	no|down	1
ENSMUSG00000113030	Gm48778	predicted gene, 48778 [Source:MGI Symbol;Acc:MGI:6098473]	yes|down	yes|down	no|up	no|up	2
ENSMUSG00000063415	Cyp26b1	cytochrome P450, family 26, subfamily b, polypeptide 1 [Source:MGI Symbol;Acc:MGI:2176159]	no|up	yes|up	no|up	no|up	1
ENSMUSG00000084989	Crocc2	ciliary rootlet coiled-coil, rootletin family member 2 [Source:MGI Symbol;Acc:MGI:3045962]	yes|down	yes|down	no|up	no|up	2
ENSMUSG00000037169	Mycn	v-myc avian myelocytomatosis viral related oncogene, neuroblastoma derived [Source:MGI Symbol;Acc:MGI:97357]	yes|up	no|up	yes|down	no|down	2
ENSMUSG00000033191	Tie1	tyrosine kinase with immunoglobulin-like and EGF-like domains 1 [Source:MGI Symbol;Acc:MGI:99906]	yes|up	yes|up	yes|up	no|down	3
ENSMUSG00000037166	Ppp1r14a	protein phosphatase 1, regulatory inhibitor subunit 14A [Source:MGI Symbol;Acc:MGI:1931139]	yes|up	yes|up	yes|up	no|down	3
ENSMUSG00000112035	Gm30539	predicted gene, 30539 [Source:NCBI gene (formerly Entrezgene);Acc:102632477]	yes|up	no|up	no|no change	yes|up	2
ENSMUSG00000022805	Cfap91	cilia and flagella associated protein 91 [Source:MGI Symbol;Acc:MGI:2443598]	no|down	yes|down	no|down	no|up	1
ENSMUSG00000022803	Popdc2	popeye domain containing 2 [Source:MGI Symbol;Acc:MGI:1930150]	yes|up	yes|up	no|no change	no|no change	2
ENSMUSG00000037161	Mgarp	mitochondria localized glutamic acid rich protein [Source:MGI Symbol;Acc:MGI:1914999]	yes|up	yes|up	no|up	no|up	2
ENSMUSG00000112030	Gm35189	predicted gene, 35189 [Source:MGI Symbol;Acc:MGI:5594348]	no|down	no|down	yes|down	yes|down	2
ENSMUSG00000118181	Gm53015	predicted gene, 53015 [Source:MGI Symbol;Acc:MGI:6388904]	no|down	no|up	yes|up	no|up	1
ENSMUSG00000059824	Dbp	D site albumin promoter binding protein [Source:MGI Symbol;Acc:MGI:94866]	yes|down	yes|down	no|up	no|up	2
ENSMUSG00000015627	Gata5	GATA binding protein 5 [Source:MGI Symbol;Acc:MGI:109497]	yes|up	yes|up	yes|up	no|up	3
ENSMUSG00000067149	Jchain	immunoglobulin joining chain [Source:MGI Symbol;Acc:MGI:96493]	yes|up	yes|up	yes|up	yes|up	4
ENSMUSG00000040181	Fmo1	flavin containing monooxygenase 1 [Source:MGI Symbol;Acc:MGI:1310002]	yes|up	yes|up	yes|down	yes|down	4
ENSMUSG00000087433	Gm14167	predicted gene 14167 [Source:MGI Symbol;Acc:MGI:3651481]	no|up	yes|up	no|down	no|down	1
ENSMUSG00000024957	Kcnk4	potassium channel, subfamily K, member 4 [Source:MGI Symbol;Acc:MGI:1298234]	yes|up	no|up	no|down	no|down	1
ENSMUSG00000106464	C130083M11Rik	RIKEN cDNA C130083M11 gene [Source:MGI Symbol;Acc:MGI:3041216]	yes|down	yes|down	no|up	no|up	2
ENSMUSG00000116994	Gm49684	predicted gene, 49684 [Source:MGI Symbol;Acc:MGI:6215133]	no|up	yes|up	no|down	yes|down	2
ENSMUSG00000111092	Gm17875	predicted gene, 17875 [Source:MGI Symbol;Acc:MGI:5010060]	yes|up	yes|up	no|no change	no|no change	2
ENSMUSG00000109523	Gdf1	growth differentiation factor 1 [Source:MGI Symbol;Acc:MGI:95683]	yes|up	yes|up	no|up	no|up	2
ENSMUSG00000116992	Gm29719	predicted gene, 29719 [Source:MGI Symbol;Acc:MGI:5588878]	no|no change	no|down	no|no change	yes|up	1
ENSMUSG00000030643	Rab30	RAB30, member RAS oncogene family [Source:MGI Symbol;Acc:MGI:1923235]	no|up	yes|up	no|up	no|up	1
ENSMUSG00000041658	Rragb	Ras-related GTP binding B [Source:MGI Symbol;Acc:MGI:3038613]	no|down	no|up	yes|up	no|up	1
ENSMUSG00000001741	Il16	interleukin 16 [Source:MGI Symbol;Acc:MGI:1270855]	no|down	no|up	yes|up	yes|up	2
ENSMUSG00000024558	Mapk4	mitogen-activated protein kinase 4 [Source:MGI Symbol;Acc:MGI:2444559]	yes|up	no|up	yes|down	yes|down	3
ENSMUSG00000000693	Loxl3	lysyl oxidase-like 3 [Source:MGI Symbol;Acc:MGI:1337004]	no|up	no|up	yes|up	no|up	1
ENSMUSG00000050600	Zfp831	zinc finger protein 831 [Source:MGI Symbol;Acc:MGI:3641861]	no|down	no|up	yes|up	yes|up	2
ENSMUSG00000085587	Gm14493	predicted gene 14493 [Source:MGI Symbol;Acc:MGI:3705313]	no|up	yes|up	no|down	yes|down	2
ENSMUSG00000050605	Zfp61	zinc finger protein 61 [Source:MGI Symbol;Acc:MGI:99663]	no|up	no|down	yes|down	no|down	1
ENSMUSG00000000126	Wnt9a	wingless-type MMTV integration site family, member 9A [Source:MGI Symbol;Acc:MGI:2446084]	no|up	yes|up	no|up	no|no change	1
ENSMUSG00000051736	Fam229b	family with sequence similarity 229, member B [Source:MGI Symbol;Acc:MGI:1913587]	no|down	no|up	no|down	yes|down	1
ENSMUSG00000027606	Dnajc5b	DnaJ heat shock protein family (Hsp40) member C5 beta [Source:MGI Symbol;Acc:MGI:1913576]	no|down	no|down	no|up	yes|up	1
ENSMUSG00000048376	F2r	coagulation factor II (thrombin) receptor [Source:MGI Symbol;Acc:MGI:101802]	no|up	yes|up	yes|up	no|up	2
ENSMUSG00000051735	Rinl	Ras and Rab interactor-like [Source:MGI Symbol;Acc:MGI:2444024]	no|down	no|up	yes|up	no|up	1
ENSMUSG00000026778	Prkcq	protein kinase C, theta [Source:MGI Symbol;Acc:MGI:97601]	no|down	no|up	yes|up	no|up	1
ENSMUSG00000048371	Pdp2	pyruvate dehyrogenase phosphatase catalytic subunit 2 [Source:MGI Symbol;Acc:MGI:1918878]	no|up	no|down	yes|down	no|down	1
ENSMUSG00000027359	Slc27a2	solute carrier family 27 (fatty acid transporter), member 2 [Source:MGI Symbol;Acc:MGI:1347099]	yes|up	no|up	yes|down	no|down	2
ENSMUSG00000010086	Rnf112	ring finger protein 112 [Source:MGI Symbol;Acc:MGI:106611]	no|down	no|up	yes|up	no|up	1
ENSMUSG00000097154	Gm26510	predicted gene, 26510 [Source:MGI Symbol;Acc:MGI:5477004]	no|up	yes|up	yes|up	no|no change	2
ENSMUSG00000033730	Egr3	early growth response 3 [Source:MGI Symbol;Acc:MGI:1306780]	no|down	yes|up	yes|up	no|up	2
ENSMUSG00000026482	Rgl1	ral guanine nucleotide dissociation stimulator,-like 1 [Source:MGI Symbol;Acc:MGI:107484]	no|up	yes|up	yes|up	no|up	2
ENSMUSG00000027249	F2	coagulation factor II [Source:MGI Symbol;Acc:MGI:88380]	no|down	no|up	yes|down	yes|down	2
ENSMUSG00000109861	4930458B22Rik	RIKEN cDNA 4930458B22 gene [Source:MGI Symbol;Acc:MGI:1914885]	no|no change	no|up	yes|down	yes|down	2
ENSMUSG00000002007	Srpk3	serine/arginine-rich protein specific kinase 3 [Source:MGI Symbol;Acc:MGI:1891338]	yes|up	yes|up	no|down	no|down	2
ENSMUSG00000054942	Miga1	mitoguardin 1 [Source:MGI Symbol;Acc:MGI:1924567]	yes|up	no|up	yes|down	no|down	2
ENSMUSG00000097404	Gm10814	predicted gene 10814 [Source:MGI Symbol;Acc:MGI:3642580]	no|up	no|up	no|down	yes|down	1
ENSMUSG00000026489	Coq8a	coenzyme Q8A [Source:MGI Symbol;Acc:MGI:1914676]	yes|up	no|up	yes|down	no|down	2
ENSMUSG00000106268	Gm18492	predicted gene, 18492 [Source:MGI Symbol;Acc:MGI:5010677]	yes|up	no|up	no|no change	no|no change	1
ENSMUSG00000031594	Fgl1	fibrinogen-like protein 1 [Source:MGI Symbol;Acc:MGI:102795]	yes|up	no|up	yes|down	no|down	2
ENSMUSG00000031595	Pdgfrl	platelet-derived growth factor receptor-like [Source:MGI Symbol;Acc:MGI:1916047]	no|down	no|down	yes|down	no|down	1
ENSMUSG00000027246	Ell3	elongation factor RNA polymerase II-like 3 [Source:MGI Symbol;Acc:MGI:2673679]	yes|up	no|up	yes|down	yes|down	3
ENSMUSG00000029644	Pdx1	pancreatic and duodenal homeobox 1 [Source:MGI Symbol;Acc:MGI:102851]	no|down	yes|down	yes|down	no|up	2
ENSMUSG00000030427	Lilra6	leukocyte immunoglobulin-like receptor, subfamily A (with TM domain), member 6 [Source:MGI Symbol;Acc:MGI:1195969]	no|down	no|up	yes|up	yes|up	2
ENSMUSG00000037346	Hrh4	histamine receptor H4 [Source:MGI Symbol;Acc:MGI:2429635]	yes|down	no|no change	yes|up	no|no change	2
ENSMUSG00000097084	Foxl1	forkhead box L1 [Source:MGI Symbol;Acc:MGI:1347469]	yes|up	yes|up	no|no change	no|no change	2
ENSMUSG00000037432	Fer1l5	fer-1-like 5 (C. elegans) [Source:MGI Symbol;Acc:MGI:3616091]	no|up	no|up	yes|down	no|down	1
ENSMUSG00000041361	Myzap	myocardial zonula adherens protein [Source:MGI Symbol;Acc:MGI:2142908]	no|down	no|up	yes|up	no|up	1
ENSMUSG00000112610	Gm30165	predicted gene, 30165 [Source:MGI Symbol;Acc:MGI:5589324]	yes|up	no|up	no|down	no|up	1
ENSMUSG00000041126	H2az2	H2A.Z histone variant 2 [Source:MGI Symbol;Acc:MGI:1924855]	no|up	no|up	yes|down	no|down	1
ENSMUSG00000119648	Snord3b3	small nucleolar RNA, C/D box 3B3 [Source:MGI Symbol;Acc:MGI:97987]	no|up	yes|down	no|no change	yes|up	2
ENSMUSG00000090751	Vmn2r63	vomeronasal 2, receptor 63 [Source:MGI Symbol;Acc:MGI:3647107]	yes|up	no|up	no|down	no|down	1
ENSMUSG00000097089	Gm26879	predicted gene, 26879 [Source:MGI Symbol;Acc:MGI:5477373]	yes|down	no|no change	yes|up	no|no change	2
ENSMUSG00000040502	Marchf9	membrane associated ring-CH-type finger 9 [Source:MGI Symbol;Acc:MGI:2446144]	no|up	no|up	yes|down	no|down	1
ENSMUSG00000019467	Arhgef25	Rho guanine nucleotide exchange factor (GEF) 25 [Source:MGI Symbol;Acc:MGI:1277173]	yes|up	yes|up	yes|up	no|up	3
ENSMUSG00000055095	Spink6	serine peptidase inhibitor, Kazal type 6 [Source:MGI Symbol;Acc:MGI:3648654]	no|down	no|up	yes|up	no|up	1
ENSMUSG00000104671	Gm43062	predicted gene 43062 [Source:MGI Symbol;Acc:MGI:5663199]	no|up	no|down	no|up	yes|up	1
ENSMUSG00000086247	Gm15787	predicted gene 15787 [Source:MGI Symbol;Acc:MGI:3783229]	no|up	no|up	yes|down	no|down	1
ENSMUSG00000108897	Gm44861	predicted gene 44861 [Source:MGI Symbol;Acc:MGI:5753437]	no|up	no|up	yes|up	no|no change	1
ENSMUSG00000080929	Gm12891	predicted gene 12891 [Source:MGI Symbol;Acc:MGI:3649646]	yes|down	yes|down	yes|up	yes|up	4
ENSMUSG00000111673	Gm29724	predicted gene, 29724 [Source:MGI Symbol;Acc:MGI:5588883]	no|up	no|down	no|up	yes|up	1
ENSMUSG00000030359	Pzp	PZP, alpha-2-macroglobulin like [Source:MGI Symbol;Acc:MGI:87854]	no|up	yes|up	yes|down	yes|down	3
ENSMUSG00000081431	Gm15483	predicted gene 15483 [Source:MGI Symbol;Acc:MGI:3705631]	no|up	yes|up	no|down	no|down	1
ENSMUSG00000096422	Igkv12-44	immunoglobulin kappa variable 12-44 [Source:MGI Symbol;Acc:MGI:4439775]	no|up	yes|up	yes|up	yes|up	3
ENSMUSG00000109154	Gm44822	predicted gene 44822 [Source:MGI Symbol;Acc:MGI:5753398]	no|up	no|down	no|up	yes|up	1
ENSMUSG00000046908	Ltb4r1	leukotriene B4 receptor 1 [Source:MGI Symbol;Acc:MGI:1309472]	no|down	no|up	yes|up	no|up	1
ENSMUSG00000030353	Tead4	TEA domain family member 4 [Source:MGI Symbol;Acc:MGI:106907]	no|down	no|up	yes|up	no|up	1
ENSMUSG00000109157	Gm44829	predicted gene 44829 [Source:MGI Symbol;Acc:MGI:5753405]	no|up	yes|up	no|up	no|down	1
ENSMUSG00000113816	Gm47003	predicted gene, 47003 [Source:MGI Symbol;Acc:MGI:6095679]	no|up	no|down	yes|down	yes|down	2
ENSMUSG00000090535	Gm8540	predicted gene 8540 [Source:MGI Symbol;Acc:MGI:3645422]	yes|down	no|down	yes|up	yes|up	3
ENSMUSG00000118119	Gm9937	predicted gene 9937 [Source:MGI Symbol;Acc:MGI:3642051]	no|up	no|up	yes|down	no|down	1
ENSMUSG00000113811	Gm47882	predicted gene, 47882 [Source:MGI Symbol;Acc:MGI:6097109]	yes|up	yes|up	no|no change	no|no change	2
ENSMUSG00000031779	Ccl22	chemokine (C-C motif) ligand 22 [Source:MGI Symbol;Acc:MGI:1306779]	yes|down	yes|up	yes|up	yes|up	4
ENSMUSG00000030798	Cd37	CD37 antigen [Source:MGI Symbol;Acc:MGI:88330]	no|down	no|up	yes|up	no|up	1
ENSMUSG00000053626	Tll1	tolloid-like [Source:MGI Symbol;Acc:MGI:106923]	yes|up	yes|up	no|up	no|no change	2
ENSMUSG00000026556	Vangl2	VANGL planar cell polarity 2 [Source:MGI Symbol;Acc:MGI:2135272]	no|up	no|up	yes|down	no|down	1
ENSMUSG00000026009	Icos	inducible T cell co-stimulator [Source:MGI Symbol;Acc:MGI:1858745]	yes|down	no|up	yes|up	yes|up	3
ENSMUSG00000023070	Rgn	regucalcin [Source:MGI Symbol;Acc:MGI:108024]	no|up	no|down	yes|down	yes|down	2
ENSMUSG00000076470	Trbv13-3	T cell receptor beta, variable 13-3 [Source:MGI Symbol;Acc:MGI:98607]	yes|up	no|up	no|up	no|up	1
ENSMUSG00000023073	Slc10a2	solute carrier family 10, member 2 [Source:MGI Symbol;Acc:MGI:1201406]	no|down	no|up	yes|up	no|up	1
ENSMUSG00000026003	Acadl	acyl-Coenzyme A dehydrogenase, long-chain [Source:MGI Symbol;Acc:MGI:87866]	no|down	no|down	yes|up	no|up	1
ENSMUSG00000026000	Lancl1	LanC (bacterial lantibiotic synthetase component C)-like 1 [Source:MGI Symbol;Acc:MGI:1336997]	no|up	no|down	yes|down	no|down	1
ENSMUSG00000086425	F730016J06Rik	RIKEN cDNA F730016J06 gene [Source:MGI Symbol;Acc:MGI:2443559]	no|up	yes|up	no|no change	no|no change	1
ENSMUSG00000023078	Cxcl13	chemokine (C-X-C motif) ligand 13 [Source:MGI Symbol;Acc:MGI:1888499]	yes|up	yes|up	yes|up	no|up	3
ENSMUSG00000026228	Htr2b	5-hydroxytryptamine (serotonin) receptor 2B [Source:MGI Symbol;Acc:MGI:109323]	yes|up	yes|up	no|down	no|down	2
ENSMUSG00000080921	Rpl38-ps2	ribosomal protein L38, pseudogene 2 [Source:MGI Symbol;Acc:MGI:3646625]	yes|up	yes|down	no|no change	yes|up	3
ENSMUSG00000118590	Gm15433	predicted pseudogene 15433 [Source:MGI Symbol;Acc:MGI:3705860]	yes|up	yes|up	no|up	no|down	2
ENSMUSG00000118591	Gm52955	predicted gene, 52955 [Source:MGI Symbol;Acc:MGI:6388834]	no|down	no|no change	yes|up	no|no change	1
ENSMUSG00000104493	Gm19552	predicted gene, 19552 [Source:MGI Symbol;Acc:MGI:5011737]	no|up	no|up	yes|up	no|no change	1
ENSMUSG00000082536	Gm13456	predicted gene 13456 [Source:MGI Symbol;Acc:MGI:3651389]	no|up	no|up	yes|down	yes|down	2
ENSMUSG00000049690	Nckap5	NCK-associated protein 5 [Source:MGI Symbol;Acc:MGI:2686394]	no|down	no|down	yes|up	yes|up	2
ENSMUSG00000104497	Gm10555	predicted gene 10555 [Source:MGI Symbol;Acc:MGI:3642807]	no|up	no|down	no|up	yes|up	1
ENSMUSG00000056145	AI504432	expressed sequence AI504432 [Source:MGI Symbol;Acc:MGI:2139742]	no|down	no|up	yes|up	no|up	1
ENSMUSG00000073608	Gal3st2c	galactose-3-O-sulfotransferase 2C [Source:MGI Symbol;Acc:MGI:3646771]	yes|up	yes|up	yes|down	yes|down	4
ENSMUSG00000073607	Gm10548	predicted gene 10548 [Source:MGI Symbol;Acc:MGI:3641893]	yes|down	no|up	no|up	yes|down	2
ENSMUSG00000111713	Gm20234	predicted gene, 20234 [Source:MGI Symbol;Acc:MGI:5012419]	no|down	no|down	yes|up	yes|up	2
ENSMUSG00000040710	St8sia4	ST8 alpha-N-acetyl-neuraminide alpha-2,8-sialyltransferase 4 [Source:MGI Symbol;Acc:MGI:106018]	no|down	no|up	yes|up	no|up	1
ENSMUSG00000073600	Prob1	proline rich basic protein 1 [Source:MGI Symbol;Acc:MGI:2686460]	yes|up	no|up	yes|down	yes|down	3
ENSMUSG00000026950	Neb	nebulin [Source:MGI Symbol;Acc:MGI:97292]	no|down	no|up	yes|up	no|up	1
ENSMUSG00000022659	Gcsam	germinal center associated, signaling and motility [Source:MGI Symbol;Acc:MGI:102969]	yes|down	no|up	yes|up	no|up	2
ENSMUSG00000049608	Gpr55	G protein-coupled receptor 55 [Source:MGI Symbol;Acc:MGI:2685064]	no|down	no|up	yes|up	no|up	1
ENSMUSG00000063895	Nupl1	nucleoporin like 1 [Source:MGI Symbol;Acc:MGI:1919094]	yes|up	no|up	yes|down	no|down	2
ENSMUSG00000022652	Morc1	microrchidia 1 [Source:MGI Symbol;Acc:MGI:1316740]	yes|up	yes|up	no|down	no|down	2
ENSMUSG00000022651	Retnlg	resistin like gamma [Source:MGI Symbol;Acc:MGI:2667763]	no|down	no|up	yes|up	yes|up	2
ENSMUSG00000022650	Retnlb	resistin like beta [Source:MGI Symbol;Acc:MGI:1888505]	yes|up	no|down	yes|down	no|down	2
ENSMUSG00000022657	Cd96	CD96 antigen [Source:MGI Symbol;Acc:MGI:1934368]	no|down	no|up	yes|up	no|up	1
ENSMUSG00000009628	Tex15	testis expressed gene 15 [Source:MGI Symbol;Acc:MGI:1934816]	no|up	no|down	yes|down	no|down	1
ENSMUSG00000029607	Ankrd61	ankyrin repeat domain 61 [Source:MGI Symbol;Acc:MGI:1913979]	yes|up	no|up	yes|down	no|down	2
ENSMUSG00000105429	Gm43692	predicted gene 43692 [Source:MGI Symbol;Acc:MGI:5663829]	no|up	yes|up	no|down	yes|down	2
ENSMUSG00000098573	Gm27232	predicted gene 27232 [Source:MGI Symbol;Acc:MGI:5521075]	no|up	no|up	yes|down	yes|down	2
ENSMUSG00000043068	Fam89a	family with sequence similarity 89, member A [Source:MGI Symbol;Acc:MGI:1916877]	no|up	no|down	yes|down	no|down	1
ENSMUSG00000051262	Nat8f3	N-acetyltransferase 8 (GCN5-related) family member 3 [Source:MGI Symbol;Acc:MGI:2136449]	yes|down	yes|down	no|up	yes|up	3
ENSMUSG00000108394	Gm45477	predicted gene 45477 [Source:MGI Symbol;Acc:MGI:5791313]	no|down	yes|down	yes|down	no|up	2
ENSMUSG00000105813	Gm42928	predicted gene 42928 [Source:MGI Symbol;Acc:MGI:5663065]	yes|up	no|down	yes|down	no|down	2
ENSMUSG00000049565	Aknad1	AKNA domain containing 1 [Source:MGI Symbol;Acc:MGI:3584453]	no|up	no|up	yes|down	yes|down	2
ENSMUSG00000105818	Gm43256	predicted gene 43256 [Source:MGI Symbol;Acc:MGI:5663393]	no|down	no|up	no|down	yes|down	1
ENSMUSG00000097858	9530052C20Rik	RIKEN cDNA 9530052C20 gene [Source:MGI Symbol;Acc:MGI:2443632]	yes|up	no|up	no|down	no|down	1
ENSMUSG00000029287	Tgfbr3	transforming growth factor, beta receptor III [Source:MGI Symbol;Acc:MGI:104637]	yes|up	yes|up	yes|up	no|down	3
ENSMUSG00000066158	AY512931	cDNA sequence AY512931 [Source:MGI Symbol;Acc:MGI:3525069]	yes|up	no|up	no|down	no|up	1
ENSMUSG00000025929	Il17a	interleukin 17A [Source:MGI Symbol;Acc:MGI:107364]	no|up	yes|down	no|up	yes|up	2
ENSMUSG00000026308	Klhl30	kelch-like 30 [Source:MGI Symbol;Acc:MGI:1918038]	yes|up	yes|up	no|no change	no|no change	2
ENSMUSG00000066154	Mup3	major urinary protein 3 [Source:MGI Symbol;Acc:MGI:97235]	yes|up	no|up	yes|down	yes|down	3
ENSMUSG00000038782	1700028J19Rik	RIKEN cDNA 1700028J19 gene [Source:MGI Symbol;Acc:MGI:1917254]	no|up	no|down	yes|down	no|down	1
ENSMUSG00000117455	Gm50040	predicted gene, 50040 [Source:MGI Symbol;Acc:MGI:6275348]	yes|up	no|up	no|no change	no|up	1
ENSMUSG00000025921	Rdh10	retinol dehydrogenase 10 (all-trans) [Source:MGI Symbol;Acc:MGI:1924238]	no|down	no|down	yes|up	no|up	1
ENSMUSG00000096233	Gm13238	predicted gene 13238 [Source:MGI Symbol;Acc:MGI:3652104]	yes|up	no|down	no|down	no|up	1
ENSMUSG00000094305	Scgb2b20	secretoglobin, family 2B, member 20 [Source:MGI Symbol;Acc:MGI:3514009]	no|up	no|down	yes|down	no|down	1
ENSMUSG00000068860	Gm128	predicted gene 128 [Source:MGI Symbol;Acc:MGI:2684974]	no|up	no|up	no|down	yes|down	1
ENSMUSG00000061535	C1qtnf7	C1q and tumor necrosis factor related protein 7 [Source:MGI Symbol;Acc:MGI:1925911]	yes|up	yes|up	no|no change	no|no change	2
ENSMUSG00000075324	Fign	fidgetin [Source:MGI Symbol;Acc:MGI:1890647]	yes|up	yes|up	no|no change	no|down	2
ENSMUSG00000014329	Bicc1	BicC family RNA binding protein 1 [Source:MGI Symbol;Acc:MGI:1933388]	yes|up	yes|up	no|down	yes|down	3
ENSMUSG00000057143	Trim12c	tripartite motif-containing 12C [Source:MGI Symbol;Acc:MGI:4821183]	no|down	no|up	yes|up	no|up	1
ENSMUSG00000095126	Trav6-7-dv9	T cell receptor alpha variable 6-7-DV9 [Source:MGI Symbol;Acc:MGI:3702143]	no|down	no|up	yes|up	no|no change	1
ENSMUSG00000043687	1190005I06Rik	RIKEN cDNA 1190005I06 gene [Source:MGI Symbol;Acc:MGI:1916168]	no|up	no|down	yes|down	yes|down	2
ENSMUSG00000021411	Pxdc1	PX domain containing 1 [Source:MGI Symbol;Acc:MGI:1914145]	no|down	no|up	yes|up	no|up	1
ENSMUSG00000028883	Sema3a	sema domain, immunoglobulin domain (Ig), short basic domain, secreted, (semaphorin) 3A [Source:MGI Symbol;Acc:MGI:107558]	yes|up	yes|up	no|no change	no|no change	2
ENSMUSG00000030401	Rtn2	reticulon 2 (Z-band associated protein) [Source:MGI Symbol;Acc:MGI:107612]	yes|up	no|up	no|down	no|down	1
ENSMUSG00000103586	5830405F06Rik	RIKEN cDNA 5830405F06 gene [Source:MGI Symbol;Acc:MGI:1923265]	no|down	no|no change	yes|up	no|no change	1
ENSMUSG00000034634	Ly6d	lymphocyte antigen 6 complex, locus D [Source:MGI Symbol;Acc:MGI:96881]	yes|down	yes|down	yes|up	yes|up	4
ENSMUSG00000110101	Gm6249	predicted gene 6249 [Source:MGI Symbol;Acc:MGI:3644248]	no|up	yes|up	no|down	no|down	1
ENSMUSG00000102411	Gm36936	predicted gene, 36936 [Source:MGI Symbol;Acc:MGI:5610164]	no|up	no|down	yes|down	no|down	1
ENSMUSG00000102145	Gm38056	predicted gene, 38056 [Source:MGI Symbol;Acc:MGI:5611284]	no|up	no|down	yes|down	no|down	1
ENSMUSG00000102414	Gm36938	predicted gene, 36938 [Source:MGI Symbol;Acc:MGI:5610166]	no|no change	no|down	yes|down	no|down	1
ENSMUSG00000102143	Gm38057	predicted gene, 38057 [Source:MGI Symbol;Acc:MGI:5611285]	no|up	no|up	yes|down	no|down	1
ENSMUSG00000102418	Sh2d1b1	SH2 domain containing 1B1 [Source:MGI Symbol;Acc:MGI:1349420]	no|down	no|up	yes|up	yes|up	2
ENSMUSG00000103940	Gm38227	predicted gene, 38227 [Source:MGI Symbol;Acc:MGI:5611455]	no|up	no|up	yes|down	yes|down	2
ENSMUSG00000036905	C1qb	complement component 1, q subcomponent, beta polypeptide [Source:MGI Symbol;Acc:MGI:88224]	no|up	yes|up	yes|up	yes|up	3
ENSMUSG00000052512	Nav2	neuron navigator 2 [Source:MGI Symbol;Acc:MGI:2183691]	no|up	no|up	yes|down	no|down	1
ENSMUSG00000036560	Lgi4	leucine-rich repeat LGI family, member 4 [Source:MGI Symbol;Acc:MGI:2180197]	yes|up	yes|up	no|down	no|down	2
ENSMUSG00000106391	Gm42690	predicted gene 42690 [Source:MGI Symbol;Acc:MGI:5662827]	yes|up	no|up	no|down	no|down	1
ENSMUSG00000084007	Gm9003	predicted pseudogene 9003 [Source:MGI Symbol;Acc:MGI:3647163]	no|up	no|up	yes|down	yes|down	2
ENSMUSG00000037982	Gm9725	predicted gene 9725 [Source:MGI Symbol;Acc:MGI:3646552]	no|down	no|down	no|down	yes|down	1
ENSMUSG00000083061	Gm12191	predicted gene 12191 [Source:MGI Symbol;Acc:MGI:3651293]	yes|up	yes|up	no|no change	no|no change	2
ENSMUSG00000102899	Gm37850	predicted gene, 37850 [Source:MGI Symbol;Acc:MGI:5611078]	no|down	no|up	no|down	yes|down	1
ENSMUSG00000109846	Gm45627	predicted gene 45627 [Source:MGI Symbol;Acc:MGI:5791463]	no|up	no|down	yes|down	no|down	1
ENSMUSG00000113126	Gm47588	predicted gene, 47588 [Source:MGI Symbol;Acc:MGI:6096631]	no|down	yes|down	no|down	no|up	1
ENSMUSG00000035580	Kcnh8	potassium voltage-gated channel, subfamily H (eag-related), member 8 [Source:MGI Symbol;Acc:MGI:2445160]	yes|up	no|up	yes|down	no|down	2
ENSMUSG00000028088	Fmo5	flavin containing monooxygenase 5 [Source:MGI Symbol;Acc:MGI:1310004]	no|up	yes|up	no|up	no|down	1
ENSMUSG00000016349	Eef1a2	eukaryotic translation elongation factor 1 alpha 2 [Source:MGI Symbol;Acc:MGI:1096317]	yes|up	yes|up	no|no change	no|no change	2
ENSMUSG00000091648	C2cd4d	C2 calcium-dependent domain containing 4D [Source:MGI Symbol;Acc:MGI:2685505]	no|up	yes|up	no|down	yes|down	2
ENSMUSG00000034459	Ifit1	interferon-induced protein with tetratricopeptide repeats 1 [Source:MGI Symbol;Acc:MGI:99450]	no|up	no|up	yes|up	yes|up	2
ENSMUSG00000034456	Uroc1	urocanase domain containing 1 [Source:MGI Symbol;Acc:MGI:2385332]	no|up	no|up	yes|down	yes|down	2
ENSMUSG00000034457	Eda2r	ectodysplasin A2 receptor [Source:MGI Symbol;Acc:MGI:2442860]	no|down	no|down	yes|down	yes|down	2
ENSMUSG00000034987	Hrh2	histamine receptor H2 [Source:MGI Symbol;Acc:MGI:108482]	no|down	no|up	yes|up	yes|up	2
ENSMUSG00000016346	Kcnq2	potassium voltage-gated channel, subfamily Q, member 2 [Source:MGI Symbol;Acc:MGI:1309503]	yes|down	no|up	yes|up	no|up	2
ENSMUSG00000034450	Gulo	gulonolactone (L-) oxidase [Source:MGI Symbol;Acc:MGI:1353434]	yes|up	yes|up	yes|down	yes|down	4
ENSMUSG00000035107	Dcbld2	discoidin, CUB and LCCL domain containing 2 [Source:MGI Symbol;Acc:MGI:1920629]	no|down	no|down	yes|down	no|down	1
ENSMUSG00000081375	Gm14686	predicted gene 14686 [Source:MGI Symbol;Acc:MGI:3712656]	no|up	no|up	yes|down	yes|down	2
ENSMUSG00000072893	4933439C10Rik	RIKEN cDNA 4933439C10 gene [Source:MGI Symbol;Acc:MGI:1921726]	no|up	no|up	yes|down	no|down	1
ENSMUSG00000020728	Cep112	centrosomal protein 112 [Source:MGI Symbol;Acc:MGI:1923673]	yes|up	no|down	yes|down	yes|down	3
ENSMUSG00000059040	Eno1b	enolase 1B, retrotransposed [Source:MGI Symbol;Acc:MGI:3648653]	yes|down	no|down	no|up	no|up	1
ENSMUSG00000072898	Gm10434	predicted gene 10434 [Source:MGI Symbol;Acc:MGI:3708552]	no|down	no|no change	no|down	yes|down	1
ENSMUSG00000039115	Itga9	integrin alpha 9 [Source:MGI Symbol;Acc:MGI:104756]	no|down	yes|up	yes|up	yes|up	3
ENSMUSG00000039116	Adgrg6	adhesion G protein-coupled receptor G6 [Source:MGI Symbol;Acc:MGI:1916151]	yes|up	yes|up	no|down	yes|down	3
ENSMUSG00000074039	4930520O04Rik	RIKEN cDNA 4930520O04 gene [Source:MGI Symbol;Acc:MGI:1922366]	no|up	no|up	yes|down	no|down	1
ENSMUSG00000081378	Rps13-ps4	ribosomal protein S13, pseudogene 4 [Source:MGI Symbol;Acc:MGI:3648822]	yes|down	no|down	yes|up	no|up	2
ENSMUSG00000021750	Fam107a	family with sequence similarity 107, member A [Source:MGI Symbol;Acc:MGI:3041256]	yes|up	yes|up	no|no change	no|no change	2
ENSMUSG00000103037	Pcdhgb1	protocadherin gamma subfamily B, 1 [Source:MGI Symbol;Acc:MGI:1935169]	no|up	yes|up	no|down	yes|down	2
ENSMUSG00000106334	Gm43549	predicted gene 43549 [Source:MGI Symbol;Acc:MGI:5663686]	no|up	yes|up	no|down	no|down	1
ENSMUSG00000021759	Plpp1	phospholipid phosphatase 1 [Source:MGI Symbol;Acc:MGI:108412]	no|up	no|down	yes|down	no|down	1
ENSMUSG00000033854	Kcnk10	potassium channel, subfamily K, member 10 [Source:MGI Symbol;Acc:MGI:1919508]	no|down	yes|down	no|down	no|up	1
ENSMUSG00000033852	Gm28042	predicted gene, 28042 [Source:MGI Symbol;Acc:MGI:5547778]	yes|up	no|up	yes|down	no|down	2
ENSMUSG00000069805	Fbp1	fructose bisphosphatase 1 [Source:MGI Symbol;Acc:MGI:95492]	no|up	no|up	yes|down	no|down	1
ENSMUSG00000009378	Slc16a12	solute carrier family 16 (monocarboxylic acid transporters), member 12 [Source:MGI Symbol;Acc:MGI:2147716]	yes|up	no|down	yes|down	yes|down	3
ENSMUSG00000042766	Trim46	tripartite motif-containing 46 [Source:MGI Symbol;Acc:MGI:2673000]	no|down	yes|down	no|down	no|down	1
ENSMUSG00000095649	Gvin-ps3	GTPase, very large interferon inducible, pseudogene 3 [Source:MGI Symbol;Acc:MGI:3703149]	yes|up	no|up	yes|down	no|down	2
ENSMUSG00000045259	Klhdc9	kelch domain containing 9 [Source:MGI Symbol;Acc:MGI:1916124]	yes|up	no|up	yes|down	yes|down	3
ENSMUSG00000028268	Gbp3	guanylate binding protein 3 [Source:MGI Symbol;Acc:MGI:1926263]	no|down	no|up	yes|up	no|up	1
ENSMUSG00000013089	Etv5	ets variant 5 [Source:MGI Symbol;Acc:MGI:1096867]	no|up	no|up	yes|down	no|down	1
ENSMUSG00000083287	Idi1-ps1	isopentenyl-diphosphate delta isomerase, pseudogene 1 [Source:MGI Symbol;Acc:MGI:3649894]	yes|up	no|down	no|down	yes|up	2
ENSMUSG00000106241	Gm43143	predicted gene 43143 [Source:MGI Symbol;Acc:MGI:5663280]	yes|up	yes|up	yes|down	no|down	3
ENSMUSG00000026208	Des	desmin [Source:MGI Symbol;Acc:MGI:94885]	yes|up	yes|up	no|down	yes|down	3
ENSMUSG00000106715	Tmem265	transmembrane protein 265 [Source:MGI Symbol;Acc:MGI:5613213]	no|no change	yes|down	no|no change	no|up	1
ENSMUSG00000106245	Gm43824	predicted gene 43824 [Source:MGI Symbol;Acc:MGI:5663961]	yes|up	yes|up	yes|down	no|up	3
ENSMUSG00000053398	Phgdh	3-phosphoglycerate dehydrogenase [Source:MGI Symbol;Acc:MGI:1355330]	no|up	no|down	yes|down	no|down	1
ENSMUSG00000053399	Adamts18	a disintegrin-like and metallopeptidase (reprolysin type) with thrombospondin type 1 motif, 18 [Source:MGI Symbol;Acc:MGI:2442600]	yes|up	yes|up	no|up	no|down	2
ENSMUSG00000100944	Gm28900	predicted gene 28900 [Source:MGI Symbol;Acc:MGI:5579606]	yes|up	no|up	no|down	no|down	1
ENSMUSG00000053647	Gper1	G protein-coupled estrogen receptor 1 [Source:MGI Symbol;Acc:MGI:1924104]	no|down	yes|down	yes|down	yes|down	3
ENSMUSG00000002190	Clgn	calmegin [Source:MGI Symbol;Acc:MGI:107472]	yes|down	yes|down	yes|up	yes|up	4
ENSMUSG00000078129	Actl10	actin-like 10 [Source:MGI Symbol;Acc:MGI:1917612]	no|no change	no|no change	yes|down	yes|down	2
ENSMUSG00000017740	Slc12a5	solute carrier family 12, member 5 [Source:MGI Symbol;Acc:MGI:1862037]	yes|up	yes|up	yes|down	yes|down	4
ENSMUSG00000019929	Dcn	decorin [Source:MGI Symbol;Acc:MGI:94872]	yes|up	yes|up	yes|up	yes|up	4
ENSMUSG00002076556	-	-	yes|down	yes|down	no|up	no|up	2
ENSMUSG00000078122	F630028O10Rik	RIKEN cDNA F630028O10 gene [Source:MGI Symbol;Acc:MGI:3641813]	no|up	yes|up	yes|up	yes|up	3
ENSMUSG00000078651	Aoc2	amine oxidase, copper containing 2 (retina-specific) [Source:MGI Symbol;Acc:MGI:2668431]	no|up	no|up	yes|down	no|down	1
ENSMUSG00000078653	Cntd1	cyclin N-terminal domain containing 1 [Source:MGI Symbol;Acc:MGI:1923965]	no|up	no|up	yes|down	no|down	1
ENSMUSG00000078126	Rpl23a-ps3	ribosomal protein L23A, pseudogene 3 [Source:MGI Symbol;Acc:MGI:3781353]	no|no change	no|up	yes|down	no|down	1
ENSMUSG00000078125	Gm10916	predicted gene 10916 [Source:MGI Symbol;Acc:MGI:3779123]	no|up	no|up	yes|down	no|down	1
ENSMUSG00000082884	Gm13339	predicted gene 13339 [Source:MGI Symbol;Acc:MGI:3650221]	no|up	no|no change	no|down	yes|down	1
ENSMUSG00000078794	Dact3	dishevelled-binding antagonist of beta-catenin 3 [Source:MGI Symbol;Acc:MGI:3654828]	yes|up	yes|up	no|down	no|up	2
ENSMUSG00000087612	A230005M16Rik	RIKEN cDNA A230005M16 gene [Source:MGI Symbol;Acc:MGI:3603401]	yes|down	no|no change	yes|up	no|no change	2
ENSMUSG00000087611	4930458D05Rik	RIKEN cDNA 4930458D05 gene [Source:MGI Symbol;Acc:MGI:1923052]	no|down	no|up	yes|up	no|up	1
ENSMUSG00000087616	Gm14257	predicted gene 14257 [Source:MGI Symbol;Acc:MGI:3652145]	yes|up	no|up	yes|down	no|up	2
ENSMUSG00000087615	Pnpla1os	patatin-like phospholipase domain containing 1, opposite strand [Source:MGI Symbol;Acc:MGI:3801758]	no|up	no|down	yes|down	yes|down	2
ENSMUSG00000109716	Gm42196	predicted gene, 42196 [Source:MGI Symbol;Acc:MGI:5625081]	yes|down	no|down	yes|up	no|up	2
ENSMUSG00000086742	Gm16201	predicted gene 16201 [Source:MGI Symbol;Acc:MGI:3802153]	no|down	no|up	yes|up	no|up	1
ENSMUSG00000086741	Gm15816	predicted gene 15816 [Source:MGI Symbol;Acc:MGI:3802114]	no|up	yes|down	no|down	yes|up	2
ENSMUSG00000109713	Pvrig	poliovirus receptor related immunoglobulin domain containing [Source:MGI Symbol;Acc:MGI:5596028]	no|down	no|up	yes|up	no|up	1
ENSMUSG00000109568	Gm45074	predicted gene 45074 [Source:MGI Symbol;Acc:MGI:5753650]	yes|up	no|up	yes|down	no|down	2
ENSMUSG00000118234	Gm50115	predicted gene, 50115 [Source:MGI Symbol;Acc:MGI:6302854]	no|up	yes|down	no|down	yes|up	2
ENSMUSG00000068686	Cd59b	CD59b antigen [Source:MGI Symbol;Acc:MGI:1888996]	no|up	no|up	yes|down	yes|down	2
ENSMUSG00000015452	Ager	advanced glycosylation end product-specific receptor [Source:MGI Symbol;Acc:MGI:893592]	no|up	yes|up	no|up	no|down	1
ENSMUSG00000109719	Gm45266	predicted gene 45266 [Source:MGI Symbol;Acc:MGI:5791102]	no|down	no|up	no|down	yes|down	1
ENSMUSG00000069094	Pde7a	phosphodiesterase 7A [Source:MGI Symbol;Acc:MGI:1202402]	no|down	no|down	yes|down	no|down	1
ENSMUSG00000032456	Nmnat3	nicotinamide nucleotide adenylyltransferase 3 [Source:MGI Symbol;Acc:MGI:1921330]	no|up	no|down	yes|down	no|down	1
ENSMUSG00000117239	Gpr31c	G protein-coupled receptor 31, D17Leh66c region [Source:MGI Symbol;Acc:MGI:1354371]	no|down	no|up	yes|up	yes|up	2
ENSMUSG00000117580	Gm50066	predicted gene, 50066 [Source:MGI Symbol;Acc:MGI:6275389]	no|down	no|down	yes|up	yes|up	2
ENSMUSG00000099009	Rdh16f1	RDH16 family member 1 [Source:MGI Symbol;Acc:MGI:5547782]	yes|up	yes|up	no|down	no|down	2
ENSMUSG00000087291	Gm11946	predicted gene 11946 [Source:MGI Symbol;Acc:MGI:3650071]	yes|up	no|up	yes|down	yes|down	3
ENSMUSG00000026204	Ptprn	protein tyrosine phosphatase, receptor type, N [Source:MGI Symbol;Acc:MGI:102765]	no|down	no|up	yes|up	no|up	1
ENSMUSG00000117231	Gm41609	predicted gene, 41609 [Source:MGI Symbol;Acc:MGI:5624494]	yes|up	no|up	yes|down	no|down	2
ENSMUSG00000033981	Gria2	glutamate receptor, ionotropic, AMPA2 (alpha 2) [Source:MGI Symbol;Acc:MGI:95809]	no|down	no|no change	no|down	yes|down	1
ENSMUSG00000087298	Gm9392	predicted pseudogene 9392 [Source:MGI Symbol;Acc:MGI:3643262]	no|up	yes|up	no|up	no|down	1
ENSMUSG00000087299	Gm12953	predicted gene 12953 [Source:MGI Symbol;Acc:MGI:3649497]	no|up	no|down	no|down	yes|up	1
ENSMUSG00000002997	Prkar2b	protein kinase, cAMP dependent regulatory, type II beta [Source:MGI Symbol;Acc:MGI:97760]	no|up	no|down	yes|down	no|down	1
ENSMUSG00000113241	Gm40663	predicted gene, 40663 [Source:MGI Symbol;Acc:MGI:5623548]	no|no change	yes|down	yes|down	no|up	2
ENSMUSG00000098053	Gm27033	predicted gene, 27033 [Source:MGI Symbol;Acc:MGI:5504148]	no|no change	yes|down	no|no change	yes|up	2
ENSMUSG00000071356	Reg3b	regenerating islet-derived 3 beta [Source:MGI Symbol;Acc:MGI:97478]	yes|down	no|up	yes|up	yes|up	3
ENSMUSG00000071714	Csf2rb2	colony stimulating factor 2 receptor, beta 2, low-affinity (granulocyte-macrophage) [Source:MGI Symbol;Acc:MGI:1339760]	no|down	no|up	yes|up	yes|up	2
ENSMUSG00000001249	Hpn	hepsin [Source:MGI Symbol;Acc:MGI:1196620]	yes|up	yes|down	yes|down	yes|down	4
ENSMUSG00000002228	Ppm1j	protein phosphatase 1J [Source:MGI Symbol;Acc:MGI:1919137]	yes|down	no|up	yes|up	yes|up	3
ENSMUSG00000008398	Elk3	ELK3, member of ETS oncogene family [Source:MGI Symbol;Acc:MGI:101762]	no|down	no|up	yes|up	no|up	1
ENSMUSG00000026207	Speg	SPEG complex locus [Source:MGI Symbol;Acc:MGI:109282]	yes|up	yes|up	no|down	no|down	2
ENSMUSG00000101942	Gm19582	predicted gene, 19582 [Source:MGI Symbol;Acc:MGI:5011767]	no|down	yes|down	no|down	no|up	1
ENSMUSG00000050224	Krtap13	keratin associated protein 13 [Source:MGI Symbol;Acc:MGI:1330835]	yes|down	yes|down	no|down	no|up	2
ENSMUSG00000001240	Ramp2	receptor (calcitonin) activity modifying protein 2 [Source:MGI Symbol;Acc:MGI:1859650]	yes|up	yes|up	yes|down	no|up	3
ENSMUSG00000041117	Ccdc8	coiled-coil domain containing 8 [Source:MGI Symbol;Acc:MGI:3612184]	yes|up	yes|up	no|up	yes|up	3
ENSMUSG00000091786	Gm8425	predicted gene 8425 [Source:MGI Symbol;Acc:MGI:3645899]	yes|down	no|down	no|up	no|down	1
ENSMUSG00000013338	Fer1l4	fer-1-like 4 (C. elegans) [Source:MGI Symbol;Acc:MGI:1921812]	yes|down	no|down	yes|up	yes|up	3
ENSMUSG00000041119	Pde9a	phosphodiesterase 9A [Source:MGI Symbol;Acc:MGI:1277179]	yes|down	no|down	yes|up	no|up	2
ENSMUSG00000082082	Gm13230	predicted gene 13230 [Source:MGI Symbol;Acc:MGI:3651934]	no|up	yes|up	yes|up	no|down	2
ENSMUSG00000096768	Gm47283	predicted gene, 47283 [Source:MGI Symbol;Acc:MGI:6096131]	no|up	no|up	yes|down	yes|down	2
ENSMUSG00000033508	Asprv1	aspartic peptidase, retroviral-like 1 [Source:MGI Symbol;Acc:MGI:1915105]	no|down	yes|up	yes|up	no|down	2
ENSMUSG00000032854	Ugt8a	UDP galactosyltransferase 8A [Source:MGI Symbol;Acc:MGI:109522]	yes|up	yes|up	no|up	no|down	2
ENSMUSG00000117905	Gm50230	predicted gene, 50230 [Source:MGI Symbol;Acc:MGI:6303033]	no|down	no|up	yes|up	no|up	1
ENSMUSG00000038403	Hjv	hemojuvelin BMP co-receptor [Source:MGI Symbol;Acc:MGI:1916835]	no|no change	no|no change	yes|down	yes|down	2
ENSMUSG00000038402	Foxf2	forkhead box F2 [Source:MGI Symbol;Acc:MGI:1347479]	yes|up	yes|up	no|no change	no|no change	2
ENSMUSG00000102953	Gm37019	predicted gene, 37019 [Source:MGI Symbol;Acc:MGI:5610247]	no|up	yes|up	no|up	no|down	1
ENSMUSG00000044092	C130050O18Rik	RIKEN cDNA C130050O18 gene [Source:MGI Symbol;Acc:MGI:2442694]	no|up	yes|up	yes|up	no|up	2
ENSMUSG00000043999	Gpr75	G protein-coupled receptor 75 [Source:MGI Symbol;Acc:MGI:2441843]	no|no change	no|down	yes|down	no|down	1
ENSMUSG00000116184	4632433K11Rik	RIKEN cDNA 4632433K11 gene [Source:MGI Symbol;Acc:MGI:1924293]	yes|up	no|down	yes|down	no|up	2
ENSMUSG00000079299	Klrb1	killer cell lectin-like receptor subfamily B member 1 [Source:MGI Symbol;Acc:MGI:96877]	no|down	no|down	yes|up	yes|up	2
ENSMUSG00000079298	Klrb1b	killer cell lectin-like receptor subfamily B member 1B [Source:MGI Symbol;Acc:MGI:107539]	no|up	yes|up	no|down	yes|down	2
ENSMUSG00000097174	Gm4890	predicted gene 4890 [Source:MGI Symbol;Acc:MGI:3779445]	yes|up	yes|up	no|down	no|up	2
ENSMUSG00000095210	Ighv5-9-1	immunoglobulin heavy variable 5-9-1 [Source:MGI Symbol;Acc:MGI:4439810]	no|up	yes|up	yes|up	yes|up	3
ENSMUSG00000079293	Clec7a	C-type lectin domain family 7, member a [Source:MGI Symbol;Acc:MGI:1861431]	no|up	yes|up	yes|up	yes|up	3
ENSMUSG00000048038	Ccdc187	coiled-coil domain containing 187 [Source:MGI Symbol;Acc:MGI:3045295]	yes|up	yes|up	no|up	no|up	2
ENSMUSG00000033544	Angptl1	angiopoietin-like 1 [Source:MGI Symbol;Acc:MGI:1919963]	yes|up	yes|up	no|down	no|down	2
ENSMUSG00000073856	Iqck	IQ motif containing K [Source:MGI Symbol;Acc:MGI:3612188]	yes|up	no|up	yes|down	no|down	2
ENSMUSG00000024727	Trpm6	transient receptor potential cation channel, subfamily M, member 6 [Source:MGI Symbol;Acc:MGI:2675603]	no|up	no|up	yes|down	yes|down	2
ENSMUSG00000025330	Padi4	peptidyl arginine deiminase, type IV [Source:MGI Symbol;Acc:MGI:1338898]	no|down	yes|up	yes|up	no|up	2
ENSMUSG00000055435	Maf	avian musculoaponeurotic fibrosarcoma oncogene homolog [Source:MGI Symbol;Acc:MGI:96909]	yes|up	yes|up	no|up	no|up	2
ENSMUSG00000116505	Gm10865	predicted gene 10865 [Source:MGI Symbol;Acc:MGI:3641626]	yes|up	yes|up	no|down	yes|down	3
ENSMUSG00000116504	I730030J21Rik	RIKEN cDNA I730030J21 gene [Source:MGI Symbol;Acc:MGI:3588279]	no|down	no|up	yes|up	no|up	1
ENSMUSG00000036353	P2ry12	purinergic receptor P2Y, G-protein coupled 12 [Source:MGI Symbol;Acc:MGI:1918089]	yes|up	yes|up	yes|up	yes|up	4
ENSMUSG00000022818	Cyp2ab1	cytochrome P450, family 2, subfamily ab, polypeptide 1 [Source:MGI Symbol;Acc:MGI:3644957]	yes|up	yes|up	no|no change	no|no change	2
ENSMUSG00000020086	Macroh2a2	macroH2A.2 histone [Source:MGI Symbol;Acc:MGI:3037658]	yes|up	yes|up	yes|down	no|up	3
ENSMUSG00000022816	Fstl1	follistatin-like 1 [Source:MGI Symbol;Acc:MGI:102793]	yes|up	yes|up	no|up	no|down	2
ENSMUSG00000062783	Csprs	component of Sp100-rs [Source:NCBI gene (formerly Entrezgene);Acc:114564]	no|down	yes|up	no|up	no|down	1
ENSMUSG00000071723	Gspt2	G1 to S phase transition 2 [Source:MGI Symbol;Acc:MGI:1316727]	no|up	yes|up	no|down	yes|down	2
ENSMUSG00000071722	Spin4	spindlin family, member 4 [Source:MGI Symbol;Acc:MGI:2444925]	no|down	no|up	yes|down	yes|down	2
ENSMUSG00000100230	Gm28650	predicted gene 28650 [Source:MGI Symbol;Acc:MGI:5579356]	no|no change	yes|down	no|no change	yes|up	2
ENSMUSG00000115979	Gm49410	predicted gene, 49410 [Source:MGI Symbol;Acc:MGI:6155035]	no|up	yes|up	no|up	no|up	1
ENSMUSG00000071724	Smpd5	sphingomyelin phosphodiesterase 5 [Source:MGI Symbol;Acc:MGI:3709877]	no|down	no|up	yes|up	no|up	1
ENSMUSG00000067229	Cyp2c66	cytochrome P450, family 2, subfamily c, polypeptide 66 [Source:MGI Symbol;Acc:MGI:1917138]	yes|up	yes|up	yes|up	no|up	3
ENSMUSG00000026768	Itga8	integrin alpha 8 [Source:MGI Symbol;Acc:MGI:109442]	yes|up	no|up	yes|down	yes|down	3
ENSMUSG00000115970	8430426J06Rik	RIKEN cDNA 8430426J06 gene [Source:MGI Symbol;Acc:MGI:1925352]	no|no change	no|down	yes|down	no|down	1
ENSMUSG00000024940	Ltbp3	latent transforming growth factor beta binding protein 3 [Source:MGI Symbol;Acc:MGI:1101355]	yes|up	yes|up	yes|up	no|up	3
ENSMUSG00000022665	Ccdc80	coiled-coil domain containing 80 [Source:MGI Symbol;Acc:MGI:1915146]	yes|up	yes|up	yes|up	no|up	3
ENSMUSG00000116840	Gm21691	predicted gene, 21691 [Source:MGI Symbol;Acc:MGI:5435046]	no|up	no|up	yes|up	no|up	1
ENSMUSG00000111089	Gm49427	predicted gene, 49427 [Source:MGI Symbol;Acc:MGI:6155063]	no|no change	no|down	yes|down	yes|down	2
ENSMUSG00000113757	Gm47507	predicted gene, 47507 [Source:MGI Symbol;Acc:MGI:6096493]	no|up	yes|up	yes|up	no|no change	2
ENSMUSG00000104082	Gm7115	predicted gene 7115 [Source:MGI Symbol;Acc:MGI:3646388]	yes|up	yes|up	no|down	no|down	2
ENSMUSG00000060216	Arrb2	arrestin, beta 2 [Source:MGI Symbol;Acc:MGI:99474]	no|down	no|up	yes|up	no|up	1
ENSMUSG00000054555	Adam12	a disintegrin and metallopeptidase domain 12 (meltrin alpha) [Source:MGI Symbol;Acc:MGI:105378]	no|down	no|up	yes|up	no|down	1
ENSMUSG00000041592	Sdk2	sidekick cell adhesion molecule 2 [Source:MGI Symbol;Acc:MGI:2443847]	no|down	no|up	no|down	yes|down	1
ENSMUSG00000097365	C030034L19Rik	RIKEN cDNA C030034L19 gene [Source:MGI Symbol;Acc:MGI:2444519]	no|down	no|down	yes|up	no|up	1
ENSMUSG00000091476	Catspere2	cation channel sperm associated auxiliary subunit epsilon 2 [Source:MGI Symbol;Acc:MGI:5589632]	no|up	no|up	yes|down	yes|down	2
ENSMUSG00000030638	Sh3gl3	SH3-domain GRB2-like 3 [Source:MGI Symbol;Acc:MGI:700011]	yes|up	yes|up	no|no change	no|no change	2
ENSMUSG00000074224	4932431P20Rik	RIKEN cDNA 4932431P20 gene [Source:MGI Symbol;Acc:MGI:2149781]	no|up	yes|up	no|up	no|no change	1
ENSMUSG00000027368	Dusp2	dual specificity phosphatase 2 [Source:MGI Symbol;Acc:MGI:101911]	no|down	yes|up	yes|up	yes|up	3
ENSMUSG00000024892	Pcx	pyruvate carboxylase [Source:MGI Symbol;Acc:MGI:97520]	no|down	yes|down	no|down	no|down	1
ENSMUSG00000051726	Kcnf1	potassium voltage-gated channel, subfamily F, member 1 [Source:MGI Symbol;Acc:MGI:2687399]	no|up	no|down	yes|down	no|down	1
ENSMUSG00000024897	Apba1	amyloid beta (A4) precursor protein binding, family A, member 1 [Source:MGI Symbol;Acc:MGI:1860297]	yes|up	yes|up	yes|up	yes|up	4
ENSMUSG00000027360	Hdc	histidine decarboxylase [Source:MGI Symbol;Acc:MGI:96062]	no|up	yes|up	yes|up	yes|up	3
ENSMUSG00000024899	Papss2	3'-phosphoadenosine 5'-phosphosulfate synthase 2 [Source:MGI Symbol;Acc:MGI:1330223]	yes|up	yes|up	no|down	no|up	2
ENSMUSG00000087439	Gm15788	predicted gene 15788 [Source:MGI Symbol;Acc:MGI:3783230]	no|up	yes|up	no|down	yes|down	2
ENSMUSG00000020884	Asgr1	asialoglycoprotein receptor 1 [Source:MGI Symbol;Acc:MGI:88081]	no|up	no|down	yes|down	yes|down	2
ENSMUSG00000034227	Foxj1	forkhead box J1 [Source:MGI Symbol;Acc:MGI:1347474]	no|down	no|down	yes|up	yes|up	2
ENSMUSG00000033721	Vav3	vav 3 oncogene [Source:MGI Symbol;Acc:MGI:1888518]	yes|up	yes|up	no|down	no|down	2
ENSMUSG00000033720	Sfxn5	sideroflexin 5 [Source:MGI Symbol;Acc:MGI:2137681]	no|up	no|down	yes|down	no|down	1
ENSMUSG00000096410	Ighv1-19	immunoglobulin heavy variable V1-19 [Source:MGI Symbol;Acc:MGI:4439779]	no|up	yes|up	yes|up	yes|up	3
ENSMUSG00000022229	Atp12a	ATPase, H+/K+ transporting, nongastric, alpha polypeptide [Source:MGI Symbol;Acc:MGI:1926943]	no|down	no|down	no|down	yes|down	1
ENSMUSG00000003872	Lin7b	lin-7 homolog B (C. elegans) [Source:MGI Symbol;Acc:MGI:1330858]	yes|up	yes|up	no|down	yes|down	3
ENSMUSG00000037217	Syn1	synapsin I [Source:MGI Symbol;Acc:MGI:98460]	yes|up	yes|up	yes|down	yes|down	4
ENSMUSG00000097413	A830052D11Rik	RIKEN cDNA A830052D11 gene [Source:MGI Symbol;Acc:MGI:3028074]	yes|up	yes|up	yes|down	yes|down	4
ENSMUSG00000097140	Gm26779	predicted gene, 26779 [Source:MGI Symbol;Acc:MGI:5477273]	yes|up	no|up	yes|down	no|down	2
ENSMUSG00000097146	Gm4211	predicted gene 4211 [Source:MGI Symbol;Acc:MGI:3782387]	no|down	no|up	yes|up	no|up	1
ENSMUSG00000058624	Gda	guanine deaminase [Source:MGI Symbol;Acc:MGI:95678]	yes|down	no|down	yes|up	no|up	2
ENSMUSG00000090327	Gm17111	predicted gene 17111 [Source:MGI Symbol;Acc:MGI:4937938]	no|up	yes|up	no|down	yes|down	2
ENSMUSG00000045327	6330549D23Rik	RIKEN cDNA 6330549D23 gene [Source:MGI Symbol;Acc:MGI:2442586]	yes|up	no|down	yes|down	no|down	2
ENSMUSG00000055170	Ifng	interferon gamma [Source:MGI Symbol;Acc:MGI:107656]	no|down	no|up	yes|up	yes|up	2
ENSMUSG00000005611	Irag1	inositol 1,4,5-triphosphate receptor associated 1 [Source:MGI Symbol;Acc:MGI:1338023]	no|up	yes|up	no|up	no|up	1
ENSMUSG00000055172	C1ra	complement component 1, r subcomponent A [Source:MGI Symbol;Acc:MGI:1355313]	yes|up	no|up	yes|down	no|down	2
ENSMUSG00000040972	Igsf21	immunoglobulin superfamily, member 21 [Source:MGI Symbol;Acc:MGI:2681842]	no|up	yes|up	no|down	yes|down	2
ENSMUSG00000026249	Serpine2	serine (or cysteine) peptidase inhibitor, clade E, member 2 [Source:MGI Symbol;Acc:MGI:101780]	yes|up	yes|up	no|up	no|up	2
ENSMUSG00000037405	Icam1	intercellular adhesion molecule 1 [Source:MGI Symbol;Acc:MGI:96392]	no|down	no|up	yes|up	no|up	1
ENSMUSG00000041378	Cldn5	claudin 5 [Source:MGI Symbol;Acc:MGI:1276112]	yes|up	yes|up	no|up	no|down	2
ENSMUSG00000097091	4930526L06Rik	RIKEN cDNA 4930526L06 gene [Source:MGI Symbol;Acc:MGI:1922388]	no|down	no|down	yes|up	no|no change	1
ENSMUSG00000097090	Gm26724	predicted gene, 26724 [Source:MGI Symbol;Acc:MGI:5477218]	no|up	no|up	yes|down	no|down	1
ENSMUSG00000041372	B4galnt3	beta-1,4-N-acetyl-galactosaminyl transferase 3 [Source:MGI Symbol;Acc:MGI:3041155]	no|down	no|down	yes|down	yes|down	2
ENSMUSG00000030187	Klra2	killer cell lectin-like receptor, subfamily A, member 2 [Source:MGI Symbol;Acc:MGI:101906]	no|up	yes|up	yes|up	yes|up	3
ENSMUSG00000104665	Gm43366	predicted gene 43366 [Source:MGI Symbol;Acc:MGI:5663503]	no|up	no|down	yes|up	yes|up	2
ENSMUSG00000104667	Gm4961	predicted pseudogene 4961 [Source:MGI Symbol;Acc:MGI:3645260]	yes|down	yes|down	no|down	no|down	2
ENSMUSG00000036862	Dchs1	dachsous cadherin related 1 [Source:MGI Symbol;Acc:MGI:2685011]	no|up	yes|up	yes|up	no|no change	2
ENSMUSG00000090171	Ugt1a2	UDP glucuronosyltransferase 1 family, polypeptide A2 [Source:MGI Symbol;Acc:MGI:3576049]	no|up	yes|up	no|down	yes|down	2
ENSMUSG00000004698	Hdac9	histone deacetylase 9 [Source:MGI Symbol;Acc:MGI:1931221]	no|up	no|down	yes|down	no|down	1
ENSMUSG00000092258	Gm20444	predicted gene 20444 [Source:MGI Symbol;Acc:MGI:5141909]	no|up	no|no change	yes|down	yes|down	2
ENSMUSG00000086254	3100003L05Rik	RIKEN cDNA 3100003L05 gene [Source:MGI Symbol;Acc:MGI:1920326]	yes|up	yes|up	no|down	no|up	2
ENSMUSG00000020262	Adarb1	adenosine deaminase, RNA-specific, B1 [Source:MGI Symbol;Acc:MGI:891999]	no|up	no|up	no|up	yes|up	1
ENSMUSG00000038623	Tm6sf1	transmembrane 6 superfamily member 1 [Source:MGI Symbol;Acc:MGI:1933209]	no|down	yes|up	yes|up	no|up	2
ENSMUSG00000081619	Gm13351	predicted gene 13351 [Source:MGI Symbol;Acc:MGI:3651067]	no|up	no|up	no|down	yes|down	1
ENSMUSG00000070583	Fv1	Friend virus susceptibility 1 [Source:MGI Symbol;Acc:MGI:95595]	no|up	no|down	yes|down	no|down	1
ENSMUSG00000049687	Pheta2	PH domain containing endocytic trafficking adaptor 2 [Source:MGI Symbol;Acc:MGI:2443609]	no|down	no|up	yes|up	no|up	1
ENSMUSG00000111662	Gm7435	predicted gene 7435 [Source:MGI Symbol;Acc:MGI:3646489]	no|down	yes|down	yes|down	no|down	2
ENSMUSG00000040528	Milr1	mast cell immunoglobulin like receptor 1 [Source:MGI Symbol;Acc:MGI:2685731]	no|up	yes|up	yes|up	no|down	2
ENSMUSG00000005950	P2rx5	purinergic receptor P2X, ligand-gated ion channel, 5 [Source:MGI Symbol;Acc:MGI:2137026]	yes|down	no|up	no|down	yes|down	2
ENSMUSG00000048776	Pthlh	parathyroid hormone-like peptide [Source:MGI Symbol;Acc:MGI:97800]	yes|up	yes|down	yes|down	yes|down	4
ENSMUSG00000112402	Gm10744	predicted gene 10744 [Source:MGI Symbol;Acc:MGI:3642360]	no|down	yes|down	no|up	yes|up	2
ENSMUSG00000030361	Klrb1a	killer cell lectin-like receptor subfamily B member 1A [Source:MGI Symbol;Acc:MGI:107540]	no|up	yes|up	no|up	no|up	1
ENSMUSG00000112400	Gm47725	predicted gene, 47725 [Source:MGI Symbol;Acc:MGI:6096856]	yes|up	yes|up	no|up	no|up	2
ENSMUSG00000112406	4921515L22Rik	RIKEN cDNA 4921515L22 gene [Source:MGI Symbol;Acc:MGI:1918118]	no|up	no|up	yes|down	yes|down	2
ENSMUSG00000030365	Clec2i	C-type lectin domain family 2, member i [Source:MGI Symbol;Acc:MGI:2136650]	no|up	yes|up	yes|up	no|up	2
ENSMUSG00000038233	Gask1a	golgi associated kinase 1A [Source:MGI Symbol;Acc:MGI:3041196]	yes|up	yes|up	no|up	no|no change	2
ENSMUSG00000094825	Gm3194	predicted gene 3194 [Source:MGI Symbol;Acc:MGI:3781373]	yes|up	no|up	yes|down	no|down	2
ENSMUSG00000031762	Mt2	metallothionein 2 [Source:MGI Symbol;Acc:MGI:97172]	yes|down	no|down	no|up	no|down	1
ENSMUSG00000085502	Gm12320	predicted gene 12320 [Source:MGI Symbol;Acc:MGI:3649512]	no|up	no|down	yes|down	no|down	1
ENSMUSG00000031760	Mt3	metallothionein 3 [Source:MGI Symbol;Acc:MGI:97173]	yes|up	no|up	yes|down	no|down	2
ENSMUSG00000090516	Rps11-ps1	ribosomal protein S11, pseudogene 1 [Source:MGI Symbol;Acc:MGI:3644744]	no|no change	no|no change	yes|down	yes|down	2
ENSMUSG00000031766	Slc12a3	solute carrier family 12, member 3 [Source:MGI Symbol;Acc:MGI:108114]	yes|up	no|up	yes|down	no|down	2
ENSMUSG00000031765	Mt1	metallothionein 1 [Source:MGI Symbol;Acc:MGI:97171]	yes|down	yes|down	yes|up	no|up	3
ENSMUSG00000115354	Gm49083	predicted gene, 49083 [Source:MGI Symbol;Acc:MGI:6118469]	yes|up	no|up	yes|down	no|down	2
ENSMUSG00000027010	Slc25a12	solute carrier family 25 (mitochondrial carrier, Aralar), member 12 [Source:MGI Symbol;Acc:MGI:1926080]	no|up	no|down	yes|down	no|down	1
ENSMUSG00000026548	Slamf9	SLAM family member 9 [Source:MGI Symbol;Acc:MGI:1923692]	no|up	no|up	yes|up	yes|up	2
ENSMUSG00000027016	Zfp385b	zinc finger protein 385B [Source:MGI Symbol;Acc:MGI:2444734]	yes|down	no|down	no|up	no|up	1
ENSMUSG00000027015	Cybrd1	cytochrome b reductase 1 [Source:MGI Symbol;Acc:MGI:2654575]	yes|up	yes|up	no|up	no|up	2
ENSMUSG00000026011	Ctla4	cytotoxic T-lymphocyte-associated protein 4 [Source:MGI Symbol;Acc:MGI:88556]	no|down	yes|up	yes|up	yes|up	3
ENSMUSG00000021047	Nova1	NOVA alternative splicing regulator 1 [Source:MGI Symbol;Acc:MGI:104297]	yes|up	yes|up	no|up	no|no change	2
ENSMUSG00000026012	Cd28	CD28 antigen [Source:MGI Symbol;Acc:MGI:88327]	no|down	yes|up	yes|up	no|up	2
ENSMUSG00000105263	Gm42427	predicted gene 42427 [Source:MGI Symbol;Acc:MGI:5662564]	no|up	yes|up	no|up	no|down	1
ENSMUSG00000071506	Tmem139	transmembrane protein 139 [Source:MGI Symbol;Acc:MGI:1924444]	no|up	no|up	yes|up	no|up	1
ENSMUSG00000023064	Sncg	synuclein, gamma [Source:MGI Symbol;Acc:MGI:1298397]	yes|up	yes|up	no|no change	no|no change	2
ENSMUSG00000070719	Pla2g4d	phospholipase A2, group IVD [Source:MGI Symbol;Acc:MGI:1925640]	yes|up	no|down	yes|down	no|down	2
ENSMUSG00000115754	Gm48972	predicted gene, 48972 [Source:MGI Symbol;Acc:MGI:6118313]	no|no change	no|down	yes|down	no|down	1
ENSMUSG00000031933	Izumo1r	IZUMO1 receptor, JUNO [Source:MGI Symbol;Acc:MGI:1929185]	no|up	no|up	yes|up	no|up	1
ENSMUSG00000107336	Gm43461	predicted gene 43461 [Source:MGI Symbol;Acc:MGI:5663598]	no|no change	yes|down	no|no change	yes|up	2
ENSMUSG00000104485	Gm38065	predicted gene, 38065 [Source:MGI Symbol;Acc:MGI:5611293]	no|up	yes|up	no|up	no|down	1
ENSMUSG00000118588	-	serine (or cysteine) peptidase inhibitor, clade A, member 3G (Serpina3g) pseudogene	no|no change	yes|down	yes|down	no|up	2
ENSMUSG00000055602	Tcp10b	t-complex protein 10b [Source:MGI Symbol;Acc:MGI:98542]	no|up	no|up	yes|up	no|up	1
ENSMUSG00000050592	Fam78a	family with sequence similarity 78, member A [Source:MGI Symbol;Acc:MGI:2443569]	no|up	yes|up	yes|up	no|up	2
ENSMUSG00000025936	Gm4956	predicted gene 4956 [Source:MGI Symbol;Acc:MGI:3647976]	no|down	yes|down	no|down	no|up	1
ENSMUSG00000025934	Gsta3	glutathione S-transferase, alpha 3 [Source:MGI Symbol;Acc:MGI:95856]	yes|up	no|down	yes|down	no|down	2
ENSMUSG00000025938	Slco5a1	solute carrier organic anion transporter family, member 5A1 [Source:MGI Symbol;Acc:MGI:2443431]	yes|up	no|down	yes|down	no|up	2
ENSMUSG00000007783	Cpt1c	carnitine palmitoyltransferase 1c [Source:MGI Symbol;Acc:MGI:2446526]	yes|up	yes|up	no|down	no|down	2
ENSMUSG00000029638	Glcci1	glucocorticoid induced transcript 1 [Source:MGI Symbol;Acc:MGI:2179717]	yes|up	no|down	no|no change	yes|up	2
ENSMUSG00000026941	Mamdc4	MAM domain containing 4 [Source:MGI Symbol;Acc:MGI:2685841]	yes|up	no|up	no|down	no|up	1
ENSMUSG00000078967	Gapdh-ps16	glyceraldehyde-3-phosphate dehydrogenase, pseudogene 16 [Source:MGI Symbol;Acc:MGI:3781450]	yes|up	no|up	no|down	no|up	1
ENSMUSG00000029636	Wasf3	WASP family, member 3 [Source:MGI Symbol;Acc:MGI:2658986]	yes|up	yes|up	no|no change	no|no change	2
ENSMUSG00000029630	Cyp3a25	cytochrome P450, family 3, subfamily a, polypeptide 25 [Source:MGI Symbol;Acc:MGI:1930638]	yes|up	yes|up	yes|down	yes|down	4
ENSMUSG00000001281	Itgb7	integrin beta 7 [Source:MGI Symbol;Acc:MGI:96616]	no|down	no|up	yes|up	no|up	1
ENSMUSG00000091813	Ces2h	carboxylesterase 2H [Source:MGI Symbol;Acc:MGI:3648740]	no|up	no|up	yes|up	no|up	1
ENSMUSG00000105285	Gm43238	predicted gene 43238 [Source:MGI Symbol;Acc:MGI:5663375]	yes|up	no|down	yes|down	no|up	2
ENSMUSG00000098505	Gm14496	predicted gene 14496 [Source:MGI Symbol;Acc:MGI:3769929]	no|up	yes|up	no|down	no|down	1
ENSMUSG00000030492	Slc7a9	solute carrier family 7 (cationic amino acid transporter, y+ system), member 9 [Source:MGI Symbol;Acc:MGI:1353656]	yes|down	no|down	no|up	no|down	1
ENSMUSG00000048087	Gm4737	predicted gene 4737 [Source:MGI Symbol;Acc:MGI:3643647]	yes|up	yes|up	yes|down	yes|down	4
ENSMUSG00000098123	Gm4518	predicted gene 4518 [Source:MGI Symbol;Acc:MGI:3782703]	no|no change	yes|down	no|no change	no|up	1
ENSMUSG00000105824	Gm43466	predicted gene 43466 [Source:MGI Symbol;Acc:MGI:5663603]	yes|up	no|up	yes|down	yes|down	3
ENSMUSG00000043051	Disc1	disrupted in schizophrenia 1 [Source:MGI Symbol;Acc:MGI:2447658]	no|up	no|down	no|up	yes|up	1
ENSMUSG00000048080	Olfr731	olfactory receptor 731 [Source:MGI Symbol;Acc:MGI:3030565]	yes|up	no|up	no|down	yes|up	2
ENSMUSG00000108815	Gm49388	predicted gene, 49388 [Source:MGI Symbol;Acc:MGI:6121614]	no|up	no|down	yes|down	no|down	1
ENSMUSG00000069308	H2bc22	H2B clustered histone 22 [Source:MGI Symbol;Acc:MGI:2448409]	no|up	no|up	yes|down	no|down	1
ENSMUSG00000034675	Dbn1	drebrin 1 [Source:MGI Symbol;Acc:MGI:1931838]	no|up	yes|up	no|up	no|down	1
ENSMUSG00000069300	H2bc11	H2B clustered histone 11 [Source:MGI Symbol;Acc:MGI:2448388]	yes|up	no|up	yes|down	no|down	2
ENSMUSG00000069302	H2ac12	H2A clustered histone 12 [Source:MGI Symbol;Acc:MGI:2448295]	no|up	no|up	yes|down	yes|down	2
ENSMUSG00000069303	H2bc24	H2B clustered histone 24 [Source:MGI Symbol;Acc:MGI:3710645]	yes|up	no|up	yes|down	no|down	2
ENSMUSG00000069305	H4c18	H4 clustered histone 18 [Source:MGI Symbol;Acc:MGI:4843992]	no|up	no|down	yes|down	no|down	1
ENSMUSG00000069307	H2bc23	H2B clustered histone 23 [Source:MGI Symbol;Acc:MGI:3702051]	no|down	yes|up	no|down	yes|down	2
ENSMUSG00000068874	Selenbp1	selenium binding protein 1 [Source:MGI Symbol;Acc:MGI:96825]	yes|up	no|up	yes|down	no|down	2
ENSMUSG00000118325	Gm50324	predicted gene, 50324 [Source:MGI Symbol;Acc:MGI:6303187]	no|no change	yes|down	no|down	no|up	1
ENSMUSG00000118324	Gm50187	predicted gene, 50187 [Source:MGI Symbol;Acc:MGI:6302961]	no|up	yes|up	no|no change	no|no change	1
ENSMUSG00000085274	BC046401	cDNA sequence BC046401 [Source:MGI Symbol;Acc:MGI:2683561]	no|up	no|up	no|down	yes|down	1
ENSMUSG00000057604	Lmcd1	LIM and cysteine-rich domains 1 [Source:MGI Symbol;Acc:MGI:1353635]	yes|up	yes|up	no|up	no|up	2
ENSMUSG00000046248	Krtap5-3	keratin associated protein 5-3 [Source:MGI Symbol;Acc:MGI:1924465]	no|down	no|up	yes|up	no|up	1
ENSMUSG00000110803	Gm20275	predicted gene, 20275 [Source:MGI Symbol;Acc:MGI:5012460]	no|up	no|down	yes|down	no|down	1
ENSMUSG00000078151	Gm12226	predicted pseudogene 12226 [Source:MGI Symbol;Acc:MGI:3649742]	no|no change	yes|down	no|down	no|up	1
ENSMUSG00000046242	Nme9	NME/NM23 family member 9 [Source:MGI Symbol;Acc:MGI:4359686]	yes|up	yes|up	no|down	no|down	2
ENSMUSG00000046240	Hepacam	hepatocyte cell adhesion molecule [Source:MGI Symbol;Acc:MGI:1920177]	yes|up	yes|up	yes|down	yes|down	4
ENSMUSG00000063260	Syt10	synaptotagmin X [Source:MGI Symbol;Acc:MGI:1859546]	no|up	no|down	yes|down	no|down	1
ENSMUSG00000046245	Pilra	paired immunoglobin-like type 2 receptor alpha [Source:MGI Symbol;Acc:MGI:2450529]	yes|down	no|up	yes|up	yes|up	3
ENSMUSG00000085665	Gm12059	predicted gene 12059 [Source:MGI Symbol;Acc:MGI:3649372]	no|down	yes|down	no|up	no|up	1
ENSMUSG00000084274	Ptma-ps2	prothymosin alpha, pseudogene 2 [Source:MGI Symbol;Acc:MGI:3651567]	yes|up	no|up	yes|down	yes|down	3
ENSMUSG00000115383	Gm49216	predicted gene, 49216 [Source:MGI Symbol;Acc:MGI:6118670]	no|no change	no|no change	no|down	yes|down	1
ENSMUSG00000096917	2500002B13Rik	RIKEN cDNA 2500002B13 gene [Source:MGI Symbol;Acc:MGI:1925603]	yes|up	yes|up	no|down	no|down	2
ENSMUSG00000047220	Iho1	interactor of HORMAD1 1 [Source:MGI Symbol;Acc:MGI:3612242]	yes|up	yes|up	no|no change	no|no change	2
ENSMUSG00002075262	-	-	no|no change	no|no change	yes|down	yes|down	2
ENSMUSG00000073293	Nudt10	nudix (nucleoside diphosphate linked moiety X)-type motif 10 [Source:MGI Symbol;Acc:MGI:2147931]	no|up	no|up	yes|down	yes|down	2
ENSMUSG00000073295	Nudt11	nudix (nucleoside diphosphate linked moiety X)-type motif 11 [Source:MGI Symbol;Acc:MGI:1930957]	yes|up	yes|up	yes|down	yes|down	4
ENSMUSG00000108199	Gm44249	predicted gene, 44249 [Source:MGI Symbol;Acc:MGI:5690641]	yes|up	no|up	no|down	no|down	1
ENSMUSG00000039959	Hip1	huntingtin interacting protein 1 [Source:MGI Symbol;Acc:MGI:1099804]	no|down	no|up	yes|up	no|up	1
ENSMUSG00000103970	Gm37678	predicted gene, 37678 [Source:MGI Symbol;Acc:MGI:5610906]	yes|down	no|down	no|up	no|down	1
ENSMUSG00000036912	Piwil4	piwi-like RNA-mediated gene silencing 4 [Source:MGI Symbol;Acc:MGI:3041167]	no|up	no|down	yes|down	no|down	1
ENSMUSG00000029414	Kntc1	kinetochore associated 1 [Source:MGI Symbol;Acc:MGI:2673709]	no|up	no|down	yes|down	no|down	1
ENSMUSG00000032661	Oas3	2'-5' oligoadenylate synthetase 3 [Source:MGI Symbol;Acc:MGI:2180850]	no|up	no|up	yes|up	no|up	1
ENSMUSG00000029417	Cxcl9	chemokine (C-X-C motif) ligand 9 [Source:MGI Symbol;Acc:MGI:1352449]	no|up	no|up	yes|up	no|up	1
ENSMUSG00000071862	Lrrtm2	leucine rich repeat transmembrane neuronal 2 [Source:MGI Symbol;Acc:MGI:2389174]	no|up	no|up	no|down	yes|down	1
ENSMUSG00000002059	Rab34	RAB34, member RAS oncogene family [Source:MGI Symbol;Acc:MGI:104606]	yes|up	yes|up	no|up	no|down	2
ENSMUSG00000020717	Pecam1	platelet/endothelial cell adhesion molecule 1 [Source:MGI Symbol;Acc:MGI:97537]	no|up	no|up	yes|up	no|up	1
ENSMUSG00000002057	Foxn1	forkhead box N1 [Source:MGI Symbol;Acc:MGI:102949]	yes|down	yes|down	no|down	no|down	2
ENSMUSG00000040505	Abcg5	ATP binding cassette subfamily G member 5 [Source:MGI Symbol;Acc:MGI:1351659]	yes|down	yes|down	no|down	no|up	2
ENSMUSG00000039109	F13a1	coagulation factor XIII, A1 subunit [Source:MGI Symbol;Acc:MGI:1921395]	yes|up	yes|up	yes|up	no|up	3
ENSMUSG00000023914	Mep1a	meprin 1 alpha [Source:MGI Symbol;Acc:MGI:96963]	no|up	yes|up	no|up	no|down	1
ENSMUSG00000029419	Ajm1	apical junction component 1 [Source:MGI Symbol;Acc:MGI:2685842]	yes|up	no|up	no|down	no|up	1
ENSMUSG00000059891	Tsks	testis-specific serine kinase substrate [Source:MGI Symbol;Acc:MGI:1347560]	no|no change	no|no change	no|down	yes|down	1
ENSMUSG00000090873	Gm17112	predicted gene 17112 [Source:MGI Symbol;Acc:MGI:4937939]	yes|down	no|up	no|up	yes|down	2
ENSMUSG00000034842	Art3	ADP-ribosyltransferase 3 [Source:MGI Symbol;Acc:MGI:1202729]	yes|up	yes|up	no|down	no|down	2
ENSMUSG00000034845	Plvap	plasmalemma vesicle associated protein [Source:MGI Symbol;Acc:MGI:1890497]	yes|up	yes|up	no|up	no|up	2
ENSMUSG00000096146	Kcnj11	potassium inwardly rectifying channel, subfamily J, member 11 [Source:MGI Symbol;Acc:MGI:107501]	no|up	yes|up	no|up	no|down	1
ENSMUSG00000035864	Syt1	synaptotagmin I [Source:MGI Symbol;Acc:MGI:99667]	yes|up	yes|up	no|down	no|no change	2
ENSMUSG00000034848	Ttc21b	tetratricopeptide repeat domain 21B [Source:MGI Symbol;Acc:MGI:1920918]	no|up	no|down	yes|down	no|down	1
ENSMUSG00000035860	Cdhr3	cadherin-related family member 3 [Source:MGI Symbol;Acc:MGI:1916014]	no|up	no|up	yes|down	yes|down	2
ENSMUSG00000109850	Gm45692	predicted gene 45692 [Source:MGI Symbol;Acc:MGI:5804807]	no|down	no|up	yes|up	yes|up	2
ENSMUSG00000035863	Palm	paralemmin [Source:MGI Symbol;Acc:MGI:1261814]	no|up	yes|up	yes|up	no|up	2
ENSMUSG00000106092	Gm43072	predicted gene 43072 [Source:MGI Symbol;Acc:MGI:5663209]	no|no change	no|no change	yes|down	no|down	1
ENSMUSG00000043439	Epop	elongin BC and polycomb repressive complex 2 associated protein [Source:MGI Symbol;Acc:MGI:2143991]	no|up	no|up	yes|up	no|up	1
ENSMUSG00000067599	Klra7	killer cell lectin-like receptor, subfamily A, member 7 [Source:MGI Symbol;Acc:MGI:101901]	yes|up	yes|up	no|up	no|down	2
ENSMUSG00000070732	Rbm44	RNA binding motif protein 44 [Source:MGI Symbol;Acc:MGI:2685663]	no|up	yes|up	no|up	no|no change	1
ENSMUSG00000068303	Spr-ps1	sepiapterin reductase pseudogene 1 [Source:MGI Symbol;Acc:MGI:1345187]	no|down	no|down	yes|down	no|down	1
ENSMUSG00000085415	Selenok-ps1	selenoprotein K, pseudogene 1 [Source:MGI Symbol;Acc:MGI:3649370]	no|up	no|up	no|down	yes|down	1
ENSMUSG00000100596	Gm29502	predicted gene 29502 [Source:MGI Symbol;Acc:MGI:5580208]	no|up	yes|up	no|no change	no|no change	1
ENSMUSG00000114022	Gm17330	predicted gene, 17330 [Source:MGI Symbol;Acc:MGI:4936964]	yes|up	no|up	no|down	no|down	1
ENSMUSG00000099032	Tcf24	transcription factor 24 [Source:MGI Symbol;Acc:MGI:3780500]	no|up	no|up	yes|up	yes|up	2
ENSMUSG00000084980	Slc36a1os	solute carrier family 36 (proton/amino acid symporter), member 1, opposite strand [Source:MGI Symbol;Acc:MGI:1921295]	no|up	no|down	no|up	yes|up	1
ENSMUSG00000069893	9930111J21Rik1	RIKEN cDNA 9930111J21 gene 1 [Source:MGI Symbol;Acc:MGI:3041173]	no|down	no|up	yes|up	no|up	1
ENSMUSG00000038984	Tspyl5	testis-specific protein, Y-encoded-like 5 [Source:MGI Symbol;Acc:MGI:2442458]	no|up	no|down	yes|down	no|down	1
ENSMUSG00000092386	Gm20536	predicted gene 20536 [Source:MGI Symbol;Acc:MGI:5142001]	yes|down	yes|down	no|down	no|down	2
ENSMUSG00000021624	Cd180	CD180 antigen [Source:MGI Symbol;Acc:MGI:1194924]	no|down	no|up	yes|up	yes|up	2
ENSMUSG00000032595	Cdhr4	cadherin-related family member 4 [Source:MGI Symbol;Acc:MGI:1916648]	no|up	no|up	yes|up	yes|up	2
ENSMUSG00000046463	5930403N24Rik	RIKEN cDNA 5930403N24 gene [Source:MGI Symbol;Acc:MGI:2444171]	yes|up	no|up	no|down	no|down	1
ENSMUSG00000046460	Sh2d7	SH2 domain containing 7 [Source:MGI Symbol;Acc:MGI:2441692]	no|up	yes|up	no|down	no|down	1
ENSMUSG00000048728	Zfp454	zinc finger protein 454 [Source:MGI Symbol;Acc:MGI:2679253]	yes|up	no|up	yes|down	no|down	2
ENSMUSG00000032591	Mst1	macrophage stimulating 1 (hepatocyte growth factor-like) [Source:MGI Symbol;Acc:MGI:96080]	no|up	no|up	yes|down	no|down	1
ENSMUSG00000021720	Rnf180	ring finger protein 180 [Source:MGI Symbol;Acc:MGI:1919066]	no|up	no|down	yes|down	no|down	1
ENSMUSG00000074121	Ntf5	neurotrophin 5 [Source:MGI Symbol;Acc:MGI:97381]	no|up	no|up	yes|up	yes|up	2
ENSMUSG00000062073	Gm10109	predicted gene 10109 [Source:MGI Symbol;Acc:MGI:3647742]	no|up	no|down	yes|down	yes|down	2
ENSMUSG00000034353	Ramp1	receptor (calcitonin) activity modifying protein 1 [Source:MGI Symbol;Acc:MGI:1858418]	no|up	no|down	yes|down	no|down	1
ENSMUSG00000021728	Emb	embigin [Source:MGI Symbol;Acc:MGI:95321]	no|down	yes|up	yes|up	yes|up	3
ENSMUSG00000028270	Gbp2	guanylate binding protein 2 [Source:MGI Symbol;Acc:MGI:102772]	no|down	no|up	yes|up	yes|up	2
ENSMUSG00000103821	D430013B06Rik	RIKEN cDNA D430013B06 gene [Source:MGI Symbol;Acc:MGI:3026994]	no|up	no|down	no|up	yes|up	1
ENSMUSG00000013419	Zfp651	zinc finger protein 651 [Source:MGI Symbol;Acc:MGI:2670992]	yes|up	yes|up	yes|down	yes|down	4
ENSMUSG00000009876	Cox4i2	cytochrome c oxidase subunit 4I2 [Source:MGI Symbol;Acc:MGI:2135755]	no|up	yes|up	no|up	no|no change	1
ENSMUSG00000042010	Acacb	acetyl-Coenzyme A carboxylase beta [Source:MGI Symbol;Acc:MGI:2140940]	no|up	no|up	yes|up	no|up	1
ENSMUSG00000013415	Igf2bp1	insulin-like growth factor 2 mRNA binding protein 1 [Source:MGI Symbol;Acc:MGI:1890357]	no|down	yes|up	yes|up	no|up	2
ENSMUSG00000103572	Gm37115	predicted gene, 37115 [Source:MGI Symbol;Acc:MGI:5610343]	yes|up	no|up	yes|down	no|down	2
ENSMUSG00000066456	Hmgn3	high mobility group nucleosomal binding domain 3 [Source:MGI Symbol;Acc:MGI:2138069]	no|up	yes|up	yes|up	no|up	2
ENSMUSG00000085551	1810063I02Rik	RIKEN cDNA 1810063I02 gene [Source:MGI Symbol;Acc:MGI:1917104]	no|up	yes|down	yes|down	no|down	2
ENSMUSG00000103576	Gm38188	predicted gene, 38188 [Source:MGI Symbol;Acc:MGI:5611416]	no|up	no|up	yes|down	no|down	1
ENSMUSG00000103577	9330162B11Rik	RIKEN cDNA 9330162B11 gene [Source:MGI Symbol;Acc:MGI:2443717]	no|no change	no|no change	yes|down	yes|down	2
ENSMUSG00000102415	A430110C17Rik	RIKEN cDNA A430110C17 gene [Source:MGI Symbol;Acc:MGI:2444994]	no|up	yes|down	yes|down	no|down	2
ENSMUSG00000089975	Gm7420	predicted gene 7420 [Source:MGI Symbol;Acc:MGI:3647909]	yes|up	yes|up	no|down	no|down	2
ENSMUSG00000092415	Gm20513	predicted gene 20513 [Source:MGI Symbol;Acc:MGI:5141978]	no|up	yes|down	no|up	yes|up	2
ENSMUSG00000092412	Gm20507	predicted gene 20507 [Source:MGI Symbol;Acc:MGI:5141972]	yes|down	no|no change	yes|up	no|no change	2
ENSMUSG00000078137	Ankrd63	ankyrin repeat domain 63 [Source:MGI Symbol;Acc:MGI:2686183]	yes|up	yes|up	yes|down	yes|down	4
ENSMUSG00000078640	Gm11627	predicted gene 11627 [Source:MGI Symbol;Acc:MGI:3650659]	yes|up	yes|up	no|no change	no|no change	2
ENSMUSG00000024399	Ltb	lymphotoxin B [Source:MGI Symbol;Acc:MGI:104796]	no|down	no|up	yes|up	no|up	1
ENSMUSG00000028128	F3	coagulation factor III [Source:MGI Symbol;Acc:MGI:88381]	yes|down	no|down	yes|up	no|up	2
ENSMUSG00000110110	Gm30978	predicted gene, 30978 [Source:MGI Symbol;Acc:MGI:5590137]	yes|up	yes|up	no|down	no|down	2
ENSMUSG00000024391	Apom	apolipoprotein M [Source:MGI Symbol;Acc:MGI:1930124]	no|up	no|up	yes|down	yes|down	2
ENSMUSG00000082896	Gm5844	predicted gene 5844 [Source:MGI Symbol;Acc:MGI:3645252]	no|down	no|no change	yes|up	no|no change	1
ENSMUSG00000024397	Aif1	allograft inflammatory factor 1 [Source:MGI Symbol;Acc:MGI:1343098]	yes|up	yes|up	yes|up	yes|up	4
ENSMUSG00000068699	Flnc	filamin C, gamma [Source:MGI Symbol;Acc:MGI:95557]	yes|up	yes|up	no|up	no|down	2
ENSMUSG00000086881	Gm13594	predicted gene 13594 [Source:MGI Symbol;Acc:MGI:3702953]	yes|up	yes|up	no|down	no|down	2
ENSMUSG00000052920	Prkg1	protein kinase, cGMP-dependent, type I [Source:MGI Symbol;Acc:MGI:108174]	yes|up	yes|up	no|up	no|no change	2
ENSMUSG00000086735	Gm13977	predicted gene 13977 [Source:MGI Symbol;Acc:MGI:3652169]	no|up	no|up	yes|down	yes|down	2
ENSMUSG00000046082	Tmem174	transmembrane protein 174 [Source:MGI Symbol;Acc:MGI:1915594]	no|down	no|up	no|down	yes|down	1
ENSMUSG00000044312	Neurog3	neurogenin 3 [Source:MGI Symbol;Acc:MGI:893591]	no|up	no|down	yes|down	yes|down	2
ENSMUSG00000044313	Mab21l3	mab-21-like 3 [Source:MGI Symbol;Acc:MGI:2446273]	no|up	yes|down	yes|down	no|up	2
ENSMUSG00000100005	B130024G19Rik	RIKEN cDNA B130024G19 gene [Source:MGI Symbol;Acc:MGI:3604353]	no|up	no|no change	no|down	yes|down	1
ENSMUSG00000109708	Gm45809	predicted gene 45809 [Source:MGI Symbol;Acc:MGI:5804924]	no|down	no|down	yes|down	yes|down	2
ENSMUSG00000100006	Gm21971	predicted gene 21971 [Source:MGI Symbol;Acc:MGI:5439440]	yes|down	no|down	yes|up	no|no change	2
ENSMUSG00000035713	Usp35	ubiquitin specific peptidase 35 [Source:MGI Symbol;Acc:MGI:2685339]	yes|up	yes|up	no|up	no|up	2
ENSMUSG00000032449	Slc25a36	solute carrier family 25, member 36 [Source:MGI Symbol;Acc:MGI:1924909]	no|up	no|down	yes|down	no|down	1
ENSMUSG00000114933	Gm48040	predicted gene, 48040 [Source:MGI Symbol;Acc:MGI:6097357]	yes|up	yes|up	no|down	no|down	2
ENSMUSG00000087281	Gm16015	predicted gene 16015 [Source:MGI Symbol;Acc:MGI:3801811]	no|down	yes|down	no|up	yes|up	2
ENSMUSG00000114247	Gm32063	predicted gene, 32063 [Source:MGI Symbol;Acc:MGI:5591222]	yes|up	yes|up	no|no change	no|no change	2
ENSMUSG00000094420	Igkv10-96	immunoglobulin kappa variable 10-96 [Source:MGI Symbol;Acc:MGI:4439561]	yes|up	yes|up	yes|up	yes|up	4
ENSMUSG00000051242	Pcdhb9	protocadherin beta 9 [Source:MGI Symbol;Acc:MGI:2136744]	yes|up	no|up	no|down	no|up	1
ENSMUSG00000110903	Gm47857	predicted gene, 47857 [Source:MGI Symbol;Acc:MGI:6097069]	no|up	no|down	yes|down	yes|down	2
ENSMUSG00000110902	Gm33104	predicted gene, 33104 [Source:MGI Symbol;Acc:MGI:5592263]	no|up	no|up	yes|up	no|up	1
ENSMUSG00000087289	4933424M12Rik	RIKEN cDNA 4933424M12 gene [Source:MGI Symbol;Acc:MGI:1914798]	no|up	yes|up	no|no change	no|no change	1
ENSMUSG00000032446	Eomes	eomesodermin [Source:MGI Symbol;Acc:MGI:1201683]	no|up	no|up	no|up	yes|up	1
ENSMUSG00000091957	Rps2-ps10	ribosomal protein S2, pseudogene 10 [Source:MGI Symbol;Acc:MGI:3645604]	yes|up	no|up	no|down	no|up	1
ENSMUSG00000117226	-	novel transcript	yes|down	no|down	yes|up	no|up	2
ENSMUSG00000002985	Apoe	apolipoprotein E [Source:MGI Symbol;Acc:MGI:88057]	no|up	yes|up	no|up	yes|down	2
ENSMUSG00000071343	Gm10327	predicted pseudogene 10327 [Source:MGI Symbol;Acc:MGI:3704356]	no|down	no|down	no|up	yes|up	1
ENSMUSG00000100486	Gm4131	predicted gene 4131 [Source:MGI Symbol;Acc:MGI:3782307]	no|down	no|up	yes|up	no|no change	1
ENSMUSG00000002233	Rhoc	ras homolog family member C [Source:MGI Symbol;Acc:MGI:106028]	no|down	no|up	yes|up	no|up	1
ENSMUSG00000100480	Gm29156	predicted gene 29156 [Source:MGI Symbol;Acc:MGI:5579862]	no|up	no|down	no|no change	yes|up	1
ENSMUSG00000071347	C1qtnf9	C1q and tumor necrosis factor related protein 9 [Source:MGI Symbol;Acc:MGI:3045252]	yes|up	no|up	yes|down	no|down	2
ENSMUSG00000001504	Irx2	Iroquois homeobox 2 [Source:MGI Symbol;Acc:MGI:1197526]	no|up	yes|down	no|down	no|up	1
ENSMUSG00000001506	Col1a1	collagen, type I, alpha 1 [Source:MGI Symbol;Acc:MGI:88467]	yes|up	yes|up	no|up	yes|down	3
ENSMUSG00000006221	Hspb7	heat shock protein family, member 7 (cardiovascular) [Source:MGI Symbol;Acc:MGI:1352494]	yes|up	yes|up	yes|down	no|down	3
ENSMUSG00000053038	Gm6180	predicted pseudogene 6180 [Source:MGI Symbol;Acc:MGI:3643972]	no|up	no|up	yes|down	no|down	1
ENSMUSG00000022821	Hgd	homogentisate 1, 2-dioxygenase [Source:MGI Symbol;Acc:MGI:96078]	yes|up	yes|up	yes|down	yes|down	4
ENSMUSG00000076749	Trgc1	T cell receptor gamma, constant 1 [Source:MGI Symbol;Acc:MGI:98625]	no|down	no|up	yes|up	no|up	1
ENSMUSG00000092060	Bend4	BEN domain containing 4 [Source:MGI Symbol;Acc:MGI:3648414]	no|up	yes|up	yes|up	no|down	2
ENSMUSG00000079993	Gm11799	predicted gene 11799 [Source:MGI Symbol;Acc:MGI:3650446]	no|up	no|up	yes|down	yes|down	2
ENSMUSG00000039814	Xkr5	X-linked Kx blood group related 5 [Source:MGI Symbol;Acc:MGI:2442327]	yes|up	no|up	no|down	no|down	1
ENSMUSG00000032841	Prr5l	proline rich 5 like [Source:MGI Symbol;Acc:MGI:1919696]	no|down	no|up	yes|up	no|up	1
ENSMUSG00000082099	Gm12013	predicted gene 12013 [Source:MGI Symbol;Acc:MGI:3651371]	yes|down	no|no change	no|up	yes|down	2
ENSMUSG00000099276	Gm27228	predicted gene 27228 [Source:MGI Symbol;Acc:MGI:5521071]	yes|up	no|up	yes|down	no|down	2
ENSMUSG00000044268	Gm4895	predicted gene 4895 [Source:MGI Symbol;Acc:MGI:3648582]	yes|up	no|up	no|down	no|up	1
ENSMUSG00000033533	Acsm1	acyl-CoA synthetase medium-chain family member 1 [Source:MGI Symbol;Acc:MGI:2152200]	no|no change	no|no change	yes|down	yes|down	2
ENSMUSG00000078350	Smim1	small integral membrane protein 1 [Source:MGI Symbol;Acc:MGI:1916109]	yes|up	yes|up	no|down	yes|down	3
ENSMUSG00000061100	Retnla	resistin like alpha [Source:MGI Symbol;Acc:MGI:1888504]	yes|up	yes|up	yes|down	no|down	3
ENSMUSG00000115768	Dpep2nb	Dpep2 neighbor [Source:MGI Symbol;Acc:MGI:6121577]	yes|up	yes|up	no|no change	no|no change	2
ENSMUSG00000079516	Reg3a	regenerating islet-derived 3 alpha [Source:MGI Symbol;Acc:MGI:109408]	no|down	yes|up	yes|up	yes|up	3
ENSMUSG00000024713	Pcsk5	proprotein convertase subtilisin/kexin type 5 [Source:MGI Symbol;Acc:MGI:97515]	no|up	no|up	yes|up	no|up	1
ENSMUSG00000075296	Aldh3b2	aldehyde dehydrogenase 3 family, member B2 [Source:MGI Symbol;Acc:MGI:2147613]	no|up	no|up	yes|down	no|down	1
ENSMUSG00000020092	Pald1	phosphatase domain containing, paladin 1 [Source:MGI Symbol;Acc:MGI:1351623]	yes|up	yes|up	no|down	yes|down	3
ENSMUSG00000108282	Gm44317	predicted gene, 44317 [Source:MGI Symbol;Acc:MGI:5690709]	yes|up	yes|up	no|down	no|up	2
ENSMUSG00000113581	Dio3os	deiodinase, iodothyronine type III, opposite strand [Source:MGI Symbol;Acc:MGI:2664395]	no|up	yes|up	yes|up	no|no change	2
ENSMUSG00000099517	H3c8	H3 clustered histone 8 [Source:MGI Symbol;Acc:MGI:2145541]	no|up	yes|down	yes|down	no|down	2
ENSMUSG00000026712	Mrc1	mannose receptor, C type 1 [Source:MGI Symbol;Acc:MGI:97142]	no|down	yes|up	yes|up	no|up	2
ENSMUSG00000022055	Nefl	neurofilament, light polypeptide [Source:MGI Symbol;Acc:MGI:97313]	no|up	yes|up	no|up	no|up	1
ENSMUSG00000044139	Prss53	protease, serine 53 [Source:MGI Symbol;Acc:MGI:2652890]	yes|up	no|up	yes|down	yes|down	3
ENSMUSG00000049999	Ppp1r3d	protein phosphatase 1, regulatory subunit 3D [Source:MGI Symbol;Acc:MGI:1917664]	no|up	yes|up	no|down	yes|down	2
ENSMUSG00000071324	Armc2	armadillo repeat containing 2 [Source:MGI Symbol;Acc:MGI:1916449]	yes|up	yes|up	no|down	no|down	2
ENSMUSG00000024972	Lgals12	lectin, galactose binding, soluble 12 [Source:MGI Symbol;Acc:MGI:1929094]	no|up	no|down	yes|down	no|down	1
ENSMUSG00000024973	Plaat5	phospholipase A and acyltransferase 5 [Source:MGI Symbol;Acc:MGI:1913977]	no|down	no|down	yes|down	no|down	1
ENSMUSG00000115041	Gm48939	predicted gene, 48939 [Source:MGI Symbol;Acc:MGI:6118257]	no|up	yes|up	no|down	no|down	1
ENSMUSG00000024978	Gpam	glycerol-3-phosphate acyltransferase, mitochondrial [Source:MGI Symbol;Acc:MGI:109162]	no|up	no|down	yes|down	no|down	1
ENSMUSG00000072244	Trim6	tripartite motif-containing 6 [Source:MGI Symbol;Acc:MGI:2137352]	no|down	no|down	yes|up	no|up	1
ENSMUSG00000036356	Csgalnact1	chondroitin sulfate N-acetylgalactosaminyltransferase 1 [Source:MGI Symbol;Acc:MGI:2442354]	yes|up	yes|up	no|up	no|no change	2
ENSMUSG00000001988	Npas1	neuronal PAS domain protein 1 [Source:MGI Symbol;Acc:MGI:109205]	yes|down	no|down	no|down	no|down	1
ENSMUSG00000097315	Gm26568	predicted gene, 26568 [Source:MGI Symbol;Acc:MGI:5477062]	no|up	no|up	yes|down	yes|down	2
ENSMUSG00000084050	Gm14439	predicted gene 14439 [Source:MGI Symbol;Acc:MGI:3652090]	yes|down	no|no change	no|up	no|no change	1
ENSMUSG00000001761	Smo	smoothened, frizzled class receptor [Source:MGI Symbol;Acc:MGI:108075]	no|up	no|down	yes|down	no|down	1
ENSMUSG00000030623	Prss23os	protease, serine 23, opposite strand [Source:MGI Symbol;Acc:MGI:1916654]	no|up	yes|up	no|up	yes|down	2
ENSMUSG00000001763	Tspan33	tetraspanin 33 [Source:MGI Symbol;Acc:MGI:1919012]	no|up	yes|down	yes|down	no|down	2
ENSMUSG00000041566	Tssk1	testis-specific serine kinase 1 [Source:MGI Symbol;Acc:MGI:1347557]	yes|up	no|up	no|down	no|up	1
ENSMUSG00000001985	Grik3	glutamate receptor, ionotropic, kainate 3 [Source:MGI Symbol;Acc:MGI:95816]	yes|up	yes|up	no|up	no|up	2
ENSMUSG00000001986	Gria3	glutamate receptor, ionotropic, AMPA3 (alpha 3) [Source:MGI Symbol;Acc:MGI:95810]	yes|up	yes|up	yes|up	no|no change	3
ENSMUSG00000041565	L3mbtl4	L3MBTL4 histone methyl-lysine binding protein [Source:MGI Symbol;Acc:MGI:2444889]	yes|up	no|up	yes|down	yes|down	3
ENSMUSG00000108037	Gm44597	predicted gene 44597 [Source:MGI Symbol;Acc:MGI:5753173]	no|up	yes|up	no|up	no|down	1
ENSMUSG00000108030	9530062K07Rik	RIKEN cDNA 9530062K07 gene [Source:MGI Symbol;Acc:MGI:1925989]	no|up	yes|up	no|up	no|no change	1
ENSMUSG00000024575	Pde6a	phosphodiesterase 6A, cGMP-specific, rod, alpha [Source:MGI Symbol;Acc:MGI:97524]	yes|up	yes|up	yes|down	yes|down	4
ENSMUSG00000102802	Mgam2-ps	maltase-glucoamylase 2, pseudogene [Source:MGI Symbol;Acc:MGI:3645497]	no|down	no|down	yes|up	no|up	1
ENSMUSG00000027377	Mall	mal, T cell differentiation protein-like [Source:MGI Symbol;Acc:MGI:2385152]	no|down	no|up	yes|up	no|up	1
ENSMUSG00000060470	Adgrg3	adhesion G protein-coupled receptor G3 [Source:MGI Symbol;Acc:MGI:1859670]	no|up	no|up	yes|up	no|up	1
ENSMUSG00000020895	Tmem107	transmembrane protein 107 [Source:MGI Symbol;Acc:MGI:1914160]	no|up	no|up	yes|down	no|down	1
ENSMUSG00000065952	Rps23rg1	ribosomal protein S23, retrogene 1 [Source:MGI Symbol;Acc:MGI:3612471]	no|up	no|down	yes|down	no|down	1
ENSMUSG00000043832	Clec4a3	C-type lectin domain family 4, member a3 [Source:MGI Symbol;Acc:MGI:1920399]	no|up	yes|up	yes|up	yes|up	3
ENSMUSG00000034837	Gnat1	guanine nucleotide binding protein, alpha transducing 1 [Source:MGI Symbol;Acc:MGI:95778]	yes|down	no|up	yes|up	yes|up	3
ENSMUSG00000051716	Apon	apolipoprotein N [Source:MGI Symbol;Acc:MGI:88931]	no|down	no|down	yes|down	yes|down	2
ENSMUSG00000065956	Defa37	defensin, alpha, 37 [Source:MGI Symbol;Acc:MGI:3705236]	yes|up	yes|up	no|no change	no|no change	2
ENSMUSG00000086260	Gm16259	predicted gene 16259 [Source:MGI Symbol;Acc:MGI:3826542]	no|up	no|up	yes|down	yes|down	2
ENSMUSG00000096956	Snhg18	small nucleolar RNA host gene 18 [Source:MGI Symbol;Acc:MGI:1914085]	no|up	no|down	yes|down	no|down	1
ENSMUSG00000096403	Rnps1-ps	RNA binding protein with serine rich domain 1, pseudogene [Source:MGI Symbol;Acc:MGI:3708729]	no|down	no|down	yes|up	yes|up	2
ENSMUSG00000033717	Adra2a	adrenergic receptor, alpha 2a [Source:MGI Symbol;Acc:MGI:87934]	yes|up	yes|up	no|up	no|up	2
ENSMUSG00000096953	Gm26571	predicted gene, 26571 [Source:MGI Symbol;Acc:MGI:5477065]	yes|up	no|up	yes|down	no|down	2
ENSMUSG00000081817	Gm13590	predicted gene 13590 [Source:MGI Symbol;Acc:MGI:3650248]	yes|up	no|up	yes|down	no|down	2
ENSMUSG00000086266	Igf2os	insulin-like growth factor 2, opposite strand [Source:MGI Symbol;Acc:MGI:1195257]	yes|up	no|up	no|no change	no|no change	1
ENSMUSG00000096950	Gm9530	predicted gene 9530 [Source:MGI Symbol;Acc:MGI:3779939]	no|up	yes|up	yes|up	no|up	2
ENSMUSG00000014453	Blk	B lymphoid kinase [Source:MGI Symbol;Acc:MGI:88169]	no|down	yes|up	yes|up	no|down	2
ENSMUSG00000097133	Gm26628	predicted gene, 26628 [Source:MGI Symbol;Acc:MGI:5477122]	no|up	yes|down	yes|down	no|up	2
ENSMUSG00000040969	Arhgef38	Rho guanine nucleotide exchange factor (GEF) 38 [Source:MGI Symbol;Acc:MGI:1924919]	no|up	no|down	yes|down	no|down	1
ENSMUSG00000010651	Acaa1b	acetyl-Coenzyme A acyltransferase 1B [Source:MGI Symbol;Acc:MGI:3605455]	yes|up	yes|up	no|down	no|down	2
ENSMUSG00000087067	Gm11532	predicted gene 11532 [Source:MGI Symbol;Acc:MGI:3713523]	no|up	yes|up	yes|up	no|up	2
ENSMUSG00000059252	Tpt1-ps5	tumor protein, translationally-controlled, pseudogene 5 [Source:MGI Symbol;Acc:MGI:2664999]	no|down	no|down	yes|up	no|up	1
ENSMUSG00000040963	Asgr2	asialoglycoprotein receptor 2 [Source:MGI Symbol;Acc:MGI:88082]	no|up	yes|up	no|down	yes|down	2
ENSMUSG00000031576	Kcnu1	potassium channel, subfamily U, member 1 [Source:MGI Symbol;Acc:MGI:1202300]	no|up	no|up	yes|down	no|down	1
ENSMUSG00000090338	Gm17081	predicted gene 17081 [Source:MGI Symbol;Acc:MGI:4937908]	yes|up	no|up	no|no change	no|no change	1
ENSMUSG00000074912	Gm14207	predicted gene 14207 [Source:MGI Symbol;Acc:MGI:3649550]	yes|up	no|up	no|down	no|down	1
ENSMUSG00000037418	Best1	bestrophin 1 [Source:MGI Symbol;Acc:MGI:1346332]	no|up	yes|up	no|up	no|down	1
ENSMUSG00000037411	Serpine1	serine (or cysteine) peptidase inhibitor, clade E, member 1 [Source:MGI Symbol;Acc:MGI:97608]	yes|down	no|up	no|up	yes|down	2
ENSMUSG00000101298	Gm28308	predicted gene 28308 [Source:MGI Symbol;Acc:MGI:5579014]	no|no change	yes|down	no|down	no|down	1
ENSMUSG00000023274	Cd4	CD4 antigen [Source:MGI Symbol;Acc:MGI:88335]	no|down	yes|up	yes|up	no|up	2
ENSMUSG00000040564	Apoc1	apolipoprotein C-I [Source:MGI Symbol;Acc:MGI:88053]	no|down	no|up	yes|down	yes|down	2
ENSMUSG00000031972	Acta1	actin, alpha 1, skeletal muscle [Source:MGI Symbol;Acc:MGI:87902]	no|up	yes|up	yes|up	no|up	2
ENSMUSG00000117546	-	TEC	no|no change	no|no change	no|down	yes|down	1
ENSMUSG00000040563	Plppr2	phospholipid phosphatase related 2 [Source:MGI Symbol;Acc:MGI:2384575]	yes|up	no|up	yes|down	yes|down	3
ENSMUSG00000040562	Gstm2	glutathione S-transferase, mu 2 [Source:MGI Symbol;Acc:MGI:95861]	no|up	no|down	yes|down	no|down	1
ENSMUSG00000034839	Larp6	La ribonucleoprotein domain family, member 6 [Source:MGI Symbol;Acc:MGI:1914807]	yes|up	yes|up	no|no change	no|no change	2
ENSMUSG00002076889	-	-	no|up	no|no change	no|down	yes|down	1
ENSMUSG00000056162	Cndp1	carnosine dipeptidase 1 (metallopeptidase M20 family) [Source:MGI Symbol;Acc:MGI:2451097]	yes|up	yes|up	no|down	yes|down	3
ENSMUSG00000072066	6720489N17Rik	RIKEN cDNA 6720489N17 gene [Source:MGI Symbol;Acc:MGI:2443901]	no|up	no|down	yes|down	no|down	1
ENSMUSG00000081604	Gm11518	predicted gene 11518 [Source:MGI Symbol;Acc:MGI:3650306]	yes|down	yes|down	no|down	no|up	2
ENSMUSG00000048763	Hoxb3	homeobox B3 [Source:MGI Symbol;Acc:MGI:96184]	yes|up	yes|up	no|up	no|up	2
ENSMUSG00000027955	Gask1b	golgi associated kinase 1B [Source:MGI Symbol;Acc:MGI:1915909]	no|down	no|up	yes|up	yes|up	2
ENSMUSG00000030376	Slc8a2	solute carrier family 8 (sodium/calcium exchanger), member 2 [Source:MGI Symbol;Acc:MGI:107996]	no|up	yes|up	yes|up	no|up	2
ENSMUSG00000118138	Gm50322	predicted gene, 50322 [Source:MGI Symbol;Acc:MGI:6303183]	yes|up	no|up	yes|down	no|down	2
ENSMUSG00000031712	Il15	interleukin 15 [Source:MGI Symbol;Acc:MGI:103014]	yes|up	no|up	no|down	no|up	1
ENSMUSG00000030378	Sult2a8	sulfotransferase family 2A, dehydroepiandrosterone (DHEA)-preferring, member 8 [Source:MGI Symbol;Acc:MGI:1924221]	no|no change	no|no change	yes|down	yes|down	2
ENSMUSG00000003469	Phyhip	phytanoyl-CoA hydroxylase interacting protein [Source:MGI Symbol;Acc:MGI:1860417]	yes|up	no|up	no|down	no|up	1
ENSMUSG00000113683	Gm47123	predicted gene, 47123 [Source:MGI Symbol;Acc:MGI:6095872]	yes|down	no|no change	no|down	no|down	1
ENSMUSG00000090207	4930524O07Rik	RIKEN cDNA 4930524O07 gene [Source:MGI Symbol;Acc:MGI:1915514]	no|up	no|down	yes|down	no|up	1
ENSMUSG00000026536	Ifi211	interferon activated gene 211 [Source:MGI Symbol;Acc:MGI:3041120]	no|up	yes|up	yes|up	yes|up	3
ENSMUSG00000026532	Spta1	spectrin alpha, erythrocytic 1 [Source:MGI Symbol;Acc:MGI:98385]	yes|up	yes|down	yes|down	yes|down	4
ENSMUSG00000108725	Gm45004	predicted gene 45004 [Source:MGI Symbol;Acc:MGI:5753580]	yes|up	yes|up	no|down	no|down	2
ENSMUSG00000014852	Adamts13	a disintegrin-like and metallopeptidase (reprolysin type) with thrombospondin type 1 motif, 13 [Source:MGI Symbol;Acc:MGI:2685556]	yes|up	no|down	yes|down	no|down	2
ENSMUSG00000023011	Faim2	Fas apoptotic inhibitory molecule 2 [Source:MGI Symbol;Acc:MGI:1919643]	no|down	no|down	yes|down	yes|down	2
ENSMUSG00000022015	Tnfsf11	tumor necrosis factor (ligand) superfamily, member 11 [Source:MGI Symbol;Acc:MGI:1100089]	no|up	yes|up	yes|up	no|down	2
ENSMUSG00000022012	Enox1	ecto-NOX disulfide-thiol exchanger 1 [Source:MGI Symbol;Acc:MGI:2444896]	no|up	no|up	yes|up	yes|up	2
ENSMUSG00000022018	Rgcc	regulator of cell cycle [Source:MGI Symbol;Acc:MGI:1913464]	yes|up	yes|down	yes|down	yes|down	4
ENSMUSG00000097730	Gm26588	predicted gene, 26588 [Source:MGI Symbol;Acc:MGI:5477082]	yes|up	yes|up	no|up	no|no change	2
ENSMUSG00000031390	Avpr2	arginine vasopressin receptor 2 [Source:MGI Symbol;Acc:MGI:88123]	yes|up	yes|up	no|down	no|down	2
ENSMUSG00000033207	Mamdc2	MAM domain containing 2 [Source:MGI Symbol;Acc:MGI:1918988]	yes|up	yes|up	no|no change	no|no change	2
ENSMUSG00000000817	Fasl	Fas ligand (TNF superfamily, member 6) [Source:MGI Symbol;Acc:MGI:99255]	no|down	no|up	yes|up	yes|up	2
ENSMUSG00000081303	Gm16011	predicted gene 16011 [Source:MGI Symbol;Acc:MGI:3801796]	yes|up	yes|up	yes|down	no|down	3
ENSMUSG00000038550	Ciart	circadian associated repressor of transcription [Source:MGI Symbol;Acc:MGI:2684975]	yes|down	yes|down	no|up	no|up	2
ENSMUSG00000094140	Olfr1512	olfactory receptor 1512 [Source:MGI Symbol;Acc:MGI:3031346]	no|down	no|up	yes|up	no|up	1
ENSMUSG00000034295	Fhod3	formin homology 2 domain containing 3 [Source:MGI Symbol;Acc:MGI:1925847]	yes|up	yes|up	no|up	no|up	2
ENSMUSG00000003283	Hck	hemopoietic cell kinase [Source:MGI Symbol;Acc:MGI:96052]	no|up	yes|up	yes|up	no|up	2
ENSMUSG00000035171	1110059E24Rik	RIKEN cDNA 1110059E24 gene [Source:MGI Symbol;Acc:MGI:1913456]	yes|up	no|up	no|down	no|up	1
ENSMUSG00000073627	C130036L24Rik	RIKEN cDNA C130036L24 gene [Source:MGI Symbol;Acc:MGI:2441877]	no|up	no|down	yes|down	no|down	1
ENSMUSG00000073628	Gm10552	predicted gene 10552 [Source:MGI Symbol;Acc:MGI:3642083]	no|down	no|down	yes|up	yes|up	2
ENSMUSG00000104830	5830487J09Rik	RIKEN cDNA 5830487J09 gene [Source:MGI Symbol;Acc:MGI:1923368]	yes|down	no|no change	no|down	no|down	1
ENSMUSG00000047786	Lix1	limb and CNS expressed 1 [Source:MGI Symbol;Acc:MGI:1913893]	yes|up	yes|up	yes|down	yes|down	4
ENSMUSG00000104835	Gm5547	predicted gene 5547 [Source:MGI Symbol;Acc:MGI:3648206]	no|down	no|down	yes|up	no|up	1
ENSMUSG00000056832	Ttc26	tetratricopeptide repeat domain 26 [Source:MGI Symbol;Acc:MGI:2444853]	no|up	no|down	yes|down	no|down	1
ENSMUSG00000094818	Defa32	defensin, alpha, 32 [Source:MGI Symbol;Acc:MGI:3709042]	yes|up	yes|up	no|no change	no|no change	2
ENSMUSG00000047033	Pcdhb15	protocadherin beta 15 [Source:MGI Symbol;Acc:MGI:2136750]	no|up	no|up	no|up	yes|up	1
ENSMUSG00000104348	Gm37691	predicted gene, 37691 [Source:MGI Symbol;Acc:MGI:5610919]	no|down	no|up	yes|up	yes|up	2
ENSMUSG00000108802	Gm44769	predicted gene 44769 [Source:MGI Symbol;Acc:MGI:5753345]	yes|up	yes|up	no|down	no|up	2
ENSMUSG00000098519	Gm27166	predicted gene 27166 [Source:MGI Symbol;Acc:MGI:5521009]	no|no change	no|down	no|no change	yes|up	1
ENSMUSG00000085335	Gm13684	predicted gene 13684 [Source:MGI Symbol;Acc:MGI:3649340]	no|down	no|up	yes|up	no|up	1
ENSMUSG00000108807	4833404L02Rik	RIKEN cDNA 4833404L02 gene [Source:MGI Symbol;Acc:MGI:1918871]	no|no change	yes|down	yes|down	no|down	2
ENSMUSG00000070691	Runx3	runt related transcription factor 3 [Source:MGI Symbol;Acc:MGI:102672]	no|down	no|up	yes|up	no|up	1
ENSMUSG00000109282	Gm45188	predicted gene 45188 [Source:MGI Symbol;Acc:MGI:5753764]	no|up	no|down	yes|down	no|down	1
ENSMUSG00000085886	D030047H15Rik	RIKEN cDNA D030047H15 gene [Source:MGI Symbol;Acc:MGI:3698136]	no|no change	no|down	yes|down	no|down	1
ENSMUSG00000085333	1700030A11Rik	RIKEN cDNA 1700030A11 gene [Source:MGI Symbol;Acc:MGI:1921429]	no|up	yes|up	no|up	no|up	1
ENSMUSG00000089739	Gm20431	predicted gene 20431 [Source:MGI Symbol;Acc:MGI:5141896]	yes|down	yes|down	no|up	no|up	2
ENSMUSG00000062124	Defb45	defensin beta 45 [Source:MGI Symbol;Acc:MGI:3650541]	yes|up	yes|down	yes|down	yes|down	4
ENSMUSG00000115685	D730044K07Rik	RIKEN cDNA D730044K07 gene [Source:MGI Symbol;Acc:MGI:1925101]	yes|up	no|up	yes|down	no|down	2
ENSMUSG00000031026	Trim66	tripartite motif-containing 66 [Source:MGI Symbol;Acc:MGI:2152406]	yes|up	no|up	yes|down	yes|down	3
ENSMUSG00000036923	Stox1	storkhead box 1 [Source:MGI Symbol;Acc:MGI:2684909]	yes|up	no|down	yes|down	no|down	2
ENSMUSG00000103967	Gm38214	predicted gene, 38214 [Source:MGI Symbol;Acc:MGI:5611442]	yes|down	no|down	no|up	no|up	1
ENSMUSG00000031022	BC051019	cDNA sequence BC051019 [Source:MGI Symbol;Acc:MGI:1928824]	yes|up	no|up	yes|down	no|down	2
ENSMUSG00000084399	Gm15666	predicted gene 15666 [Source:MGI Symbol;Acc:MGI:3783108]	no|up	no|down	yes|down	yes|down	2
ENSMUSG00000036928	Stag3	stromal antigen 3 [Source:MGI Symbol;Acc:MGI:1355311]	no|down	no|up	yes|up	no|up	1
ENSMUSG00000066682	Pilrb2	paired immunoglobin-like type 2 receptor beta 2 [Source:MGI Symbol;Acc:MGI:2450535]	no|up	yes|up	yes|up	yes|up	3
ENSMUSG00000094365	Gm21982	predicted gene 21982 [Source:MGI Symbol;Acc:MGI:5439451]	yes|up	yes|up	no|down	yes|down	3
ENSMUSG00000031028	Tub	tubby bipartite transcription factor [Source:MGI Symbol;Acc:MGI:2651573]	no|up	yes|up	yes|up	no|up	2
ENSMUSG00000094491	Igkv1-133	immunoglobulin kappa variable 1-133 [Source:MGI Symbol;Acc:MGI:3648380]	yes|up	yes|up	no|no change	no|no change	2
ENSMUSG00000094493	Olfr700	olfactory receptor 700 [Source:MGI Symbol;Acc:MGI:3030534]	yes|up	no|down	yes|down	no|up	2
ENSMUSG00000046259	Sprr2h	small proline-rich protein 2H [Source:MGI Symbol;Acc:MGI:1330343]	yes|down	no|down	yes|up	yes|up	3
ENSMUSG00000107788	Gm6266	predicted gene 6266 [Source:MGI Symbol;Acc:MGI:3646310]	no|up	yes|down	yes|down	no|down	2
ENSMUSG00000057614	Gnai1	guanine nucleotide binding protein (G protein), alpha inhibiting 1 [Source:MGI Symbol;Acc:MGI:95771]	yes|up	yes|up	yes|down	yes|down	4
ENSMUSG00000013367	Iglon5	IgLON family member 5 [Source:MGI Symbol;Acc:MGI:2686277]	no|up	yes|up	no|up	no|no change	1
ENSMUSG00000106120	Gm42697	predicted gene 42697 [Source:MGI Symbol;Acc:MGI:5662834]	yes|up	yes|up	no|no change	no|no change	2
ENSMUSG00000028862	Map3k6	mitogen-activated protein kinase kinase kinase 6 [Source:MGI Symbol;Acc:MGI:1855691]	yes|down	no|down	yes|up	no|up	2
ENSMUSG00000104368	2010103J01Rik	RIKEN cDNA 2010103J01 gene [Source:MGI Symbol;Acc:MGI:1917139]	no|up	yes|up	no|up	no|down	1
ENSMUSG00000028860	Sytl1	synaptotagmin-like 1 [Source:MGI Symbol;Acc:MGI:1933365]	no|down	no|down	yes|down	no|down	1
ENSMUSG00000028715	Cyp4a14	cytochrome P450, family 4, subfamily a, polypeptide 14 [Source:MGI Symbol;Acc:MGI:1096550]	no|up	no|up	yes|down	yes|down	2
ENSMUSG00000047250	Ptgs1	prostaglandin-endoperoxide synthase 1 [Source:MGI Symbol;Acc:MGI:97797]	no|up	yes|up	yes|up	no|up	2
ENSMUSG00000028717	Tal1	T cell acute lymphocytic leukemia 1 [Source:MGI Symbol;Acc:MGI:98480]	no|up	no|up	yes|up	yes|up	2
ENSMUSG00000021384	Susd3	sushi domain containing 3 [Source:MGI Symbol;Acc:MGI:1913579]	no|down	no|up	yes|up	no|up	1
ENSMUSG00000102169	Gm9113	predicted pseudogene 9113 [Source:MGI Symbol;Acc:MGI:3648183]	no|up	yes|up	yes|up	no|up	2
ENSMUSG00000038193	Hand2	heart and neural crest derivatives expressed 2 [Source:MGI Symbol;Acc:MGI:103580]	yes|up	yes|up	no|no change	no|no change	2
ENSMUSG00000089631	Gm16326	predicted gene 16326 [Source:MGI Symbol;Acc:MGI:3840124]	no|no change	no|no change	yes|down	no|down	1
ENSMUSG00000084453	Gm24596	predicted gene, 24596 [Source:MGI Symbol;Acc:MGI:5454373]	no|no change	no|down	no|no change	yes|up	1
ENSMUSG00000070025	Gm10284	predicted pseudogene 10284 [Source:MGI Symbol;Acc:MGI:3704311]	no|down	no|up	no|up	yes|down	1
ENSMUSG00000020704	Asic2	acid-sensing (proton-gated) ion channel 2 [Source:MGI Symbol;Acc:MGI:1100867]	yes|up	yes|up	yes|down	no|down	3
ENSMUSG00000020702	Ccl1	chemokine (C-C motif) ligand 1 [Source:MGI Symbol;Acc:MGI:98258]	yes|down	no|down	yes|up	yes|up	3
ENSMUSG00000020701	Tmem132e	transmembrane protein 132E [Source:MGI Symbol;Acc:MGI:2685490]	no|up	yes|up	no|up	no|up	1
ENSMUSG00000032611	1700102P08Rik	RIKEN cDNA 1700102P08 gene [Source:MGI Symbol;Acc:MGI:2148248]	no|up	no|down	yes|up	yes|up	2
ENSMUSG00000097121	D130020L05Rik	RIKEN cDNA D130020L05 gene [Source:MGI Symbol;Acc:MGI:2450270]	no|up	yes|up	yes|down	yes|down	3
ENSMUSG00000020709	Adap2	ArfGAP with dual PH domains 2 [Source:MGI Symbol;Acc:MGI:2663075]	no|down	no|up	yes|up	no|up	1
ENSMUSG00000039179	Tekt5	tektin 5 [Source:MGI Symbol;Acc:MGI:1917676]	yes|up	no|up	yes|down	no|down	2
ENSMUSG00000034872	Gipc3	GIPC PDZ domain containing family, member 3 [Source:MGI Symbol;Acc:MGI:2387006]	no|down	no|down	yes|up	no|up	1
ENSMUSG00002075453	-	-	yes|up	yes|up	yes|down	yes|down	4
ENSMUSG00000038608	Dock10	dedicator of cytokinesis 10 [Source:MGI Symbol;Acc:MGI:2146320]	no|down	no|up	yes|up	no|up	1
ENSMUSG00000111990	Gm47033	predicted gene, 47033 [Source:MGI Symbol;Acc:MGI:6095730]	no|down	yes|up	yes|up	no|down	2
ENSMUSG00000020155	Kcnmb1	potassium large conductance calcium-activated channel, subfamily M, beta member 1 [Source:MGI Symbol;Acc:MGI:1334203]	yes|up	yes|up	no|no change	no|no change	2
ENSMUSG00000067629	Syngap1	synaptic Ras GTPase activating protein 1 homolog (rat) [Source:MGI Symbol;Acc:MGI:3039785]	yes|up	yes|up	no|down	no|down	2
ENSMUSG00000112790	Gm33378	predicted gene, 33378 [Source:MGI Symbol;Acc:MGI:5592537]	no|down	no|down	no|down	yes|down	1
ENSMUSG00000025092	Hspa12a	heat shock protein 12A [Source:MGI Symbol;Acc:MGI:1920692]	no|down	no|up	yes|up	yes|up	2
ENSMUSG00000006642	Tcf23	transcription factor 23 [Source:MGI Symbol;Acc:MGI:1934960]	no|down	no|up	yes|up	no|up	1
ENSMUSG00000034472	Rasd2	RASD family, member 2 [Source:MGI Symbol;Acc:MGI:1922391]	no|down	no|down	yes|down	no|down	1
ENSMUSG00000006641	Slc5a6	solute carrier family 5 (sodium-dependent vitamin transporter), member 6 [Source:MGI Symbol;Acc:MGI:2660847]	no|up	no|down	yes|down	no|down	1
ENSMUSG00000061482	H4c4	H4 clustered histone 4 [Source:MGI Symbol;Acc:MGI:2448423]	no|up	no|down	yes|down	no|up	1
ENSMUSG00000114033	Gm47705	predicted gene, 47705 [Source:MGI Symbol;Acc:MGI:6096822]	no|down	no|up	yes|up	no|up	1
ENSMUSG00000114744	Gm38409	predicted gene, 38409 [Source:MGI Symbol;Acc:MGI:5621294]	no|up	yes|up	yes|down	yes|down	3
ENSMUSG00000114743	Gm34672	predicted gene, 34672 [Source:MGI Symbol;Acc:MGI:5593831]	no|up	no|down	yes|up	yes|up	2
ENSMUSG00000111514	E230014E18Rik	RIKEN cDNA E230014E18 gene [Source:MGI Symbol;Acc:MGI:3045388]	no|up	no|down	no|up	yes|up	1
ENSMUSG00000061489	Olfr525	olfactory receptor 525 [Source:MGI Symbol;Acc:MGI:3030359]	no|up	yes|up	no|down	yes|down	2
ENSMUSG00000072875	Gpr27	G protein-coupled receptor 27 [Source:MGI Symbol;Acc:MGI:1202299]	no|down	no|up	yes|up	yes|up	2
ENSMUSG00000117698	BC037704	cDNA sequence BC037704 [Source:MGI Symbol;Acc:MGI:2652856]	no|up	no|up	no|down	yes|down	1
ENSMUSG00000117699	Gm8222	predicted gene 8222 [Source:MGI Symbol;Acc:MGI:3643833]	yes|down	no|down	yes|up	no|down	2
ENSMUSG00000093938	Evi2b	ecotropic viral integration site 2b [Source:MGI Symbol;Acc:MGI:1890682]	no|down	no|up	yes|up	no|up	1
ENSMUSG00000074136	4930513N10Rik	RIKEN cDNA 4930513N10 gene [Source:MGI Symbol;Acc:MGI:2443064]	yes|up	no|down	no|down	no|up	1
ENSMUSG00000021732	Fgf10	fibroblast growth factor 10 [Source:MGI Symbol;Acc:MGI:1099809]	yes|up	yes|up	no|down	no|up	2
ENSMUSG00000074139	1700057G04Rik	RIKEN cDNA 1700057G04 gene [Source:MGI Symbol;Acc:MGI:1925709]	yes|up	no|up	yes|down	no|down	2
ENSMUSG00000009394	Syn2	synapsin II [Source:MGI Symbol;Acc:MGI:103020]	yes|up	no|up	yes|down	yes|down	3
ENSMUSG00000103293	Gm5842	predicted gene 5842 [Source:MGI Symbol;Acc:MGI:3645251]	no|up	yes|up	no|down	no|no change	1
ENSMUSG00000031561	Tenm3	teneurin transmembrane protein 3 [Source:MGI Symbol;Acc:MGI:1345183]	no|up	yes|up	no|up	no|no change	1
ENSMUSG00000028289	Epha7	Eph receptor A7 [Source:MGI Symbol;Acc:MGI:95276]	yes|up	yes|up	yes|down	yes|down	4
ENSMUSG00000008734	Gprc5b	G protein-coupled receptor, family C, group 5, member B [Source:MGI Symbol;Acc:MGI:1927596]	yes|up	yes|up	no|down	no|down	2
ENSMUSG00000025475	Adgra1	adhesion G protein-coupled receptor A1 [Source:MGI Symbol;Acc:MGI:1277167]	no|down	yes|down	no|up	yes|up	2
ENSMUSG00000022583	Ly6f	lymphocyte antigen 6 complex, locus F [Source:MGI Symbol;Acc:MGI:109441]	yes|down	yes|down	yes|up	yes|up	4
ENSMUSG00000052248	Zeb2os	zinc finger E-box binding homeobox 2, opposite strand [Source:MGI Symbol;Acc:MGI:3652108]	yes|up	yes|up	yes|up	yes|up	4
ENSMUSG00000037855	Zfp365	zinc finger protein 365 [Source:MGI Symbol;Acc:MGI:2143676]	no|up	yes|up	no|up	no|no change	1
ENSMUSG00000022582	Ly6g	lymphocyte antigen 6 complex, locus G [Source:MGI Symbol;Acc:MGI:109440]	yes|down	no|down	yes|up	yes|up	3
ENSMUSG00000108365	Gm44951	predicted gene 44951 [Source:MGI Symbol;Acc:MGI:5753527]	yes|down	yes|down	no|up	no|down	2
ENSMUSG00000031565	Fgfr1	fibroblast growth factor receptor 1 [Source:MGI Symbol;Acc:MGI:95522]	yes|up	yes|up	yes|up	no|up	3
ENSMUSG00000035878	Hykk	hydroxylysine kinase 1 [Source:MGI Symbol;Acc:MGI:2443139]	yes|up	no|up	yes|down	no|down	2
ENSMUSG00000042579	4632404H12Rik	RIKEN cDNA 4632404H12 gene [Source:MGI Symbol;Acc:MGI:1921284]	yes|up	no|up	no|down	no|down	1
ENSMUSG00000103560	Gm38070	predicted gene, 38070 [Source:MGI Symbol;Acc:MGI:5611298]	yes|up	no|up	yes|down	yes|down	3
ENSMUSG00000068196	Col8a1	collagen, type VIII, alpha 1 [Source:MGI Symbol;Acc:MGI:88463]	no|down	no|down	yes|down	no|down	1
ENSMUSG00000089945	Pakap	paralemmin A kinase anchor protein [Source:MGI Symbol;Acc:MGI:5141924]	no|down	yes|down	yes|down	yes|down	3
ENSMUSG00000095369	Gm21859	predicted gene, 21859 [Source:MGI Symbol;Acc:MGI:5434023]	no|up	yes|up	no|up	no|down	1
ENSMUSG00000089942	Pira2	paired-Ig-like receptor A2 [Source:MGI Symbol;Acc:MGI:1195970]	no|down	no|up	yes|up	yes|up	2
ENSMUSG00000089943	Ugt1a5	UDP glucuronosyltransferase 1 family, polypeptide A5 [Source:MGI Symbol;Acc:MGI:3032634]	yes|up	yes|up	yes|down	yes|down	4
ENSMUSG00000112969	Gm48496	predicted gene, 48496 [Source:MGI Symbol;Acc:MGI:6098022]	no|up	no|down	yes|down	no|down	1
ENSMUSG00000017765	Slc12a4	solute carrier family 12, member 4 [Source:MGI Symbol;Acc:MGI:1309465]	no|down	no|up	yes|up	yes|up	2
ENSMUSG00000095366	Gm21860	predicted gene, 21860 [Source:MGI Symbol;Acc:MGI:5434024]	yes|up	yes|up	yes|down	no|down	3
ENSMUSG00000007908	Hmgcll1	3-hydroxymethyl-3-methylglutaryl-Coenzyme A lyase-like 1 [Source:MGI Symbol;Acc:MGI:2446108]	no|down	yes|up	no|up	no|down	1
ENSMUSG00000090194	Gm16161	predicted gene 16161 [Source:MGI Symbol;Acc:MGI:3801899]	yes|up	yes|up	no|down	yes|down	3
ENSMUSG00000074673	Ttll9	tubulin tyrosine ligase-like family, member 9 [Source:MGI Symbol;Acc:MGI:1913589]	yes|up	yes|up	no|down	yes|down	3
ENSMUSG00000054716	Zfp771	zinc finger protein 771 [Source:MGI Symbol;Acc:MGI:2442050]	no|up	no|up	yes|down	no|down	1
ENSMUSG00000090222	Ifi203-ps	interferon activated gene 203, pseudogene [Source:MGI Symbol;Acc:MGI:3840117]	yes|up	yes|up	no|no change	no|down	2
ENSMUSG00000079186	Gzmc	granzyme C [Source:MGI Symbol;Acc:MGI:109256]	no|down	yes|up	yes|up	yes|up	3
ENSMUSG00000079180	Mptx2	mucosal pentraxin 2 [Source:MGI Symbol;Acc:MGI:3779286]	yes|up	yes|up	no|no change	no|down	2
ENSMUSG00000044309	Apol7c	apolipoprotein L 7c [Source:MGI Symbol;Acc:MGI:1920912]	no|up	yes|up	yes|up	yes|up	3
ENSMUSG00000103746	1700001G17Rik	RIKEN cDNA 1700001G17 gene [Source:MGI Symbol;Acc:MGI:1914753]	yes|up	yes|up	no|down	no|down	2
ENSMUSG00000086727	4931428L18Rik	RIKEN cDNA 4931428L18 gene [Source:MGI Symbol;Acc:MGI:1918238]	no|down	yes|up	yes|up	no|down	2
ENSMUSG00000103032	Gm37121	predicted gene, 37121 [Source:MGI Symbol;Acc:MGI:5610349]	yes|up	yes|up	yes|down	yes|down	4
ENSMUSG00000100039	Gm28959	predicted gene 28959 [Source:MGI Symbol;Acc:MGI:5579665]	yes|up	no|down	yes|down	no|up	2
ENSMUSG00000106517	Gm42634	predicted gene 42634 [Source:MGI Symbol;Acc:MGI:5662771]	no|no change	yes|down	yes|down	no|up	2
ENSMUSG00000042845	Wfdc12	WAP four-disulfide core domain 12 [Source:MGI Symbol;Acc:MGI:2183434]	no|down	yes|down	no|down	no|up	1
ENSMUSG00000103039	Gm37123	predicted gene, 37123 [Source:MGI Symbol;Acc:MGI:5610351]	no|up	no|up	yes|down	no|down	1
ENSMUSG00000106518	Gm42759	predicted gene 42759 [Source:MGI Symbol;Acc:MGI:5662896]	no|down	no|up	yes|up	no|no change	1
ENSMUSG00000044303	Cdkn2a	cyclin dependent kinase inhibitor 2A [Source:MGI Symbol;Acc:MGI:104738]	no|down	no|down	yes|up	no|up	1
ENSMUSG00000100037	Gm29103	predicted gene 29103 [Source:MGI Symbol;Acc:MGI:5579809]	yes|down	yes|down	no|up	no|down	2
ENSMUSG00000086728	Man2c1os	mannosidase, alpha, class 2C, member 1, opposite strand [Source:MGI Symbol;Acc:MGI:1924044]	yes|up	no|up	no|down	no|down	1
ENSMUSG00000099465	Gm3830	predicted gene 3830 [Source:MGI Symbol;Acc:MGI:3782002]	yes|up	no|up	no|down	no|down	1
ENSMUSG00000000552	Zfp385a	zinc finger protein 385A [Source:MGI Symbol;Acc:MGI:1352495]	no|up	yes|up	no|up	no|down	1
ENSMUSG00000078586	Gm11735	predicted gene 11735 [Source:MGI Symbol;Acc:MGI:3713525]	no|up	yes|down	yes|down	yes|down	3
ENSMUSG00000022887	Masp1	mannan-binding lectin serine peptidase 1 [Source:MGI Symbol;Acc:MGI:88492]	yes|up	yes|up	no|no change	no|no change	2
ENSMUSG00000032125	Robo4	roundabout guidance receptor 4 [Source:MGI Symbol;Acc:MGI:1921394]	yes|up	yes|up	no|no change	no|no change	2
ENSMUSG00000032121	Tmem218	transmembrane protein 218 [Source:MGI Symbol;Acc:MGI:1913529]	yes|up	no|up	yes|down	no|down	2
ENSMUSG00000032122	Slc37a2	solute carrier family 37 (glycerol-3-phosphate transporter), member 2 [Source:MGI Symbol;Acc:MGI:1929693]	yes|up	yes|up	yes|down	yes|down	4
ENSMUSG00000043648	Pld6	phospholipase D family, member 6 [Source:MGI Symbol;Acc:MGI:2687283]	no|up	no|down	yes|down	yes|down	2
ENSMUSG00000044786	Zfp36	zinc finger protein 36 [Source:MGI Symbol;Acc:MGI:99180]	no|down	no|up	yes|up	yes|up	2
ENSMUSG00000036110	Slc17a2	solute carrier family 17 (sodium phosphate), member 2 [Source:MGI Symbol;Acc:MGI:2443098]	yes|up	yes|up	yes|down	yes|down	4
ENSMUSG00000116308	Gm49482	predicted gene, 49482 [Source:MGI Symbol;Acc:MGI:6155155]	no|up	yes|up	no|no change	no|no change	1
ENSMUSG00000096656	Trav12-2	T cell receptor alpha variable 12-2 [Source:MGI Symbol;Acc:MGI:5293447]	yes|up	yes|up	no|up	no|up	2
ENSMUSG00000044788	Fads6	fatty acid desaturase domain family, member 6 [Source:MGI Symbol;Acc:MGI:3039592]	no|up	no|up	yes|down	no|down	1
ENSMUSG00000022883	Robo1	roundabout guidance receptor 1 [Source:MGI Symbol;Acc:MGI:1274781]	yes|up	yes|up	no|down	yes|down	3
ENSMUSG00000076757	Trgc4	T cell receptor gamma, constant 4 [Source:MGI Symbol;Acc:MGI:98628]	no|down	no|up	yes|up	no|up	1
ENSMUSG00000022836	Mylk	myosin, light polypeptide kinase [Source:MGI Symbol;Acc:MGI:894806]	no|down	no|up	yes|up	no|up	1
ENSMUSG00000076755	Trgv1	T cell receptor gamma, variable 1 [Source:MGI Symbol;Acc:MGI:98631]	yes|down	yes|down	yes|up	yes|up	4
ENSMUSG00000076752	Trgc2	T cell receptor gamma, constant 2 [Source:MGI Symbol;Acc:MGI:98626]	no|up	no|up	yes|up	no|up	1
ENSMUSG00000022831	Hcls1	hematopoietic cell specific Lyn substrate 1 [Source:MGI Symbol;Acc:MGI:104568]	no|down	no|up	yes|up	yes|up	2
ENSMUSG00000094320	Chchd2-ps	coiled-coil-helix-coiled-coil-helix domain containing 2, pseudogene [Source:MGI Symbol;Acc:MGI:3649942]	no|no change	yes|down	no|no change	yes|up	2
ENSMUSG00000022838	Eaf2	ELL associated factor 2 [Source:MGI Symbol;Acc:MGI:2146616]	yes|up	yes|up	no|down	no|down	2
ENSMUSG00000086283	2810433D01Rik	RIKEN cDNA 2810433D01 gene [Source:MGI Symbol;Acc:MGI:1924382]	yes|up	yes|up	no|no change	no|no change	2
ENSMUSG00000109656	Gm45548	predicted gene 45548 [Source:MGI Symbol;Acc:MGI:5791384]	no|up	yes|up	no|up	no|down	1
ENSMUSG00000073226	Gm10482	predicted gene 10482 [Source:MGI Symbol;Acc:MGI:3644444]	no|up	yes|up	no|up	no|no change	1
ENSMUSG00000023266	Frs3	fibroblast growth factor receptor substrate 3 [Source:MGI Symbol;Acc:MGI:2135965]	no|up	yes|up	no|down	no|down	1
ENSMUSG00000036731	Cysrt1	cysteine rich tail 1 [Source:MGI Symbol;Acc:MGI:1915109]	no|up	yes|up	no|up	no|down	1
ENSMUSG00000103680	Gm37072	predicted gene, 37072 [Source:MGI Symbol;Acc:MGI:5610300]	no|no change	no|down	no|no change	yes|up	1
ENSMUSG00000027070	Lrp2	low density lipoprotein receptor-related protein 2 [Source:MGI Symbol;Acc:MGI:95794]	yes|up	yes|up	no|no change	no|no change	2
ENSMUSG00000026639	Lamb3	laminin, beta 3 [Source:MGI Symbol;Acc:MGI:99915]	no|down	no|up	yes|up	no|up	1
ENSMUSG00000047143	Dmrta2	doublesex and mab-3 related transcription factor like family A2 [Source:MGI Symbol;Acc:MGI:2653629]	no|down	yes|down	no|down	no|up	1
ENSMUSG00000073834	Mup11	major urinary protein 11 [Source:MGI Symbol;Acc:MGI:3709617]	no|down	no|down	yes|down	yes|down	2
ENSMUSG00000073830	Mup14	major urinary protein 14 [Source:MGI Symbol;Acc:MGI:3702005]	yes|down	no|no change	yes|down	yes|down	3
ENSMUSG00000002900	Lamb1	laminin B1 [Source:MGI Symbol;Acc:MGI:96743]	yes|up	yes|up	no|down	yes|down	3
ENSMUSG00000079502	Cfap77	cilia and flagella associated protein 77 [Source:MGI Symbol;Acc:MGI:2685669]	yes|up	no|up	yes|down	no|down	2
ENSMUSG00000079501	Gm5138	predicted gene 5138 [Source:MGI Symbol;Acc:MGI:3779464]	yes|down	no|down	no|up	no|down	1
ENSMUSG00000079507	H2-Q1	histocompatibility 2, Q region locus 1 [Source:MGI Symbol;Acc:MGI:95928]	no|up	yes|up	no|up	no|up	1
ENSMUSG00000074824	Rslcan18	regulator of sex-limitation candidate 18 [Source:MGI Symbol;Acc:MGI:5433745]	yes|up	no|down	yes|down	no|up	2
ENSMUSG00000060509	Xcr1	chemokine (C motif) receptor 1 [Source:MGI Symbol;Acc:MGI:1346338]	no|down	yes|up	yes|up	no|up	2
ENSMUSG00000060508	Nlrp9b	NLR family, pyrin domain containing 9B [Source:MGI Symbol;Acc:MGI:2675377]	no|down	no|down	yes|up	no|up	1
ENSMUSG00000107362	Gm40309	predicted gene, 40309 [Source:MGI Symbol;Acc:MGI:5623194]	yes|down	no|down	no|up	no|down	1
ENSMUSG00000014030	Pax5	paired box 5 [Source:MGI Symbol;Acc:MGI:97489]	yes|down	no|up	yes|up	no|up	2
ENSMUSG00000075265	Tnk2os	tyrosine kinase, non-receptor 2, opposite strand [Source:MGI Symbol;Acc:MGI:3642140]	yes|up	yes|up	yes|down	yes|down	4
ENSMUSG00000044122	Proca1	protein interacting with cyclin A1 [Source:MGI Symbol;Acc:MGI:1918274]	no|up	no|up	no|down	yes|down	1
ENSMUSG00000100210	H3c7	H3 clustered histone 7 [Source:MGI Symbol;Acc:MGI:2448329]	no|up	no|up	yes|down	yes|down	2
ENSMUSG00000027314	Dll4	delta like canonical Notch ligand 4 [Source:MGI Symbol;Acc:MGI:1859388]	yes|up	no|up	no|down	no|down	1
ENSMUSG00000100213	Gm28151	predicted gene 28151 [Source:MGI Symbol;Acc:MGI:5578857]	yes|up	no|down	yes|down	no|down	2
ENSMUSG00000109518	Gm44843	predicted gene 44843 [Source:MGI Symbol;Acc:MGI:5753419]	no|up	no|up	no|down	yes|down	1
ENSMUSG00000058420	Syt17	synaptotagmin XVII [Source:MGI Symbol;Acc:MGI:104966]	no|up	yes|up	yes|up	no|up	2
ENSMUSG00000099689	Zfp383	zinc finger protein 383 [Source:MGI Symbol;Acc:MGI:1920979]	no|up	no|down	yes|down	no|down	1
ENSMUSG00000058396	Gpr182	G protein-coupled receptor 182 [Source:MGI Symbol;Acc:MGI:109545]	no|up	no|up	yes|down	yes|down	2
ENSMUSG00000058427	Cxcl2	chemokine (C-X-C motif) ligand 2 [Source:MGI Symbol;Acc:MGI:1340094]	no|down	yes|up	yes|up	yes|up	3
ENSMUSG00000024968	Rcor2	REST corepressor 2 [Source:MGI Symbol;Acc:MGI:1859854]	yes|up	no|up	yes|down	no|down	2
ENSMUSG00000026630	Batf3	basic leucine zipper transcription factor, ATF-like 3 [Source:MGI Symbol;Acc:MGI:1925491]	yes|up	yes|up	no|up	no|up	2
ENSMUSG00000055373	Fut9	fucosyltransferase 9 [Source:MGI Symbol;Acc:MGI:1330859]	yes|up	yes|down	yes|down	yes|down	4
ENSMUSG00000014782	Plekhg4	pleckstrin homology domain containing, family G (with RhoGef domain) member 4 [Source:MGI Symbol;Acc:MGI:2142544]	no|up	yes|up	no|down	no|down	1
ENSMUSG00000106566	Gm43836	predicted gene 43836 [Source:MGI Symbol;Acc:MGI:5663973]	no|down	yes|up	no|up	yes|down	2
ENSMUSG00000097303	3110083C13Rik	RIKEN cDNA 3110083C13 gene [Source:MGI Symbol;Acc:MGI:1920458]	yes|down	no|down	no|up	no|down	1
ENSMUSG00000084111	Gm15710	predicted gene 15710 [Source:MGI Symbol;Acc:MGI:3783151]	yes|up	yes|up	no|no change	no|no change	2
ENSMUSG00000112173	Gm48145	predicted gene, 48145 [Source:MGI Symbol;Acc:MGI:6097512]	no|up	no|down	yes|down	no|down	1
ENSMUSG00000041577	Prelp	proline arginine-rich end leucine-rich repeat [Source:MGI Symbol;Acc:MGI:2151110]	yes|up	no|down	yes|down	yes|down	3
ENSMUSG00000082171	Rpl27-ps2	ribosomal protein L27, pseudogene 2 [Source:MGI Symbol;Acc:MGI:3649792]	no|no change	yes|down	yes|down	no|up	2
ENSMUSG00000087413	Gm11266	predicted gene 11266 [Source:MGI Symbol;Acc:MGI:3649705]	no|up	no|down	yes|down	no|down	1
ENSMUSG00000060445	Sycp2	synaptonemal complex protein 2 [Source:MGI Symbol;Acc:MGI:1933281]	no|up	yes|up	yes|up	no|up	2
ENSMUSG00000004105	Angptl2	angiopoietin-like 2 [Source:MGI Symbol;Acc:MGI:1347002]	yes|up	yes|up	yes|up	no|down	3
ENSMUSG00000108027	Gm44271	predicted gene, 44271 [Source:MGI Symbol;Acc:MGI:5690663]	no|up	no|up	yes|down	yes|down	2
ENSMUSG00000060441	Trim5	tripartite motif-containing 5 [Source:MGI Symbol;Acc:MGI:3646853]	no|down	no|up	yes|up	yes|up	2
ENSMUSG00000043822	Adamtsl5	ADAMTS-like 5 [Source:MGI Symbol;Acc:MGI:1913798]	yes|up	yes|up	yes|up	no|up	3
ENSMUSG00000081552	Gm12328	predicted gene 12328 [Source:MGI Symbol;Acc:MGI:3651322]	no|no change	no|up	yes|down	no|down	1
ENSMUSG00000097124	A530020G20Rik	RIKEN cDNA A530020G20 gene [Source:MGI Symbol;Acc:MGI:2442825]	no|up	no|up	yes|down	no|down	1
ENSMUSG00000096438	Gapdh-ps15	glyceraldehyde-3-phosphate dehydrogenase, pseudogene 15 [Source:MGI Symbol;Acc:MGI:5434255]	yes|down	no|up	yes|up	no|up	2
ENSMUSG00000024697	Gna14	guanine nucleotide binding protein, alpha 14 [Source:MGI Symbol;Acc:MGI:95769]	yes|down	yes|down	no|up	no|up	2
ENSMUSG00000108129	4930417O13Rik	RIKEN cDNA 4930417O13 gene [Source:MGI Symbol;Acc:MGI:1921120]	yes|down	no|no change	yes|up	no|no change	2
ENSMUSG00000037060	Cavin3	caveolae associated 3 [Source:MGI Symbol;Acc:MGI:1923422]	yes|up	yes|up	yes|up	no|up	3
ENSMUSG00000090659	Zfp493	zinc finger protein 493 [Source:MGI Symbol;Acc:MGI:1920208]	no|up	no|down	yes|down	no|down	1
ENSMUSG00000041797	Abca9	ATP-binding cassette, sub-family A (ABC1), member 9 [Source:MGI Symbol;Acc:MGI:2386796]	yes|up	yes|up	yes|up	no|down	3
ENSMUSG00000055116	Arntl	aryl hydrocarbon receptor nuclear translocator-like [Source:MGI Symbol;Acc:MGI:1096381]	yes|up	yes|up	no|down	no|down	2
ENSMUSG00000005677	Nr1i3	nuclear receptor subfamily 1, group I, member 3 [Source:MGI Symbol;Acc:MGI:1346307]	no|up	no|up	yes|down	no|down	1
ENSMUSG00000055114	Anxa13	annexin A13 [Source:MGI Symbol;Acc:MGI:1917037]	no|up	no|down	yes|down	no|down	1
ENSMUSG00000040522	Tlr8	toll-like receptor 8 [Source:MGI Symbol;Acc:MGI:2176887]	no|down	yes|up	yes|up	yes|up	3
ENSMUSG00000040950	Mgl2	macrophage galactose N-acetyl-galactosamine specific lectin 2 [Source:MGI Symbol;Acc:MGI:2385729]	yes|up	yes|up	yes|up	yes|up	4
ENSMUSG00000090307	1700071M16Rik	RIKEN cDNA 1700071M16 gene [Source:MGI Symbol;Acc:MGI:1920754]	yes|down	no|up	yes|up	yes|up	3
ENSMUSG00000042976	9930038B18Rik	RIKEN cDNA 9930038B18 gene [Source:MGI Symbol;Acc:MGI:2442156]	yes|up	no|up	no|down	no|down	1
ENSMUSG00000020284	Cfap410	cilia and flagella associated protein 410 [Source:MGI Symbol;Acc:MGI:1915134]	yes|up	no|up	no|down	no|down	1
ENSMUSG00000046101	Mcmdc2	minichromosome maintenance domain containing 2 [Source:MGI Symbol;Acc:MGI:3045334]	yes|up	no|up	yes|down	yes|down	3
ENSMUSG00000037465	Klf10	Kruppel-like factor 10 [Source:MGI Symbol;Acc:MGI:1101353]	no|down	no|down	yes|up	no|up	1
ENSMUSG00000037463	Fbxo27	F-box protein 27 [Source:MGI Symbol;Acc:MGI:2685007]	no|down	no|up	yes|up	no|up	1
ENSMUSG00000112311	Gm8153	predicted gene 8153 [Source:MGI Symbol;Acc:MGI:3644502]	yes|down	no|down	no|no change	no|no change	1
ENSMUSG00000092360	Gm20441	predicted gene 20441 [Source:MGI Symbol;Acc:MGI:5141906]	no|no change	yes|down	no|down	no|down	1
ENSMUSG00000040229	Gpr34	G protein-coupled receptor 34 [Source:MGI Symbol;Acc:MGI:1346334]	no|up	no|up	yes|up	no|up	1
ENSMUSG00000018907	Alox12e	arachidonate lipoxygenase, epidermal [Source:MGI Symbol;Acc:MGI:1274790]	yes|up	no|up	yes|down	no|down	2
ENSMUSG00000031963	Bmper	BMP-binding endothelial regulator [Source:MGI Symbol;Acc:MGI:1920480]	no|up	yes|up	yes|up	yes|up	3
ENSMUSG00000000392	Fap	fibroblast activation protein [Source:MGI Symbol;Acc:MGI:109608]	no|up	yes|up	no|down	no|down	1
ENSMUSG00000040552	C3ar1	complement component 3a receptor 1 [Source:MGI Symbol;Acc:MGI:1097680]	no|down	yes|up	yes|up	yes|up	3
ENSMUSG00000040554	Aipl1	aryl hydrocarbon receptor-interacting protein-like 1 [Source:MGI Symbol;Acc:MGI:2148800]	yes|up	no|up	yes|down	no|down	2
ENSMUSG00000104641	Gm43290	predicted gene 43290 [Source:MGI Symbol;Acc:MGI:5663427]	no|down	no|down	yes|down	no|down	1
ENSMUSG00000105199	Gm43581	predicted gene 43581 [Source:MGI Symbol;Acc:MGI:5663718]	yes|up	no|up	yes|down	no|down	2
ENSMUSG00000054320	Lrrc36	leucine rich repeat containing 36 [Source:MGI Symbol;Acc:MGI:2448585]	no|up	no|up	no|down	yes|down	1
ENSMUSG00000030148	Clec4a2	C-type lectin domain family 4, member a2 [Source:MGI Symbol;Acc:MGI:1349412]	yes|up	yes|up	yes|up	yes|up	4
ENSMUSG00000041907	Gpr45	G protein-coupled receptor 45 [Source:MGI Symbol;Acc:MGI:2135882]	no|down	no|no change	yes|up	no|no change	1
ENSMUSG00000031709	Tbc1d9	TBC1 domain family, member 9 [Source:MGI Symbol;Acc:MGI:1918560]	no|down	no|up	yes|up	no|up	1
ENSMUSG00000023484	Prph	peripherin [Source:MGI Symbol;Acc:MGI:97774]	yes|up	yes|up	yes|up	no|no change	3
ENSMUSG00000039481	Nrtn	neurturin [Source:MGI Symbol;Acc:MGI:108417]	yes|up	no|up	yes|down	no|down	2
ENSMUSG00000030382	Slc27a5	solute carrier family 27 (fatty acid transporter), member 5 [Source:MGI Symbol;Acc:MGI:1347100]	no|up	no|up	yes|down	yes|down	2
ENSMUSG00000030380	Mzf1	myeloid zinc finger 1 [Source:MGI Symbol;Acc:MGI:107457]	no|up	no|up	yes|down	no|down	1
ENSMUSG00000031700	Gpt2	glutamic pyruvate transaminase (alanine aminotransferase) 2 [Source:MGI Symbol;Acc:MGI:1915391]	no|up	no|up	yes|down	no|down	1
ENSMUSG00000117114	Gm49867	predicted gene, 49867 [Source:MGI Symbol;Acc:MGI:6270542]	no|no change	yes|down	no|no change	yes|up	2
ENSMUSG00000117338	Gm49804	predicted gene, 49804 [Source:MGI Symbol;Acc:MGI:6270466]	no|no change	yes|down	no|no change	yes|up	2
ENSMUSG00000023009	Nckap5l	NCK-associated protein 5-like [Source:MGI Symbol;Acc:MGI:3609653]	no|down	yes|up	yes|up	no|up	2
ENSMUSG00000050503	Fbxl22	F-box and leucine-rich repeat protein 22 [Source:MGI Symbol;Acc:MGI:1921415]	yes|up	yes|up	no|down	no|down	2
ENSMUSG00000056718	Gm13199	predicted gene 13199 [Source:MGI Symbol;Acc:MGI:3649231]	no|up	no|down	yes|down	no|down	1
ENSMUSG00000003452	Bicd1	BICD cargo adaptor 1 [Source:MGI Symbol;Acc:MGI:1101760]	no|down	yes|down	no|down	no|down	1
ENSMUSG00000102436	Gm38047	predicted gene, 38047 [Source:MGI Symbol;Acc:MGI:5611275]	no|down	no|down	yes|up	no|up	1
ENSMUSG00000014846	Tppp3	tubulin polymerization-promoting protein family member 3 [Source:MGI Symbol;Acc:MGI:1915221]	yes|up	yes|up	yes|down	yes|down	4
ENSMUSG00000085078	C030013C21Rik	RIKEN cDNA C030013C21 gene [Source:MGI Symbol;Acc:MGI:1924667]	no|down	no|up	yes|up	no|up	1
ENSMUSG00000033825	Tpsb2	tryptase beta 2 [Source:MGI Symbol;Acc:MGI:96942]	yes|down	yes|down	no|up	yes|up	3
ENSMUSG00000022025	Cnmd	chondromodulin [Source:MGI Symbol;Acc:MGI:1341171]	yes|down	yes|down	no|up	no|up	2
ENSMUSG00000022026	Olfm4	olfactomedin 4 [Source:MGI Symbol;Acc:MGI:2685142]	yes|up	yes|up	no|down	yes|down	3
ENSMUSG00000031380	Vegfd	vascular endothelial growth factor D [Source:MGI Symbol;Acc:MGI:108037]	yes|up	yes|up	no|down	no|down	2
ENSMUSG00000031382	Asb11	ankyrin repeat and SOCS box-containing 11 [Source:MGI Symbol;Acc:MGI:1916104]	no|down	no|down	yes|up	no|up	1
ENSMUSG00000106965	Gm18290	predicted gene, 18290 [Source:MGI Symbol;Acc:MGI:5010475]	yes|down	no|no change	no|down	no|down	1
ENSMUSG00000006435	Neurl1a	neuralized E3 ubiquitin protein ligase 1A [Source:MGI Symbol;Acc:MGI:1334263]	no|up	no|up	no|down	yes|down	1
ENSMUSG00000056130	Ticam2	toll-like receptor adaptor molecule 2 [Source:MGI Symbol;Acc:MGI:3040056]	no|down	yes|down	no|down	no|down	1
ENSMUSG00000056133	Unc93a2	unc-93 homolog A2 [Source:MGI Symbol;Acc:MGI:3712668]	yes|up	no|up	no|down	no|up	1
ENSMUSG00000105990	Gm43307	predicted gene 43307 [Source:MGI Symbol;Acc:MGI:5663444]	no|up	no|down	yes|down	no|up	1
ENSMUSG00000082292	Gm12250	predicted gene 12250 [Source:MGI Symbol;Acc:MGI:3649299]	no|up	no|down	no|up	yes|up	1
ENSMUSG00000073631	Gm10553	predicted gene 10553 [Source:MGI Symbol;Acc:MGI:3642178]	no|down	no|down	yes|up	no|up	1
ENSMUSG00000057443	Olfr138	olfactory receptor 138 [Source:MGI Symbol;Acc:MGI:2177521]	yes|up	no|down	yes|down	no|up	2
ENSMUSG00000023737	1700082M22Rik	RIKEN cDNA 1700082M22 gene [Source:MGI Symbol;Acc:MGI:1920784]	no|up	no|down	no|up	yes|up	1
ENSMUSG00000100084	2310068J16Rik	RIKEN cDNA 2310068J16 gene [Source:MGI Symbol;Acc:MGI:1917531]	no|up	no|up	no|down	yes|down	1
ENSMUSG00000043993	2900052L18Rik	RIKEN cDNA 2900052L18 gene [Source:MGI Symbol;Acc:MGI:1924085]	yes|up	no|up	no|down	no|down	1
ENSMUSG00000104350	Gm38244	predicted gene, 38244 [Source:MGI Symbol;Acc:MGI:5611472]	yes|down	no|down	no|down	no|down	1
ENSMUSG00000047798	Cd300lf	CD300 molecule like family member F [Source:MGI Symbol;Acc:MGI:2442359]	no|down	yes|up	yes|up	yes|up	3
ENSMUSG00000040046	Tph1	tryptophan hydroxylase 1 [Source:MGI Symbol;Acc:MGI:98796]	no|down	no|up	yes|up	no|up	1
ENSMUSG00000104822	Gm42967	predicted gene 42967 [Source:MGI Symbol;Acc:MGI:5663104]	yes|up	no|up	yes|down	no|down	2
ENSMUSG00000118124	Gm50139	predicted gene, 50139 [Source:MGI Symbol;Acc:MGI:6302888]	yes|up	no|up	yes|up	yes|up	3
ENSMUSG00000047793	Sned1	sushi, nidogen and EGF-like domains 1 [Source:MGI Symbol;Acc:MGI:3045960]	no|up	no|down	yes|down	no|down	1
ENSMUSG00000104358	Gm37127	predicted gene, 37127 [Source:MGI Symbol;Acc:MGI:5610355]	no|up	no|up	yes|down	no|down	1
ENSMUSG00000049551	Fzd9	frizzled class receptor 9 [Source:MGI Symbol;Acc:MGI:1313278]	yes|up	yes|down	yes|down	no|down	3
ENSMUSG00000105517	Gm42436	predicted gene 42436 [Source:MGI Symbol;Acc:MGI:5662573]	no|up	no|down	yes|down	no|down	1
ENSMUSG00000051295	9630028B13Rik	RIKEN cDNA 9630028B13 gene [Source:MGI Symbol;Acc:MGI:2442281]	yes|up	yes|up	no|up	no|down	2
ENSMUSG00000043036	Ccdc63	coiled-coil domain containing 63 [Source:MGI Symbol;Acc:MGI:3607777]	no|no change	no|down	yes|down	no|down	1
ENSMUSG00000110486	Gm45877	predicted gene 45877 [Source:MGI Symbol;Acc:MGI:5804992]	no|up	no|down	no|up	yes|up	1
ENSMUSG00000109291	Gm2814	predicted gene 2814 [Source:MGI Symbol;Acc:MGI:3780984]	yes|down	no|no change	yes|up	no|no change	2
ENSMUSG00000015314	Slamf6	SLAM family member 6 [Source:MGI Symbol;Acc:MGI:1353620]	no|down	yes|up	yes|up	no|up	2
ENSMUSG00000015316	Slamf1	signaling lymphocytic activation molecule family member 1 [Source:MGI Symbol;Acc:MGI:1351314]	no|down	no|up	yes|up	yes|up	2
ENSMUSG00000053216	Btn2a2	butyrophilin, subfamily 2, member A2 [Source:MGI Symbol;Acc:MGI:3606486]	no|down	yes|down	no|down	no|up	1
ENSMUSG00000036961	Wnt8b	wingless-type MMTV integration site family, member 8B [Source:MGI Symbol;Acc:MGI:109485]	no|down	no|down	yes|down	yes|down	2
ENSMUSG00000097934	6720483E21Rik	RIKEN cDNA 6720483E21 gene [Source:MGI Symbol;Acc:MGI:1924991]	yes|up	no|up	no|up	no|up	1
ENSMUSG00000052012	Olfr796	olfactory receptor 796 [Source:MGI Symbol;Acc:MGI:3030630]	yes|down	no|down	yes|up	yes|up	3
ENSMUSG00000052013	Btla	B and T lymphocyte associated [Source:MGI Symbol;Acc:MGI:2658978]	no|down	no|up	yes|up	yes|up	2
ENSMUSG00000068855	H2ac20	H2A clustered histone 20 [Source:MGI Symbol;Acc:MGI:2448316]	yes|up	no|down	yes|down	no|down	2
ENSMUSG00000068854	H2bc21	H2B clustered histone 21 [Source:MGI Symbol;Acc:MGI:2448415]	no|up	no|up	yes|down	no|down	1
ENSMUSG00000013653	1810065E05Rik	RIKEN cDNA 1810065E05 gene [Source:MGI Symbol;Acc:MGI:1917114]	no|up	no|up	yes|up	no|up	1
ENSMUSG00000094370	Gm3373	predicted gene 3373 [Source:MGI Symbol;Acc:MGI:3781551]	no|down	no|up	yes|up	no|down	1
ENSMUSG00000084383	Gm13370	predicted gene 13370 [Source:MGI Symbol;Acc:MGI:3651012]	no|up	no|down	yes|down	no|up	1
ENSMUSG00000037263	Aldh3b3	aldehyde dehydrogenase 3 family, member B3 [Source:MGI Symbol;Acc:MGI:1920708]	yes|down	no|down	no|up	no|down	1
ENSMUSG00000094487	Gm21958	predicted gene, 21958 [Source:MGI Symbol;Acc:MGI:5439427]	no|up	yes|up	no|down	yes|down	2
ENSMUSG00000046269	Usp27x	ubiquitin specific peptidase 27, X chromosome [Source:MGI Symbol;Acc:MGI:1859645]	no|up	no|down	yes|down	no|up	1
ENSMUSG00000098306	Gm28040	predicted gene, 28040 [Source:MGI Symbol;Acc:MGI:5547776]	no|down	no|up	yes|down	yes|down	2
ENSMUSG00000057191	AB124611	cDNA sequence AB124611 [Source:MGI Symbol;Acc:MGI:3043001]	no|up	yes|up	yes|up	yes|up	3
ENSMUSG00000029656	C8b	complement component 8, beta polypeptide [Source:MGI Symbol;Acc:MGI:88236]	no|no change	no|no change	yes|down	yes|down	2
ENSMUSG00000025558	Dock9	dedicator of cytokinesis 9 [Source:MGI Symbol;Acc:MGI:106321]	no|up	no|down	yes|down	no|down	1
ENSMUSG00000025889	Snca	synuclein, alpha [Source:MGI Symbol;Acc:MGI:1277151]	no|up	yes|up	yes|up	yes|up	3
ENSMUSG00000028871	Rspo1	R-spondin 1 [Source:MGI Symbol;Acc:MGI:2183426]	no|up	yes|up	yes|up	no|no change	2
ENSMUSG00000029878	Dbpht2	DNA binding protein with his-thr domain [Source:MGI Symbol;Acc:MGI:2679513]	no|down	no|down	no|down	yes|down	1
ENSMUSG00000082766	1700064H15Rik	RIKEN cDNA 1700064H15 gene [Source:MGI Symbol;Acc:MGI:1920674]	no|no change	yes|down	no|up	no|up	1
ENSMUSG00000025887	Casp12	caspase 12 [Source:MGI Symbol;Acc:MGI:1312922]	no|up	no|up	yes|up	yes|up	2
ENSMUSG00000028874	Fgr	FGR proto-oncogene, Src family tyrosine kinase [Source:MGI Symbol;Acc:MGI:95527]	no|down	no|up	yes|up	no|up	1
ENSMUSG00000028701	Lurap1	leucine rich adaptor protein 1 [Source:MGI Symbol;Acc:MGI:1915325]	no|up	no|up	yes|down	no|down	1
ENSMUSG00000029659	Medag	mesenteric estrogen dependent adipogenesis [Source:MGI Symbol;Acc:MGI:1917967]	yes|up	yes|up	yes|up	no|up	3
ENSMUSG00000043789	Vwce	von Willebrand factor C and EGF domains [Source:MGI Symbol;Acc:MGI:1919018]	no|up	yes|up	no|down	yes|down	2
ENSMUSG00000038168	P3h2	prolyl 3-hydroxylase 2 [Source:MGI Symbol;Acc:MGI:2146663]	no|up	no|up	yes|up	no|no change	1
ENSMUSG00000079597	Cstdc4	cystatin domain containing 4 [Source:MGI Symbol;Acc:MGI:3645124]	no|down	yes|up	yes|up	no|no change	2
ENSMUSG00000034898	Filip1	filamin A interacting protein 1 [Source:MGI Symbol;Acc:MGI:1917848]	yes|up	yes|up	yes|up	no|up	3
ENSMUSG00000110156	Gm42067	predicted gene, 42067 [Source:MGI Symbol;Acc:MGI:5624952]	yes|up	no|down	yes|down	yes|down	3
ENSMUSG00000021391	Cenpp	centromere protein P [Source:MGI Symbol;Acc:MGI:1913586]	no|up	no|down	yes|down	no|down	1
ENSMUSG00000038860	Garnl3	GTPase activating RANGAP domain-like 3 [Source:MGI Symbol;Acc:MGI:2139309]	no|up	no|down	yes|down	no|down	1
ENSMUSG00000021396	Nxnl2	nucleoredoxin-like 2 [Source:MGI Symbol;Acc:MGI:1922374]	no|up	no|up	yes|down	yes|down	2
ENSMUSG00000086946	Gm15527	predicted gene 15527 [Source:MGI Symbol;Acc:MGI:3782974]	no|down	yes|down	no|up	no|up	1
ENSMUSG00000032607	Amt	aminomethyltransferase [Source:MGI Symbol;Acc:MGI:3646700]	yes|up	no|up	yes|down	no|down	2
ENSMUSG00000112229	Gm48086	predicted gene, 48086 [Source:MGI Symbol;Acc:MGI:6097426]	yes|up	no|up	yes|down	no|down	2
ENSMUSG00000032602	Slc25a20	solute carrier family 25 (mitochondrial carnitine/acylcarnitine translocase), member 20 [Source:MGI Symbol;Acc:MGI:1928738]	no|down	no|up	yes|up	no|up	1
ENSMUSG00000084033	Gm7645	predicted gene 7645 [Source:MGI Symbol;Acc:MGI:3646877]	yes|up	yes|up	yes|down	yes|down	4
ENSMUSG00000112880	Gm20337	predicted gene, 20337 [Source:MGI Symbol;Acc:MGI:5012522]	no|up	no|down	no|up	yes|up	1
ENSMUSG00000023868	Pde10a	phosphodiesterase 10A [Source:MGI Symbol;Acc:MGI:1345143]	yes|up	yes|up	no|up	no|down	2
ENSMUSG00000112889	Gm47073	predicted gene, 47073 [Source:MGI Symbol;Acc:MGI:6095792]	no|up	yes|up	yes|down	yes|down	3
ENSMUSG00000106078	Gm43697	predicted gene 43697 [Source:MGI Symbol;Acc:MGI:5663834]	yes|up	yes|up	no|down	no|up	2
ENSMUSG00000078747	Gm20878	predicted gene, 20878 [Source:MGI Symbol;Acc:MGI:5434234]	no|up	yes|up	no|down	yes|down	2
ENSMUSG00000067610	Klri1	killer cell lectin-like receptor family I member 1 [Source:MGI Symbol;Acc:MGI:3530275]	no|down	no|up	yes|up	no|up	1
ENSMUSG00000067613	Krt83	keratin 83 [Source:MGI Symbol;Acc:MGI:3690448]	yes|up	yes|up	yes|down	yes|down	4
ENSMUSG00000071984	Fndc1	fibronectin type III domain containing 1 [Source:MGI Symbol;Acc:MGI:1915905]	yes|up	yes|up	yes|up	no|no change	3
ENSMUSG00000105358	Gm43099	predicted gene 43099 [Source:MGI Symbol;Acc:MGI:5663236]	no|up	no|up	yes|down	yes|down	2
ENSMUSG00000006651	Aplp1	amyloid beta (A4) precursor-like protein 1 [Source:MGI Symbol;Acc:MGI:88046]	no|down	no|up	yes|up	yes|up	2
ENSMUSG00000094772	Rpl29-ps2	ribosomal protein L29, pseudogene 2 [Source:MGI Symbol;Acc:MGI:3648624]	yes|down	yes|down	no|down	no|down	2
ENSMUSG00000034463	Scara3	scavenger receptor class A, member 3 [Source:MGI Symbol;Acc:MGI:2444418]	yes|up	yes|up	no|down	no|down	2
ENSMUSG00000094777	H2ac24	H2A clustered histone 24 [Source:MGI Symbol;Acc:MGI:3710573]	yes|up	no|down	yes|down	no|up	2
ENSMUSG00000034460	Six4	sine oculis-related homeobox 4 [Source:MGI Symbol;Acc:MGI:106034]	yes|up	no|up	yes|down	yes|down	3
ENSMUSG00000114004	Gm48552	predicted gene, 48552 [Source:MGI Symbol;Acc:MGI:6098105]	no|down	yes|down	yes|down	no|down	2
ENSMUSG00000082383	Gm9670	predicted gene 9670 [Source:MGI Symbol;Acc:MGI:3780078]	no|no change	yes|down	no|down	no|down	1
ENSMUSG00000025089	Gfra1	glial cell line derived neurotrophic factor family receptor alpha 1 [Source:MGI Symbol;Acc:MGI:1100842]	yes|up	yes|up	yes|down	no|down	3
ENSMUSG00000021646	Mccc2	methylcrotonoyl-Coenzyme A carboxylase 2 (beta) [Source:MGI Symbol;Acc:MGI:1925288]	no|up	no|down	yes|down	no|down	1
ENSMUSG00000095682	Igkv3-1	immunoglobulin kappa variable 3-1 [Source:MGI Symbol;Acc:MGI:1330851]	yes|up	yes|up	yes|up	no|no change	3
ENSMUSG00000111521	Gm48529	predicted gene, 48529 [Source:MGI Symbol;Acc:MGI:6098068]	yes|up	yes|up	yes|down	no|down	3
ENSMUSG00000074345	Tnfaip8l3	tumor necrosis factor, alpha-induced protein 8-like 3 [Source:MGI Symbol;Acc:MGI:2685363]	no|up	yes|up	yes|up	no|up	2
ENSMUSG00000111523	Gm47183	predicted gene, 47183 [Source:MGI Symbol;Acc:MGI:6095971]	yes|down	no|up	yes|up	yes|up	3
ENSMUSG00000097610	A930012L18Rik	RIKEN cDNA A930012L18 gene [Source:MGI Symbol;Acc:MGI:2442887]	yes|down	yes|down	no|down	no|down	2
ENSMUSG00000095351	Igkv3-2	immunoglobulin kappa variable 3-2 [Source:MGI Symbol;Acc:MGI:1330850]	yes|up	yes|up	yes|up	yes|up	4
ENSMUSG00000046447	Camk2n1	calcium/calmodulin-dependent protein kinase II inhibitor 1 [Source:MGI Symbol;Acc:MGI:1913509]	no|down	no|up	yes|up	no|up	1
ENSMUSG00000078117	Gm16485	predicted gene 16485 [Source:MGI Symbol;Acc:MGI:3642771]	no|up	no|no change	no|down	yes|down	1
ENSMUSG00000095427	Rps2-ps6	ribosomal protein S2, pseudogene 6 [Source:MGI Symbol;Acc:MGI:3644876]	no|down	no|up	no|down	yes|down	1
ENSMUSG00000021702	Thbs4	thrombospondin 4 [Source:MGI Symbol;Acc:MGI:1101779]	yes|down	yes|down	no|down	no|down	2
ENSMUSG00000032496	Ltf	lactotransferrin [Source:MGI Symbol;Acc:MGI:96837]	yes|down	no|down	yes|up	yes|up	3
ENSMUSG00000105601	Gm42725	predicted gene 42725 [Source:MGI Symbol;Acc:MGI:5662862]	yes|up	no|up	yes|down	no|down	2
ENSMUSG00000028294	Cfap206	cilia and flagella associated protein 206 [Source:MGI Symbol;Acc:MGI:1916579]	yes|up	no|up	yes|down	no|down	2
ENSMUSG00000032204	Aqp9	aquaporin 9 [Source:MGI Symbol;Acc:MGI:1891066]	no|up	no|up	no|down	yes|down	1
ENSMUSG00000102201	Gm36956	predicted gene, 36956 [Source:MGI Symbol;Acc:MGI:5610184]	yes|up	no|up	no|up	yes|up	2
ENSMUSG00000049971	Glt1d1	glycosyltransferase 1 domain containing 1 [Source:MGI Symbol;Acc:MGI:2442755]	no|up	no|down	yes|down	no|down	1
ENSMUSG00000024486	Hbegf	heparin-binding EGF-like growth factor [Source:MGI Symbol;Acc:MGI:96070]	no|down	no|up	yes|up	yes|up	2
ENSMUSG00000106218	Gm43713	predicted gene 43713 [Source:MGI Symbol;Acc:MGI:5663850]	no|up	no|up	yes|down	yes|down	2
ENSMUSG00000106219	5830416I19Rik	RIKEN cDNA 5830416I19 gene [Source:MGI Symbol;Acc:MGI:1922007]	no|up	yes|down	yes|down	no|down	2
ENSMUSG00000105356	Gm42603	predicted gene 42603 [Source:MGI Symbol;Acc:MGI:5662740]	no|down	yes|down	no|down	no|up	1
ENSMUSG00000038388	Pals2	protein associated with LIN7 2, MAGUK family member [Source:MGI Symbol;Acc:MGI:1927340]	yes|up	yes|up	no|down	no|up	2
ENSMUSG00000045064	Zc2hc1c	zinc finger, C2HC-type containing 1C [Source:MGI Symbol;Acc:MGI:1919600]	no|up	no|down	yes|down	no|down	1
ENSMUSG00000042567	Nek10	NIMA (never in mitosis gene a)- related kinase 10 [Source:MGI Symbol;Acc:MGI:2685128]	yes|up	yes|up	no|down	no|down	2
ENSMUSG00000045062	Pcdhb7	protocadherin beta 7 [Source:MGI Symbol;Acc:MGI:2136741]	yes|down	no|down	no|down	yes|down	2
ENSMUSG00000066475	Gm10268	predicted gene 10268 [Source:MGI Symbol;Acc:MGI:3642637]	yes|up	no|up	yes|down	no|down	2
ENSMUSG00000100931	Gm28085	predicted gene 28085 [Source:MGI Symbol;Acc:MGI:5578791]	no|up	no|down	yes|down	no|down	1
ENSMUSG00000111045	Gm47598	predicted gene, 47598 [Source:MGI Symbol;Acc:MGI:6096649]	no|up	no|down	yes|down	no|up	1
ENSMUSG00000085925	Rtl1	retrotransposon Gaglike 1 [Source:MGI Symbol;Acc:MGI:2656842]	no|no change	no|down	yes|down	yes|down	2
ENSMUSG00000105355	Gm40117	predicted gene, 40117 [Source:MGI Symbol;Acc:MGI:5623002]	yes|up	yes|up	no|no change	no|no change	2
ENSMUSG00000102573	Gm7265	predicted gene 7265 [Source:MGI Symbol;Acc:MGI:3648991]	yes|up	no|up	yes|down	no|down	2
ENSMUSG00000001566	Mnx1	motor neuron and pancreas homeobox 1 [Source:MGI Symbol;Acc:MGI:109160]	yes|up	no|up	yes|down	yes|down	3
ENSMUSG00000054764	Mtnr1a	melatonin receptor 1A [Source:MGI Symbol;Acc:MGI:102967]	yes|down	yes|down	no|down	no|down	2
ENSMUSG00000001588	Acap1	ArfGAP with coiled-coil, ankyrin repeat and PH domains 1 [Source:MGI Symbol;Acc:MGI:2388270]	no|down	no|up	yes|up	no|up	1
ENSMUSG00000109216	Gm44907	predicted gene 44907 [Source:MGI Symbol;Acc:MGI:5753483]	yes|up	yes|up	no|down	no|down	2
ENSMUSG00000083569	Gm13666	predicted gene 13666 [Source:MGI Symbol;Acc:MGI:3651577]	no|no change	no|no change	yes|down	yes|down	2
ENSMUSG00000042210	Abhd14a	abhydrolase domain containing 14A [Source:MGI Symbol;Acc:MGI:1915894]	no|up	no|down	yes|down	no|down	1
ENSMUSG00000044338	Aplnr	apelin receptor [Source:MGI Symbol;Acc:MGI:1346086]	yes|up	no|up	no|no change	no|down	1
ENSMUSG00000087626	Gm15050	predicted gene 15050 [Source:MGI Symbol;Acc:MGI:3705180]	no|down	yes|down	yes|down	no|down	2
ENSMUSG00000043518	Rai2	retinoic acid induced 2 [Source:MGI Symbol;Acc:MGI:1344378]	yes|up	yes|up	no|up	no|up	2
ENSMUSG00000107035	Ybx1-ps2	Y box protein 1, pseudogene 2 [Source:MGI Symbol;Acc:MGI:2137671]	no|down	no|up	yes|up	yes|up	2
ENSMUSG00000086712	Mexis	macrophage expressed LXRa(NR1H3)-dependent amplifier of Abca1 transcription lncRNA [Source:MGI Symbol;Acc:MGI:2140270]	no|up	no|down	yes|down	no|down	1
ENSMUSG00000044337	Ackr3	atypical chemokine receptor 3 [Source:MGI Symbol;Acc:MGI:109562]	yes|up	yes|up	yes|down	yes|down	4
ENSMUSG00000086866	4930512H18Rik	RIKEN cDNA 4930512H18 gene [Source:MGI Symbol;Acc:MGI:1922361]	no|up	no|up	yes|up	no|up	1
ENSMUSG00000099474	1700097N02Rik	RIKEN cDNA 1700097N02 gene [Source:MGI Symbol;Acc:MGI:1914772]	no|up	no|down	yes|down	no|down	1
ENSMUSG00000086717	Gm15655	predicted gene 15655 [Source:MGI Symbol;Acc:MGI:3805551]	no|down	yes|up	yes|up	no|no change	2
ENSMUSG00000078597	Cyp4a12b	cytochrome P450, family 4, subfamily a, polypeptide 12B [Source:MGI Symbol;Acc:MGI:3611747]	no|no change	no|no change	yes|down	yes|down	2
ENSMUSG00000076674	Ighv3-8	immunoglobulin heavy variable V3-8 [Source:MGI Symbol;Acc:MGI:3645298]	yes|up	yes|up	no|no change	no|no change	2
ENSMUSG00000080058	Gm11175	predicted gene 11175 [Source:MGI Symbol;Acc:MGI:3809055]	no|no change	yes|down	yes|down	no|down	2
ENSMUSG00000018008	Cyth4	cytohesin 4 [Source:MGI Symbol;Acc:MGI:2441702]	no|down	no|up	yes|up	yes|up	2
ENSMUSG00000032420	Nt5e	5' nucleotidase, ecto [Source:MGI Symbol;Acc:MGI:99782]	yes|down	yes|down	no|up	no|up	2
ENSMUSG00000109829	Gm45605	predicted gene 45605 [Source:MGI Symbol;Acc:MGI:5791441]	no|up	no|up	yes|up	yes|up	2
ENSMUSG00000075312	Gm13597	predicted gene 13597 [Source:MGI Symbol;Acc:MGI:3651139]	no|up	yes|up	yes|up	yes|up	3
ENSMUSG00000032131	Abcg4	ATP binding cassette subfamily G member 4 [Source:MGI Symbol;Acc:MGI:1890594]	yes|up	yes|up	yes|down	yes|down	4
ENSMUSG00000112126	Gm34544	predicted gene, 34544 [Source:MGI Symbol;Acc:MGI:5593703]	no|up	no|no change	yes|down	yes|down	2
ENSMUSG00000032135	Mcam	melanoma cell adhesion molecule [Source:MGI Symbol;Acc:MGI:1933966]	no|up	yes|up	yes|up	yes|up	3
ENSMUSG00000033952	Aspm	abnormal spindle microtubule assembly [Source:MGI Symbol;Acc:MGI:1334448]	no|up	no|down	yes|down	no|down	1
ENSMUSG00000079442	St6galnac4	ST6 (alpha-N-acetyl-neuraminyl-2,3-beta-galactosyl-1,3)-N-acetylgalactosaminide alpha-2,6-sialyltransferase 4 [Source:MGI Symbol;Acc:MGI:1341894]	no|up	no|down	yes|down	yes|down	2
ENSMUSG00000071361	Mcpt9	mast cell protease 9 [Source:MGI Symbol;Acc:MGI:1194491]	yes|down	yes|down	no|up	no|up	2
ENSMUSG00000036123	Slc9a3	solute carrier family 9 (sodium/hydrogen exchanger), member 3 [Source:MGI Symbol;Acc:MGI:105064]	yes|down	no|down	no|up	no|up	1
ENSMUSG00000113216	Gm40841	predicted gene, 40841 [Source:MGI Symbol;Acc:MGI:5623726]	no|down	no|down	yes|down	yes|down	2
ENSMUSG00000013921	Clip3	CAP-GLY domain containing linker protein 3 [Source:MGI Symbol;Acc:MGI:1923936]	yes|up	yes|up	yes|up	no|down	3
ENSMUSG00000037613	Tnfrsf23	tumor necrosis factor receptor superfamily, member 23 [Source:MGI Symbol;Acc:MGI:1930269]	yes|down	no|down	yes|up	no|up	2
ENSMUSG00000013928	1700020L13Rik	RIKEN cDNA 1700020L13 gene [Source:MGI Symbol;Acc:MGI:1922879]	yes|up	yes|up	no|up	no|up	2
ENSMUSG00000041144	Dnah7b	dynein, axonemal, heavy chain 7B [Source:MGI Symbol;Acc:MGI:2684953]	no|down	no|down	yes|down	no|down	1
ENSMUSG00000092354	Gm20548	predicted gene 20548 [Source:MGI Symbol;Acc:MGI:5142013]	no|up	yes|up	no|down	no|down	1
ENSMUSG00000084826	AI847159	expressed sequence AI847159 [Source:MGI Symbol;Acc:MGI:3528181]	no|up	no|up	yes|up	yes|up	2
ENSMUSG00000038173	Enpp6	ectonucleotide pyrophosphatase/phosphodiesterase 6 [Source:MGI Symbol;Acc:MGI:2445171]	yes|up	yes|up	no|no change	no|up	2
ENSMUSG00000109338	Gm45030	predicted gene 45030 [Source:MGI Symbol;Acc:MGI:5753606]	no|up	yes|down	no|down	yes|up	2
ENSMUSG00000063714	Sp3os	trans-acting transcription factor 3, opposite strand [Source:MGI Symbol;Acc:MGI:1914936]	no|up	no|down	yes|down	no|down	1
ENSMUSG00000054793	Cadm4	cell adhesion molecule 4 [Source:MGI Symbol;Acc:MGI:2449088]	yes|up	yes|up	no|down	no|down	2
ENSMUSG00000017204	Gsdma	gasdermin A [Source:MGI Symbol;Acc:MGI:1889509]	no|down	no|down	yes|up	no|up	1
ENSMUSG00000100022	Gm29590	predicted gene 29590 [Source:MGI Symbol;Acc:MGI:5580296]	yes|up	no|up	yes|down	yes|down	3
ENSMUSG00000061126	Cyp4f39	cytochrome P450, family 4, subfamily f, polypeptide 39 [Source:MGI Symbol;Acc:MGI:2445210]	no|up	yes|up	no|down	no|down	1
ENSMUSG00000081272	Ap2m1-ps	adaptor-related protein complex 2, mu 1 subunit, pseudogene [Source:MGI Symbol;Acc:MGI:3649640]	no|no change	yes|down	no|down	no|up	1
ENSMUSG00000054362	Lexm	lymphocyte expansion molecule [Source:MGI Symbol;Acc:MGI:2681853]	yes|up	yes|up	no|up	no|up	2
ENSMUSG00000020325	Fstl3	follistatin-like 3 [Source:MGI Symbol;Acc:MGI:1890391]	yes|up	yes|up	no|up	no|up	2
ENSMUSG00000103238	Gm36527	predicted gene, 36527 [Source:MGI Symbol;Acc:MGI:5595686]	no|up	no|up	yes|down	yes|down	2
ENSMUSG00000078377	Gm4294	predicted gene 4294 [Source:MGI Symbol;Acc:MGI:3782472]	yes|up	yes|up	yes|down	no|up	3
ENSMUSG00000031633	Slc25a4	solute carrier family 25 (mitochondrial carrier, adenine nucleotide translocator), member 4 [Source:MGI Symbol;Acc:MGI:1353495]	yes|up	no|up	no|down	no|down	1
ENSMUSG00000101517	4732465J04Rik	RIKEN cDNA 4732465J04 gene [Source:MGI Symbol;Acc:MGI:3041208]	no|up	yes|up	no|up	no|up	1
ENSMUSG00000045589	Frrs1l	ferric-chelate reductase 1 like [Source:MGI Symbol;Acc:MGI:2442704]	yes|up	no|up	no|down	no|up	1
ENSMUSG00000024774	Ankrd22	ankyrin repeat domain 22 [Source:MGI Symbol;Acc:MGI:1277101]	yes|down	yes|down	no|down	no|up	2
ENSMUSG00000073804	Nps	neuropeptide S [Source:MGI Symbol;Acc:MGI:3642232]	yes|down	yes|down	yes|up	yes|up	4
ENSMUSG00000063713	Klk1b24	kallikrein 1-related peptidase b24 [Source:MGI Symbol;Acc:MGI:892021]	no|no change	no|no change	yes|down	no|down	1
ENSMUSG00000093747	Gm20673	predicted gene 20673 [Source:MGI Symbol;Acc:MGI:5313120]	yes|up	yes|up	no|down	no|down	2
ENSMUSG00000025059	Gk	glycerol kinase [Source:MGI Symbol;Acc:MGI:106594]	yes|down	yes|down	no|up	no|up	2
ENSMUSG00000075270	Pde11a	phosphodiesterase 11A [Source:MGI Symbol;Acc:MGI:3036251]	no|down	no|up	yes|up	no|up	1
ENSMUSG00000036381	P2ry14	purinergic receptor P2Y, G-protein coupled, 14 [Source:MGI Symbol;Acc:MGI:2155705]	yes|up	yes|up	yes|up	no|up	3
ENSMUSG00000020077	Srgn	serglycin [Source:MGI Symbol;Acc:MGI:97756]	no|down	yes|up	yes|up	yes|up	3
ENSMUSG00000029095	Ablim2	actin-binding LIM protein 2 [Source:MGI Symbol;Acc:MGI:2385758]	no|up	yes|up	no|up	no|down	1
ENSMUSG00000048330	Ric3	RIC3 acetylcholine receptor chaperone [Source:MGI Symbol;Acc:MGI:2443887]	no|up	yes|up	yes|up	no|down	2
ENSMUSG00000109505	Gm44677	predicted gene 44677 [Source:MGI Symbol;Acc:MGI:5753253]	no|up	no|no change	no|down	yes|down	1
ENSMUSG00000044117	Bmerb1	bMERB domain containing 1 [Source:MGI Symbol;Acc:MGI:1914504]	yes|down	no|down	yes|up	no|no change	2
ENSMUSG00000031637	Lrp2bp	Lrp2 binding protein [Source:MGI Symbol;Acc:MGI:1914870]	no|up	yes|up	no|up	no|up	1
ENSMUSG00000040274	Cdk6	cyclin-dependent kinase 6 [Source:MGI Symbol;Acc:MGI:1277162]	no|up	no|down	yes|down	no|down	1
ENSMUSG00000026730	Pter	phosphotriesterase related [Source:MGI Symbol;Acc:MGI:107372]	no|down	no|down	yes|down	no|down	1
ENSMUSG00000103897	Pcdhga8	protocadherin gamma subfamily A, 8 [Source:MGI Symbol;Acc:MGI:1935221]	yes|up	yes|up	no|no change	no|down	2
ENSMUSG00000060459	Kng2	kininogen 2 [Source:MGI Symbol;Acc:MGI:3027157]	no|down	no|no change	no|down	yes|down	1
ENSMUSG00000100200	H2al1m	H2A histone family member L1M [Source:MGI Symbol;Acc:MGI:1923633]	no|down	no|down	yes|up	yes|up	2
ENSMUSG00000026736	4930426L09Rik	RIKEN cDNA 4930426L09 gene [Source:MGI Symbol;Acc:MGI:1921879]	no|up	yes|up	no|no change	no|no change	1
ENSMUSG00000026737	Pip4k2a	phosphatidylinositol-5-phosphate 4-kinase, type II, alpha [Source:MGI Symbol;Acc:MGI:1298206]	no|up	yes|up	yes|up	no|up	2
ENSMUSG00000104913	Gm6560	predicted gene 6560 [Source:MGI Symbol;Acc:MGI:3646204]	yes|up	no|down	no|down	no|up	1
ENSMUSG00000066902	Rps23-ps2	ribosomal protein S23, pseudogene 2 [Source:MGI Symbol;Acc:MGI:3642236]	no|no change	yes|down	no|down	no|up	1
ENSMUSG00000105999	Gm2213	predicted gene 2213 [Source:MGI Symbol;Acc:MGI:3780383]	yes|up	no|up	no|down	no|down	1
ENSMUSG00000024912	Fosl1	fos-like antigen 1 [Source:MGI Symbol;Acc:MGI:107179]	no|down	no|down	yes|up	yes|up	2
ENSMUSG00000047117	Ankdd1b	ankyrin repeat and death domain containing 1B [Source:MGI Symbol;Acc:MGI:2444730]	yes|down	yes|down	yes|up	no|up	3
ENSMUSG00000024910	Ctsw	cathepsin W [Source:MGI Symbol;Acc:MGI:1338045]	no|down	no|up	yes|up	no|up	1
ENSMUSG00000102448	Gm37101	predicted gene, 37101 [Source:MGI Symbol;Acc:MGI:5610329]	no|down	no|down	no|no change	yes|up	1
ENSMUSG00000097057	Gm17638	predicted gene, 17638 [Source:MGI Symbol;Acc:MGI:4937272]	yes|up	no|up	no|down	no|up	1
ENSMUSG00000058099	Nfam1	Nfat activating molecule with ITAM motif 1 [Source:MGI Symbol;Acc:MGI:1921289]	no|down	yes|up	yes|up	yes|up	3
ENSMUSG00000036256	Igfbp7	insulin-like growth factor binding protein 7 [Source:MGI Symbol;Acc:MGI:1352480]	yes|up	yes|up	yes|up	no|down	3
ENSMUSG00000030607	Acan	aggrecan [Source:MGI Symbol;Acc:MGI:99602]	yes|down	no|down	yes|up	no|down	2
ENSMUSG00000030605	Mfge8	milk fat globule EGF and factor V/VIII domain containing [Source:MGI Symbol;Acc:MGI:102768]	no|up	no|up	yes|down	no|down	1
ENSMUSG00000041540	Sox5	SRY (sex determining region Y)-box 5 [Source:MGI Symbol;Acc:MGI:98367]	no|down	no|up	yes|down	yes|down	2
ENSMUSG00000110068	Gm45294	predicted gene 45294 [Source:MGI Symbol;Acc:MGI:5791130]	no|no change	no|no change	yes|down	yes|down	2
ENSMUSG00000091421	Gm4202	predicted gene 4202 [Source:MGI Symbol;Acc:MGI:3782379]	no|no change	no|no change	yes|down	yes|down	2
ENSMUSG00000024598	Fbn2	fibrillin 2 [Source:MGI Symbol;Acc:MGI:95490]	no|up	no|up	yes|down	yes|down	2
ENSMUSG00000107883	Gm44062	predicted gene, 44062 [Source:MGI Symbol;Acc:MGI:5690454]	yes|up	yes|up	no|down	no|down	2
ENSMUSG00000050640	Tmem150c	transmembrane protein 150C [Source:MGI Symbol;Acc:MGI:3041258]	no|down	no|up	yes|up	no|no change	1
ENSMUSG00000108059	Gm44369	predicted gene, 44369 [Source:MGI Symbol;Acc:MGI:5690761]	yes|down	yes|down	no|up	no|up	2
ENSMUSG00000082163	Gm14276	predicted gene 14276 [Source:MGI Symbol;Acc:MGI:3701955]	no|up	no|down	yes|down	no|down	1
ENSMUSG00000092257	Gm2308	predicted gene 2308 [Source:MGI Symbol;Acc:MGI:3780479]	no|down	no|no change	no|up	yes|down	1
ENSMUSG00000024597	Slc12a2	solute carrier family 12, member 2 [Source:MGI Symbol;Acc:MGI:101924]	no|up	no|down	yes|down	no|down	1
ENSMUSG00000087404	Gm11752	predicted gene 11752 [Source:MGI Symbol;Acc:MGI:3651700]	yes|up	no|down	yes|down	no|up	2
ENSMUSG00000051596	Otop1	otopetrin 1 [Source:MGI Symbol;Acc:MGI:2388363]	no|down	no|down	yes|up	no|up	1
ENSMUSG00000049307	Fut4	fucosyltransferase 4 [Source:MGI Symbol;Acc:MGI:95594]	no|down	no|down	yes|down	no|down	1
ENSMUSG00000049303	Syt12	synaptotagmin XII [Source:MGI Symbol;Acc:MGI:2159601]	yes|down	no|down	yes|up	yes|up	3
ENSMUSG00000108132	Gm44175	predicted gene, 44175 [Source:MGI Symbol;Acc:MGI:5690567]	no|down	no|down	yes|up	no|up	1
ENSMUSG00000033777	Tlr13	toll-like receptor 13 [Source:MGI Symbol;Acc:MGI:3045213]	no|down	yes|up	yes|up	yes|up	3
ENSMUSG00000033774	Npbwr1	neuropeptides B/W receptor 1 [Source:MGI Symbol;Acc:MGI:891989]	no|no change	yes|down	no|up	yes|up	2
ENSMUSG00000086287	Gm15972	predicted gene 15972 [Source:MGI Symbol;Acc:MGI:3801965]	no|up	yes|up	no|up	no|down	1
ENSMUSG00000037071	Scd1	stearoyl-Coenzyme A desaturase 1 [Source:MGI Symbol;Acc:MGI:98239]	yes|up	no|down	yes|down	no|down	2
ENSMUSG00000054988	Agtr1b	angiotensin II receptor, type 1b [Source:MGI Symbol;Acc:MGI:87965]	no|no change	no|down	yes|down	no|down	1
ENSMUSG00000039760	Il22ra2	interleukin 22 receptor, alpha 2 [Source:MGI Symbol;Acc:MGI:2665114]	no|down	no|up	yes|up	no|up	1
ENSMUSG00000039765	Cc2d2a	coiled-coil and C2 domain containing 2A [Source:MGI Symbol;Acc:MGI:1924487]	yes|up	no|up	yes|down	no|down	2
ENSMUSG00000108880	Gm44560	predicted gene 44560 [Source:MGI Symbol;Acc:MGI:5753136]	yes|up	yes|up	no|no change	no|up	2
ENSMUSG00000059277	R74862	expressed sequence R74862 [Source:MGI Symbol;Acc:MGI:2142382]	no|up	no|down	yes|down	no|down	1
ENSMUSG00000097391	Mirg	miRNA containing gene [Source:MGI Symbol;Acc:MGI:3781106]	yes|down	no|up	yes|down	yes|down	3
ENSMUSG00000031551	Ido1	indoleamine 2,3-dioxygenase 1 [Source:MGI Symbol;Acc:MGI:96416]	no|down	no|up	yes|up	yes|up	2
ENSMUSG00000029084	Cd38	CD38 antigen [Source:MGI Symbol;Acc:MGI:107474]	no|down	no|down	yes|up	no|up	1
ENSMUSG00000031553	Adam3	a disintegrin and metallopeptidase domain 3 (cyritestin) [Source:MGI Symbol;Acc:MGI:102518]	no|down	no|up	yes|up	no|up	1
ENSMUSG00000070570	Slc17a7	solute carrier family 17 (sodium-dependent inorganic phosphate cotransporter), member 7 [Source:MGI Symbol;Acc:MGI:1920211]	no|up	yes|up	no|up	no|up	1
ENSMUSG00000020297	Nsg2	neuron specific gene family member 2 [Source:MGI Symbol;Acc:MGI:1202070]	no|up	yes|up	no|up	yes|down	2
ENSMUSG00000070576	Mn1	meningioma 1 [Source:MGI Symbol;Acc:MGI:1261813]	no|up	yes|up	yes|up	no|up	2
ENSMUSG00000113780	Gm33195	predicted gene, 33195 [Source:MGI Symbol;Acc:MGI:5592354]	yes|up	yes|up	no|down	yes|down	3
ENSMUSG00000090925	1810064F22Rik	RIKEN cDNA 1810064F22 gene [Source:MGI Symbol;Acc:MGI:1917112]	no|down	no|down	yes|down	yes|down	2
ENSMUSG00000112300	Gm47976	predicted gene, 47976 [Source:MGI Symbol;Acc:MGI:6097260]	no|down	no|down	yes|down	no|down	1
ENSMUSG00000105514	Gm42913	predicted gene 42913 [Source:MGI Symbol;Acc:MGI:5663050]	no|up	no|up	yes|down	yes|down	2
ENSMUSG00000041895	Wipi1	WD repeat domain, phosphoinositide interacting 1 [Source:MGI Symbol;Acc:MGI:1261864]	no|up	no|up	yes|down	no|down	1
ENSMUSG00000041324	Inhba	inhibin beta-A [Source:MGI Symbol;Acc:MGI:96570]	no|down	yes|up	yes|up	no|down	2
ENSMUSG00000037386	Rims2	regulating synaptic membrane exocytosis 2 [Source:MGI Symbol;Acc:MGI:2152972]	yes|down	no|up	no|up	yes|down	2
ENSMUSG00000018916	Csf2	colony stimulating factor 2 (granulocyte-macrophage) [Source:MGI Symbol;Acc:MGI:1339752]	no|up	no|up	yes|up	yes|up	2
ENSMUSG00000040231	Syngr4	synaptogyrin 4 [Source:MGI Symbol;Acc:MGI:1928903]	no|up	no|down	yes|down	no|down	1
ENSMUSG00000115833	Gm49196	predicted gene, 49196 [Source:MGI Symbol;Acc:MGI:6118640]	yes|up	yes|up	no|no change	no|no change	2
ENSMUSG00000031952	Chst5	carbohydrate (N-acetylglucosamine 6-O) sulfotransferase 5 [Source:MGI Symbol;Acc:MGI:1931825]	no|no change	no|down	yes|down	yes|down	2
ENSMUSG00000040543	Pitpnm3	PITPNM family member 3 [Source:MGI Symbol;Acc:MGI:2685726]	yes|up	yes|up	no|down	no|down	2
ENSMUSG00000115834	Gm10385	predicted gene 10385 [Source:MGI Symbol;Acc:MGI:3642705]	yes|down	no|up	no|up	no|down	1
ENSMUSG00000100033	Gm8337	predicted gene 8337 [Source:MGI Symbol;Acc:MGI:3644012]	no|down	yes|down	no|down	no|down	1
ENSMUSG00000096461	Igkv14-130	immunoglobulin kappa variable 14-130 [Source:MGI Symbol;Acc:MGI:3645770]	yes|up	yes|up	no|no change	no|no change	2
ENSMUSG00000047492	Inhbe	inhibin beta-E [Source:MGI Symbol;Acc:MGI:109269]	no|up	no|up	no|down	yes|down	1
ENSMUSG00000027931	Npr1	natriuretic peptide receptor 1 [Source:MGI Symbol;Acc:MGI:97371]	yes|up	yes|up	no|down	no|down	2
ENSMUSG00000047496	Rnf152	ring finger protein 152 [Source:MGI Symbol;Acc:MGI:2443787]	yes|up	yes|up	yes|down	no|down	3
ENSMUSG00000027932	Slc27a3	solute carrier family 27 (fatty acid transporter), member 3 [Source:MGI Symbol;Acc:MGI:1347358]	no|down	yes|down	yes|down	no|down	2
ENSMUSG00000030399	Ckm	creatine kinase, muscle [Source:MGI Symbol;Acc:MGI:88413]	yes|up	yes|up	yes|up	no|no change	3
ENSMUSG00000039497	Dse	dermatan sulfate epimerase [Source:MGI Symbol;Acc:MGI:2443455]	no|up	yes|up	yes|up	yes|up	3
ENSMUSG00000039496	Cdnf	cerebral dopamine neurotrophic factor [Source:MGI Symbol;Acc:MGI:3606576]	no|up	no|up	yes|down	no|down	1
ENSMUSG00000026193	Fn1	fibronectin 1 [Source:MGI Symbol;Acc:MGI:95566]	no|up	yes|up	no|down	yes|down	2
ENSMUSG00000030393	Zik1	zinc finger protein interacting with K protein 1 [Source:MGI Symbol;Acc:MGI:108070]	no|down	yes|up	no|up	no|down	1
ENSMUSG00000047021	Cfap65	cilia and flagella associated protein 65 [Source:MGI Symbol;Acc:MGI:2444274]	no|up	yes|up	no|down	no|down	1
ENSMUSG00000002058	Unc119	unc-119 lipid binding chaperone [Source:MGI Symbol;Acc:MGI:1328357]	no|down	yes|down	no|down	no|down	1
ENSMUSG00000104585	4921511C10Rik	RIKEN cDNA 4921511C10 gene [Source:MGI Symbol;Acc:MGI:1918174]	no|up	yes|up	yes|up	no|no change	2
ENSMUSG00000040945	Rcc2	regulator of chromosome condensation 2 [Source:MGI Symbol;Acc:MGI:1919784]	no|up	no|down	yes|down	no|down	1
ENSMUSG00000082457	Gm13776	predicted gene 13776 [Source:MGI Symbol;Acc:MGI:3650154]	no|up	no|up	no|down	yes|down	1
ENSMUSG00000086322	E130218I03Rik	RIKEN cDNA E130218I03 gene [Source:MGI Symbol;Acc:MGI:3528958]	yes|down	no|down	no|down	yes|down	2
ENSMUSG00000023031	Cela1	chymotrypsin-like elastase family, member 1 [Source:MGI Symbol;Acc:MGI:95314]	no|up	no|down	yes|down	no|down	1
ENSMUSG00000071552	Tigit	T cell immunoreceptor with Ig and ITIM domains [Source:MGI Symbol;Acc:MGI:3642260]	no|down	yes|up	yes|up	yes|up	3
ENSMUSG00000023033	Scn8a	sodium channel, voltage-gated, type VIII, alpha [Source:MGI Symbol;Acc:MGI:103169]	yes|down	yes|down	yes|up	no|up	3
ENSMUSG00000026042	Col5a2	collagen, type V, alpha 2 [Source:MGI Symbol;Acc:MGI:88458]	yes|up	yes|up	yes|up	yes|down	4
ENSMUSG00000026043	Col3a1	collagen, type III, alpha 1 [Source:MGI Symbol;Acc:MGI:88453]	yes|up	yes|up	yes|up	no|up	3
ENSMUSG00000022039	Adam2	a disintegrin and metallopeptidase domain 2 [Source:MGI Symbol;Acc:MGI:1340894]	yes|down	no|up	yes|up	no|no change	2
ENSMUSG00000037032	Apbb1	amyloid beta (A4) precursor protein-binding, family B, member 1 [Source:MGI Symbol;Acc:MGI:107765]	yes|up	yes|up	no|down	no|up	2
ENSMUSG00000106858	Gm43844	predicted gene 43844 [Source:MGI Symbol;Acc:MGI:5663981]	yes|up	no|up	yes|down	no|down	2
ENSMUSG00000022032	Scara5	scavenger receptor class A, member 5 [Source:MGI Symbol;Acc:MGI:1918395]	yes|up	no|up	yes|down	yes|down	3
ENSMUSG00000055639	Dach1	dachshund family transcription factor 1 [Source:MGI Symbol;Acc:MGI:1277991]	yes|up	no|up	yes|down	yes|down	3
ENSMUSG00000055633	Zfp580	zinc finger protein 580 [Source:MGI Symbol;Acc:MGI:1916242]	yes|up	no|up	no|down	no|up	1
ENSMUSG00000024053	Emilin2	elastin microfibril interfacer 2 [Source:MGI Symbol;Acc:MGI:2389136]	no|down	yes|up	yes|up	yes|up	3
ENSMUSG00000066113	Adamtsl1	ADAMTS-like 1 [Source:MGI Symbol;Acc:MGI:1924989]	yes|up	yes|up	no|up	no|up	2
ENSMUSG00000025964	Adam23	a disintegrin and metallopeptidase domain 23 [Source:MGI Symbol;Acc:MGI:1345162]	yes|up	yes|up	yes|up	no|up	3
ENSMUSG00000035934	Pknox2	Pbx/knotted 1 homeobox 2 [Source:MGI Symbol;Acc:MGI:2445415]	no|up	yes|up	no|down	no|down	1
ENSMUSG00000021572	Cep72	centrosomal protein 72 [Source:MGI Symbol;Acc:MGI:1921720]	yes|up	no|up	yes|down	no|down	2
ENSMUSG00000051331	Cacna1c	calcium channel, voltage-dependent, L type, alpha 1C subunit [Source:MGI Symbol;Acc:MGI:103013]	no|up	no|down	yes|down	no|down	1
ENSMUSG00000105981	2810428J06Rik	RIKEN cDNA 2810428J06 gene [Source:MGI Symbol;Acc:MGI:1914308]	no|down	no|up	no|down	yes|down	1
ENSMUSG00000021091	Serpina3n	serine (or cysteine) peptidase inhibitor, clade A, member 3N [Source:MGI Symbol;Acc:MGI:105045]	yes|up	yes|up	yes|up	yes|down	4
ENSMUSG00000086993	Rsf1os2	remodeling and spacing factor 1, opposite strand 2 [Source:MGI Symbol;Acc:MGI:3642179]	no|up	yes|up	no|down	no|down	1
ENSMUSG00000057455	Rit2	Ras-like without CAAX 2 [Source:MGI Symbol;Acc:MGI:108054]	yes|up	yes|up	no|no change	no|no change	2
ENSMUSG00000074695	Il22	interleukin 22 [Source:MGI Symbol;Acc:MGI:1355307]	no|down	no|up	yes|up	no|no change	1
ENSMUSG00000115300	Gm49188	predicted gene, 49188 [Source:MGI Symbol;Acc:MGI:6118627]	no|down	no|up	yes|up	no|no change	1
ENSMUSG00000115302	Gm49394	predicted gene, 49394 [Source:MGI Symbol;Acc:MGI:6121625]	no|no change	no|no change	yes|down	yes|down	2
ENSMUSG00000118155	Gm50136	predicted gene, 50136 [Source:MGI Symbol;Acc:MGI:6302882]	no|no change	yes|down	yes|down	no|down	2
ENSMUSG00000031734	Irx3	Iroquois related homeobox 3 [Source:MGI Symbol;Acc:MGI:1197522]	no|no change	no|up	yes|down	no|down	1
ENSMUSG00000049526	Tmem202	transmembrane protein 202 [Source:MGI Symbol;Acc:MGI:1921143]	no|down	no|up	yes|up	no|up	1
ENSMUSG00000085068	Gm15895	predicted gene 15895 [Source:MGI Symbol;Acc:MGI:3802071]	yes|down	yes|down	yes|up	yes|up	4
ENSMUSG00000091844	Gm8251	predicted gene 8251 [Source:MGI Symbol;Acc:MGI:3647616]	no|up	no|up	yes|down	yes|down	2
ENSMUSG00000104369	Gm38082	predicted gene, 38082 [Source:MGI Symbol;Acc:MGI:5611310]	no|down	yes|down	no|down	no|up	1
ENSMUSG00000108822	Gm44787	predicted gene 44787 [Source:MGI Symbol;Acc:MGI:5753363]	no|up	no|down	yes|down	no|down	1
ENSMUSG00000110499	Gm45873	predicted gene 45873 [Source:MGI Symbol;Acc:MGI:5804988]	no|down	yes|down	no|up	no|up	1
ENSMUSG00000038011	Dnah10	dynein, axonemal, heavy chain 10 [Source:MGI Symbol;Acc:MGI:1860299]	no|up	no|up	yes|up	yes|up	2
ENSMUSG00000111147	Gm33699	predicted gene, 33699 [Source:MGI Symbol;Acc:MGI:5592858]	no|up	no|up	yes|up	no|up	1
ENSMUSG00000108825	Gm45838	predicted gene 45838 [Source:MGI Symbol;Acc:MGI:5804953]	yes|up	no|up	no|down	no|up	1
ENSMUSG00000105504	Gbp5	guanylate binding protein 5 [Source:MGI Symbol;Acc:MGI:2429943]	no|up	no|up	yes|up	yes|up	2
ENSMUSG00000039542	Ncam1	neural cell adhesion molecule 1 [Source:MGI Symbol;Acc:MGI:97281]	yes|up	yes|up	no|down	yes|down	3
ENSMUSG00000109266	Gm6426	predicted gene 6426 [Source:MGI Symbol;Acc:MGI:3646017]	no|up	yes|down	no|no change	yes|up	2
ENSMUSG00000110496	Gm45909	predicted gene 45909 [Source:MGI Symbol;Acc:MGI:5805024]	yes|up	no|up	yes|down	no|up	2
ENSMUSG00000103901	Gm37499	predicted gene, 37499 [Source:MGI Symbol;Acc:MGI:5610727]	no|up	no|up	yes|down	no|down	1
ENSMUSG00000097923	Gm26577	predicted gene, 26577 [Source:MGI Symbol;Acc:MGI:5477071]	no|down	yes|down	no|down	no|down	1
ENSMUSG00000085246	Gm15893	predicted gene 15893 [Source:MGI Symbol;Acc:MGI:3801832]	no|up	yes|down	yes|down	no|down	2
ENSMUSG00000094344	Gm11942	predicted gene 11942 [Source:MGI Symbol;Acc:MGI:3650608]	no|down	no|down	no|up	yes|up	1
ENSMUSG00000094345	Igkv14-126	immunoglobulin kappa variable 14-126 [Source:MGI Symbol;Acc:MGI:3643131]	yes|down	no|no change	yes|up	no|no change	2
ENSMUSG00000003153	Slc2a3	solute carrier family 2 (facilitated glucose transporter), member 3 [Source:MGI Symbol;Acc:MGI:95757]	no|down	no|up	yes|up	no|up	1
ENSMUSG00000098318	Lockd	lncRNA downstream of Cdkn1b [Source:MGI Symbol;Acc:MGI:1915081]	no|up	no|up	yes|down	no|down	1
ENSMUSG00000085395	Gm13056	predicted gene 13056 [Source:MGI Symbol;Acc:MGI:3650725]	no|down	no|up	yes|up	yes|up	2
ENSMUSG00000022340	Sybu	syntabulin (syntaxin-interacting) [Source:MGI Symbol;Acc:MGI:2442392]	no|up	no|down	yes|down	no|down	1
ENSMUSG00000029862	Clcn1	chloride channel, voltage-sensitive 1 [Source:MGI Symbol;Acc:MGI:88417]	yes|up	yes|up	no|up	no|up	2
ENSMUSG00000029865	Sval1	seminal vesicle antigen-like 1 [Source:MGI Symbol;Acc:MGI:1918828]	yes|down	yes|down	no|down	no|down	2
ENSMUSG00000106859	Gm42737	predicted gene 42737 [Source:MGI Symbol;Acc:MGI:5662874]	yes|down	no|no change	no|up	no|down	1
ENSMUSG00000022610	Mapk12	mitogen-activated protein kinase 12 [Source:MGI Symbol;Acc:MGI:1353438]	no|up	no|up	yes|down	no|down	1
ENSMUSG00000029869	Ephb6	Eph receptor B6 [Source:MGI Symbol;Acc:MGI:1096338]	no|down	no|down	yes|down	yes|down	2
ENSMUSG00000029868	Trpv6	transient receptor potential cation channel, subfamily V, member 6 [Source:MGI Symbol;Acc:MGI:1927259]	yes|down	yes|down	yes|down	no|down	3
ENSMUSG00000047222	Rnase2a	ribonuclease, RNase A family, 2A (liver, eosinophil-derived neurotoxin) [Source:MGI Symbol;Acc:MGI:1890465]	yes|up	yes|up	no|no change	no|no change	2
ENSMUSG00000029648	Flt1	FMS-like tyrosine kinase 1 [Source:MGI Symbol;Acc:MGI:95558]	yes|up	yes|up	no|down	no|up	2
ENSMUSG00000022619	Mapk8ip2	mitogen-activated protein kinase 8 interacting protein 2 [Source:MGI Symbol;Acc:MGI:1926555]	no|up	yes|up	no|down	no|down	1
ENSMUSG00000038179	Slamf7	SLAM family member 7 [Source:MGI Symbol;Acc:MGI:1922595]	no|down	yes|up	yes|up	yes|up	3
ENSMUSG00000061723	Tnnt3	troponin T3, skeletal, fast [Source:MGI Symbol;Acc:MGI:109550]	no|down	no|no change	yes|up	no|no change	1
ENSMUSG00000087538	Gm16341	predicted gene 16341 [Source:MGI Symbol;Acc:MGI:3840137]	yes|down	yes|down	yes|down	no|down	3
ENSMUSG00000063696	Gm8730	predicted pseudogene 8730 [Source:MGI Symbol;Acc:MGI:3644565]	no|up	no|down	yes|down	no|down	1
ENSMUSG00000079168	Cd209g	CD209g antigen [Source:MGI Symbol;Acc:MGI:1917442]	yes|up	yes|up	no|no change	no|no change	2
ENSMUSG00000082758	Gm13024	predicted gene 13024 [Source:MGI Symbol;Acc:MGI:3650678]	yes|down	yes|down	yes|up	yes|up	4
ENSMUSG00000061728	Btnl7-ps	butyrophilin-like 7, pseudogene [Source:MGI Symbol;Acc:MGI:2388054]	no|down	no|up	yes|up	no|up	1
ENSMUSG00000043794	D830025C05Rik	RIKEN cDNA D830025C05 gene [Source:MGI Symbol;Acc:MGI:3698180]	no|up	no|down	yes|down	no|down	1
ENSMUSG00000081005	Gm13198	predicted gene 13198 [Source:MGI Symbol;Acc:MGI:3651172]	no|no change	no|no change	yes|down	yes|down	2
ENSMUSG00000110140	5430421F17Rik	RIKEN cDNA 5430421F17 gene [Source:MGI Symbol;Acc:MGI:1921739]	yes|up	no|up	no|no change	no|up	1
ENSMUSG00000050222	Il17d	interleukin 17D [Source:MGI Symbol;Acc:MGI:2446510]	yes|up	no|up	no|down	no|down	1
ENSMUSG00000110008	Olfr560	olfactory receptor 560 [Source:MGI Symbol;Acc:MGI:3030394]	no|up	no|up	yes|down	yes|down	2
ENSMUSG00000074071	Fam169b	family with sequence similarity 169, member B [Source:MGI Symbol;Acc:MGI:3644026]	no|down	no|up	yes|up	no|up	1
ENSMUSG00000110750	Gm48702	predicted gene, 48702 [Source:MGI Symbol;Acc:MGI:6098340]	yes|up	yes|up	no|down	yes|down	3
ENSMUSG00000114016	Gm47258	predicted gene, 47258 [Source:MGI Symbol;Acc:MGI:6096089]	no|down	yes|down	yes|down	no|down	2
ENSMUSG00000027398	Il1b	interleukin 1 beta [Source:MGI Symbol;Acc:MGI:96543]	no|down	yes|up	yes|up	yes|up	3
ENSMUSG00000111539	Gm48372	predicted gene, 48372 [Source:MGI Symbol;Acc:MGI:6097846]	yes|up	no|down	yes|down	no|down	2
ENSMUSG00000039153	Runx2	runt related transcription factor 2 [Source:MGI Symbol;Acc:MGI:99829]	no|down	no|up	yes|up	no|up	1
ENSMUSG00000043795	Prr33	proline rich 33 [Source:MGI Symbol;Acc:MGI:3642289]	no|down	no|up	yes|up	yes|up	2
ENSMUSG00000112895	Gm47567	predicted gene, 47567 [Source:MGI Symbol;Acc:MGI:6096594]	no|down	no|up	yes|up	no|no change	1
ENSMUSG00000116378	Gcat	glycine C-acetyltransferase (2-amino-3-ketobutyrate-coenzyme A ligase) [Source:MGI Symbol;Acc:MGI:1349389]	no|up	no|up	yes|down	no|down	1
ENSMUSG00000112891	Gm47391	predicted gene, 47391 [Source:MGI Symbol;Acc:MGI:6096314]	yes|up	no|up	no|down	no|down	1
ENSMUSG00000049420	Tmem200a	transmembrane protein 200A [Source:MGI Symbol;Acc:MGI:1924470]	yes|up	yes|up	no|up	no|up	2
ENSMUSG00000028111	Ctsk	cathepsin K [Source:MGI Symbol;Acc:MGI:107823]	yes|up	yes|up	no|up	no|up	2
ENSMUSG00000112654	4930455C13Rik	RIKEN cDNA 4930455C13 gene [Source:MGI Symbol;Acc:MGI:1921240]	no|down	yes|down	no|down	no|down	1
ENSMUSG00000034810	Scn7a	sodium channel, voltage-gated, type VII, alpha [Source:MGI Symbol;Acc:MGI:102965]	yes|up	yes|up	no|no change	no|no change	2
ENSMUSG00000028115	Bnipl	BCL2/adenovirus E1B 19kD interacting protein like [Source:MGI Symbol;Acc:MGI:2384749]	no|up	yes|down	yes|down	no|down	2
ENSMUSG00000009487	Otog	otogelin [Source:MGI Symbol;Acc:MGI:1202064]	no|up	yes|up	yes|up	no|no change	2
ENSMUSG00000020928	Higd1b	HIG1 domain family, member 1B [Source:MGI Symbol;Acc:MGI:1922939]	yes|up	yes|up	no|no change	no|no change	2
ENSMUSG00000106061	Gm43773	predicted gene 43773 [Source:MGI Symbol;Acc:MGI:5663910]	no|no change	no|down	yes|down	no|down	1
ENSMUSG00000106060	Gm42488	predicted gene 42488 [Source:MGI Symbol;Acc:MGI:5662625]	no|no change	no|no change	no|down	yes|down	1
ENSMUSG00000042770	Hebp1	heme binding protein 1 [Source:MGI Symbol;Acc:MGI:1333880]	no|up	yes|up	yes|up	no|up	2
ENSMUSG00000069117	Rps18-ps6	ribosomal protein S18, pseudogene 6 [Source:MGI Symbol;Acc:MGI:3642298]	yes|up	no|up	yes|down	no|down	2
ENSMUSG00000025743	Sdc3	syndecan 3 [Source:MGI Symbol;Acc:MGI:1349163]	no|up	yes|up	yes|up	no|up	2
ENSMUSG00000029307	Dmp1	dentin matrix protein 1 [Source:MGI Symbol;Acc:MGI:94910]	yes|up	yes|up	no|no change	no|no change	2
ENSMUSG00000025746	Il6	interleukin 6 [Source:MGI Symbol;Acc:MGI:96559]	no|down	no|up	yes|up	yes|up	2
ENSMUSG00000061462	Obscn	obscurin, cytoskeletal calmodulin and titin-interacting RhoGEF [Source:MGI Symbol;Acc:MGI:2681862]	yes|up	no|down	yes|down	yes|down	3
ENSMUSG00000028599	Tnfrsf1b	tumor necrosis factor receptor superfamily, member 1b [Source:MGI Symbol;Acc:MGI:1314883]	no|down	no|down	yes|up	no|up	1
ENSMUSG00000083397	Gm5466	predicted gene 5466 [Source:MGI Symbol;Acc:MGI:3647828]	no|up	no|up	no|down	yes|down	1
ENSMUSG00000083396	Gm15542	predicted gene 15542 [Source:MGI Symbol;Acc:MGI:3782990]	no|down	yes|down	no|down	no|up	1
ENSMUSG00000021719	Rgs7bp	regulator of G-protein signalling 7 binding protein [Source:MGI Symbol;Acc:MGI:106334]	no|up	yes|up	no|up	no|up	1
ENSMUSG00000076863	Trav21-dv12	T cell receptor alpha variable 21-DV12 [Source:MGI Symbol;Acc:MGI:3652097]	no|down	no|no change	yes|up	no|no change	1
ENSMUSG00000007946	Phox2a	paired-like homeobox 2a [Source:MGI Symbol;Acc:MGI:106633]	no|up	yes|up	no|up	no|down	1
ENSMUSG00000093916	Gm379	predicted gene 379 [Source:MGI Symbol;Acc:MGI:2685225]	yes|down	no|down	yes|up	no|up	2
ENSMUSG00000021714	Cenpk	centromere protein K [Source:MGI Symbol;Acc:MGI:1926210]	yes|up	no|up	no|down	no|up	1
ENSMUSG00000074113	Gm10629	predicted gene 10629 [Source:MGI Symbol;Acc:MGI:3642307]	no|up	yes|down	yes|down	no|up	2
ENSMUSG00000046456	Tmem150b	transmembrane protein 150B [Source:MGI Symbol;Acc:MGI:2679718]	no|down	no|up	yes|up	no|up	1
ENSMUSG00000074111	Mrgpra9	MAS-related GPR, member A9 [Source:MGI Symbol;Acc:MGI:3033148]	yes|down	no|down	yes|up	no|up	2
ENSMUSG00000064358	mt-Co3	mitochondrially encoded cytochrome c oxidase III [Source:MGI Symbol;Acc:MGI:102502]	no|up	no|up	yes|up	no|up	1
ENSMUSG00000106680	Gm43852	predicted gene 43852 [Source:MGI Symbol;Acc:MGI:5663989]	no|up	no|up	no|down	yes|down	1
ENSMUSG00000042190	Cmklr1	chemokine-like receptor 1 [Source:MGI Symbol;Acc:MGI:109603]	no|down	yes|up	yes|up	yes|up	3
ENSMUSG00000106682	Gm42648	predicted gene 42648 [Source:MGI Symbol;Acc:MGI:5662785]	yes|up	no|down	yes|down	no|down	2
ENSMUSG00000016529	Il10	interleukin 10 [Source:MGI Symbol;Acc:MGI:96537]	yes|up	yes|up	no|up	no|up	2
ENSMUSG00000063430	Wscd2	WSC domain containing 2 [Source:MGI Symbol;Acc:MGI:2445030]	no|down	no|down	no|up	yes|up	1
ENSMUSG00000106688	Gm42851	predicted gene 42851 [Source:MGI Symbol;Acc:MGI:5662988]	no|no change	no|no change	yes|down	no|down	1
ENSMUSG00000063434	Sorcs3	sortilin-related VPS10 domain containing receptor 3 [Source:MGI Symbol;Acc:MGI:1913923]	no|up	no|up	yes|down	yes|down	2
ENSMUSG00000005952	Trpv1	transient receptor potential cation channel, subfamily V, member 1 [Source:MGI Symbol;Acc:MGI:1341787]	yes|down	yes|down	no|down	no|down	2
ENSMUSG00000102234	Gm37885	predicted gene, 37885 [Source:MGI Symbol;Acc:MGI:5611113]	yes|down	no|down	no|up	no|down	1
ENSMUSG00000038390	Gpr162	G protein-coupled receptor 162 [Source:MGI Symbol;Acc:MGI:1315214]	no|down	no|up	yes|up	no|up	1
ENSMUSG00000081223	Gm12247	predicted gene 12247 [Source:MGI Symbol;Acc:MGI:3649489]	no|down	yes|down	yes|down	no|down	2
ENSMUSG00000106209	Gm42918	predicted gene 42918 [Source:MGI Symbol;Acc:MGI:5663055]	yes|down	no|down	yes|up	no|up	2
ENSMUSG00000044854	1700056E22Rik	RIKEN cDNA 1700056E22 gene [Source:MGI Symbol;Acc:MGI:1920613]	no|up	yes|up	yes|up	no|up	2
ENSMUSG00000042515	Pwwp3b	PWWP domain containing 3B [Source:MGI Symbol;Acc:MGI:2445062]	yes|up	yes|up	no|up	no|down	2
ENSMUSG00000046058	Eid2	EP300 interacting inhibitor of differentiation 2 [Source:MGI Symbol;Acc:MGI:2681174]	no|up	yes|up	no|up	no|up	1
ENSMUSG00000053358	Gm9905	predicted gene 9905 [Source:MGI Symbol;Acc:MGI:3642311]	no|up	yes|up	no|down	yes|down	2
ENSMUSG00000052736	Klrc2	killer cell lectin-like receptor subfamily C, member 2 [Source:MGI Symbol;Acc:MGI:1336162]	no|down	yes|up	yes|up	no|up	2
ENSMUSG00000089929	Bcl2a1b	B cell leukemia/lymphoma 2 related protein A1b [Source:MGI Symbol;Acc:MGI:1278326]	no|up	yes|up	yes|up	yes|up	3
ENSMUSG00000085939	Cd63-ps	CD63 antigen, pseudogene [Source:MGI Symbol;Acc:MGI:105972]	yes|up	yes|up	no|down	no|down	2
ENSMUSG00000053353	2310001K24Rik	RIKEN cDNA 2310001K24 gene [Source:MGI Symbol;Acc:MGI:1916767]	no|no change	no|no change	yes|down	yes|down	2
ENSMUSG00000112941	Gm48623	predicted gene, 48623 [Source:MGI Symbol;Acc:MGI:6098220]	yes|up	no|up	yes|down	yes|down	3
ENSMUSG00000053603	4930442H23Rik	RIKEN cDNA 4930442H23 gene [Source:MGI Symbol;Acc:MGI:1922144]	no|down	no|down	no|down	yes|down	1
ENSMUSG00000112944	Gm48885	predicted gene, 48885 [Source:MGI Symbol;Acc:MGI:6098643]	yes|down	yes|down	no|up	no|down	2
ENSMUSG00000083579	Gm15538	predicted gene 15538 [Source:MGI Symbol;Acc:MGI:3782986]	yes|down	no|no change	yes|up	no|up	2
ENSMUSG00000028337	Coro2a	coronin, actin binding protein 2A [Source:MGI Symbol;Acc:MGI:1345966]	no|down	no|up	yes|up	no|up	1
ENSMUSG00000083573	Gm7312	predicted gene 7312 [Source:MGI Symbol;Acc:MGI:3646347]	no|up	no|up	no|up	yes|up	1
ENSMUSG00000028339	Col15a1	collagen, type XV, alpha 1 [Source:MGI Symbol;Acc:MGI:88449]	yes|up	yes|up	no|up	no|down	2
ENSMUSG00000032094	Cd3d	CD3 antigen, delta polypeptide [Source:MGI Symbol;Acc:MGI:88331]	no|down	no|up	yes|up	yes|up	2
ENSMUSG00000049097	Ankrd34a	ankyrin repeat domain 34A [Source:MGI Symbol;Acc:MGI:3617846]	yes|up	no|up	no|no change	no|up	1
ENSMUSG00000103018	Gm17968	predicted gene, 17968 [Source:MGI Symbol;Acc:MGI:5010153]	no|down	yes|down	no|down	no|down	1
ENSMUSG00000045502	Hcar2	hydroxycarboxylic acid receptor 2 [Source:MGI Symbol;Acc:MGI:1933383]	no|down	yes|up	yes|up	yes|up	3
ENSMUSG00000032093	Cd3e	CD3 antigen, epsilon polypeptide [Source:MGI Symbol;Acc:MGI:88332]	no|down	no|up	yes|up	no|up	1
ENSMUSG00000052912	Smarca5-ps	SWI/SNF related, matrix associated, actin depenent ragulator of chromatin, subfamily a, member 5, pseudogene [Source:MGI Symbol;Acc:MGI:2443330]	no|up	yes|up	yes|up	no|down	2
ENSMUSG00000052911	Lamb2	laminin, beta 2 [Source:MGI Symbol;Acc:MGI:99916]	yes|up	no|up	yes|down	yes|down	3
ENSMUSG00000086872	Gm14225	predicted gene 14225 [Source:MGI Symbol;Acc:MGI:3649784]	no|up	no|down	yes|down	no|up	1
ENSMUSG00000032098	Treh	trehalase (brush-border membrane glycoprotein) [Source:MGI Symbol;Acc:MGI:1926230]	no|up	yes|up	no|down	yes|down	2
ENSMUSG00000103015	Gm37549	predicted gene, 37549 [Source:MGI Symbol;Acc:MGI:5610777]	yes|up	no|down	yes|down	no|down	2
ENSMUSG00000114278	Gm49027	predicted gene, 49027 [Source:MGI Symbol;Acc:MGI:6118396]	yes|up	no|up	yes|down	no|down	2
ENSMUSG00000096805	Ighv9-1	immunoglobulin heavy variable 9-1 [Source:MGI Symbol;Acc:MGI:4439911]	yes|up	yes|up	no|no change	yes|up	3
ENSMUSG00000025105	Bnc1	basonuclin 1 [Source:MGI Symbol;Acc:MGI:1097164]	no|up	yes|up	no|no change	no|no change	1
ENSMUSG00000097022	BC001981	cDNA sequence BC001981 [Source:MGI Symbol;Acc:MGI:3704411]	yes|up	no|up	no|up	no|up	1
ENSMUSG00000020101	Vsir	V-set immunoregulatory receptor [Source:MGI Symbol;Acc:MGI:1921298]	no|down	yes|up	yes|up	no|up	2
ENSMUSG00000020102	Slc16a7	solute carrier family 16 (monocarboxylic acid transporters), member 7 [Source:MGI Symbol;Acc:MGI:1330284]	no|up	no|down	yes|down	no|down	1
ENSMUSG00000075304	Sp5	trans-acting transcription factor 5 [Source:MGI Symbol;Acc:MGI:1927715]	yes|up	no|up	yes|down	no|up	2
ENSMUSG00000075307	Klhl41	kelch-like 41 [Source:MGI Symbol;Acc:MGI:2683854]	no|up	no|down	yes|down	no|down	1
ENSMUSG00000113206	Gm3742	predicted gene 3742 [Source:MGI Symbol;Acc:MGI:3781917]	yes|down	no|no change	yes|up	no|no change	2
ENSMUSG00000107486	Trbv4	T cell receptor beta, variable 10 [Source:MGI Symbol;Acc:MGI:98584]	no|up	no|up	yes|up	no|up	1
[truncated: 5,762 more rows]
