# Supplementary material for: Oxytocin Alleviates Colitis and Colitis-Associated Colorectal Tumorigenesis via Noncanonical Fucosylation
Source: Research (Wash D C). 2024 Jul 8;7:0407. doi: 10.34133/research.0407 (PMC11228076; doi:10.34133/research.0407)
Supplement: Supplementary 1 — Supplementary Methods Figs. S1 to S9 Tables S1 to S4 [file research.0407.f1.zip › Supplementary Table 4.xlsx]

## Sheet: 功能注释信息表
Gene id	Gene name	Gene description	GO id	GO term	GO description	KO id	KO name	KEGG pathway id	KEGG pathway description	NR hit name	NR discription	Reactome id	Reactome name	Reactome pathway id	Reactome pathway description	eggNOG id	eggNOG functional categories	Uniprot name	Uniprot description	Pfam id	Domain	Domain description	KO1	KO2	KO3	NS1	NS2	NS3	DSSNS2	DSSNS3	DSSNS1	DSSKO3	DSSKO2	DSSKO1
ENSMUSG00000000001	Gnai3	guanine nucleotide binding protein (G protein), alpha inhibiting 3 [Source:MGI Symbol;Acc:MGI:95773]	GO:2001234;; GO:0016239;; GO:0006906;; GO:0005789;; GO:0032794;; GO:0007165;; GO:0001664;; GO:0000166;; GO:0007049;; GO:0005737;; GO:0045121;; GO:0019001;; GO:0005834;; GO:0005813;; GO:0016020;; GO:0005815;; GO:0007188;; GO:0051301;; GO:0031821;; GO:0046872;; GO:0007186;; GO:0005525;; GO:0005794;; GO:0031683;; GO:0046039;; GO:0032930;; GO:0003924;; GO:0019904;; GO:0005886;; GO:0042588;; GO:190470…	biological_process;;biological_process;;biological_process;;cellular_component;;molecular_function;;biological_process;;molecular_function;;molecular_function;;biological_process;;cellular_component;;cellular_component;;molecular_function;;cellular_component;;cellular_component;;cellular_component;;cellular_component;;biological_process;;biological_process;;molecular_function;;molecular_function;…	negative regulation of apoptotic signaling pathway;;positive regulation of macroautophagy;;vesicle fusion;;endoplasmic reticulum membrane;;GTPase activating protein binding;;signal transduction;;G-protein coupled receptor binding;;nucleotide binding;;cell cycle;;cytoplasm;;membrane raft;;guanyl nucleotide binding;;heterotrimeric G-protein complex;;centrosome;;membrane;;microtubule organizing cent…	K04630	GNAI	mmu04730;; mmu05200;; mmu04928;; mmu04727;; mmu04923;; mmu04921;; mmu04926;; mmu04924;; mmu05170;; mmu04071;; mmu04024;; mmu04022;; mmu04062;; mmu05133;; mmu04371;; mmu05012;; mmu04724;; mmu04725;; mmu04726;; mmu05034;; mmu04540;; mmu05032;; mmu04723;; mmu04728;; mmu04670;; mmu04935;; mmu04934;; mmu04971;; mmu04916;; mmu04915;; mmu04914;; mmu05163;; mmu04015;; mmu05145;; mmu05142(Chagas disease ;…	Long-term depression;;Pathways in cancer;;Parathyroid hormone synthesis, secretion and action;;GABAergic synapse;;Regulation of lipolysis in adipocytes;;Oxytocin signaling pathway;;Relaxin signaling pathway;;Renin secretion;;Human immunodeficiency virus 1 infection;;Sphingolipid signaling pathway;;cAMP signaling pathway;;cGMP-PKG signaling pathway;;Chemokine signaling pathway;;Pertussis;;Apelin s…	NP_034436(guanine nucleotide-binding protein G	i) subunit alpha [Mus musculus]	------				3JCC9	T:Signal transduction mechanisms	Q9DC51(Guanine nucleotide-binding protein G	i) subunit alpha OS=Mus musculus OX=10090 GN=Gnai3 PE=1 SV=3	PF00503;; PF00025;; PF04670;; PF08477	G-alpha;;Arf;;Gtr1_RagA;;Roc	G-protein alpha subunit;;ADP-ribosylation factor family;;Gtr1/RagA G protein conserved region;;Ras of Complex, Roc, domain of DAPkinase	76.69	78.08	87.31	92.63	91.44	73.56	78.63	77.61	96.47	67.14	81.6	77.16
ENSMUSG00000000003	Pbsn	probasin [Source:MGI Symbol;Acc:MGI:1860484]	GO:0036094;; GO:0005576	molecular_function;;cellular_component	small molecule binding;;extracellular region	------	------	------	------	NP_059499	probasin precursor [Mus musculus]	------				3JHYU	S:Function unknown	O08976	Probasin OS=Mus musculus OX=10090 GN=Pbsn PE=2 SV=2	PF00061	Lipocalin	Lipocalin / cytosolic fatty-acid binding protein family	0	0	0	0	0	0	0	0	0	0.3	0	0
ENSMUSG00000000028	Cdc45	cell division cycle 45 [Source:MGI Symbol;Acc:MGI:1338073]	GO:0043138;; GO:0000727;; GO:0005813;; GO:0005634;; GO:0006270;; GO:0031938;; GO:1902977;; GO:0003688;; GO:0005656;; GO:0031298;; GO:0031261;; GO:0003682;; GO:0003697;; GO:1900087	molecular_function;;biological_process;;cellular_component;;cellular_component;;biological_process;;biological_process;;biological_process;;molecular_function;;cellular_component;;cellular_component;;cellular_component;;molecular_function;;molecular_function;;biological_process	3'-5' DNA helicase activity;;double-strand break repair via break-induced replication;;centrosome;;nucleus;;DNA replication initiation;;regulation of chromatin silencing at telomere;;mitotic DNA replication preinitiation complex assembly;;DNA replication origin binding;;nuclear pre-replicative complex;;replication fork protection complex;;DNA replication preinitiation complex;;chromatin binding;;…	K06628	CDC45	mmu04110	Cell cycle	NP_033992	cell division control protein 45 homolog isoform 1 [Mus musculus]	R-MMU-68563	Cdc45	R-MMU-69620;R-MMU-69306;R-MMU-176187;R-MMU-69206;R-MMU-69278;R-MMU-68962;R-MMU-69481;R-MMU-69002;R-MMU-453279;R-MMU-1640170	Cell Cycle Checkpoints;DNA Replication;Activation of ATR in response to replication stress;G1/S Transition;Cell Cycle, Mitotic;Activation of the pre-replicative complex;G2/M Checkpoints;DNA Replication Pre-Initiation;Mitotic G1 phase and G1/S transition;Cell Cycle	3J1ZS	L:Replication, recombination and repair	Q9Z1X9	Cell division control protein 45 homolog OS=Mus musculus OX=10090 GN=Cdc45 PE=1 SV=2	PF02724	CDC45	CDC45-like protein	7.32	11.53	9.33	10.87	10.93	8.34	3.99	6.38	8.27	5.04	6.38	7.45
ENSMUSG00000000031	H19	H19, imprinted maternally expressed transcript [Source:MGI Symbol;Acc:MGI:95891]	GO:0035195	biological_process	gene silencing by miRNA	------	------	------	------	EDL18174.1	mCG11084 [Mus musculus]	------				3JP7Y	S:Function unknown	Q61639	M.musculus H19 mRNA OS=Mus musculus OX=10090 GN=H19 PE=2 SV=1	------	------	------	0.27	0.34	0.23	0.59	0.2	0.2	0.38	0.13	0.58	0.3	0.47	0.74
ENSMUSG00000000037	Scml2	Scm polycomb group protein like 2 [Source:MGI Symbol;Acc:MGI:1340042]	GO:0036353;; GO:0034613;; GO:0005634;; GO:0006915;; GO:0006355;; GO:0000790;; GO:0001741	biological_process;;biological_process;;cellular_component;;biological_process;;biological_process;;cellular_component;;cellular_component	histone H2A-K119 monoubiquitination;;cellular protein localization;;nucleus;;apoptotic process;;regulation of transcription, DNA-templated;;nuclear chromatin;;XY body	K11465	SCML2	------	------	XP_006528733	sex comb on midleg-like protein 2 isoform X1 [Mus musculus]	------				3J1G7	K:Transcription	B1AVB1	Scm polycomb group protein-like 2 OS=Mus musculus OX=10090 GN=Scml2 PE=1 SV=1	PF02820;; PF12140;; PF17208	MBT;;SLED;;RBR	mbt repeat;;SLED domain;;RNA binding Region	0.11	0.51	0.2	0.68	0.72	0.58	0.16	0.17	0.31	1.13	0.44	0.49
ENSMUSG00000000049	Apoh	apolipoprotein H [Source:MGI Symbol;Acc:MGI:88058]	GO:0005543;; GO:0060268;; GO:0007597;; GO:0007596;; GO:0051006;; GO:0034197;; GO:0005737;; GO:0042627;; GO:0005615;; GO:0031100;; GO:0031639;; GO:0051917;; GO:0042802;; GO:0010898;; GO:0034392;; GO:0051918;; GO:0034361;; GO:0034364;; GO:0006641;; GO:0009986;; GO:0060230;; GO:0008289;; GO:0005886;; GO:0033033;; GO:0008201;; GO:0010596;; GO:0030195;; GO:0030193;; GO:0001937;; GO:0016525	molecular_function;;biological_process;;biological_process;;biological_process;;biological_process;;biological_process;;cellular_component;;cellular_component;;cellular_component;;biological_process;;biological_process;;biological_process;;molecular_function;;biological_process;;biological_process;;biological_process;;cellular_component;;cellular_component;;biological_process;;cellular_component;…	phospholipid binding;;negative regulation of respiratory burst;;blood coagulation, intrinsic pathway;;blood coagulation;;positive regulation of lipoprotein lipase activity;;triglyceride transport;;cytoplasm;;chylomicron;;extracellular space;;animal organ regeneration;;plasminogen activation;;regulation of fibrinolysis;;identical protein binding;;positive regulation of triglyceride catabolic proce…	K17305	APOH, B2G1	mmu04979	Cholesterol metabolism	XP_006532105	beta-2-glycoprotein 1 isoform X1 [Mus musculus]	R-MMU-8848901;;R-MMU-8848905	Apoh;;Apoh	R-MMU-76002;R-MMU-114608;R-MMU-109582;R-MMU-76005;R-MMU-76002;R-MMU-114608;R-MMU-109582;R-MMU-76005	Platelet activation, signaling and aggregation;Platelet degranulation ;Hemostasis;Response to elevated platelet cytosolic Ca2+;Platelet activation, signaling and aggregation;Platelet degranulation ;Hemostasis;Response to elevated platelet cytosolic Ca2+	3J7YD;; 3J7YD	T:Signal transduction mechanisms;;V:Defense mechanisms	Q01339	Beta-2-glycoprotein 1 OS=Mus musculus OX=10090 GN=Apoh PE=1 SV=1	PF09014;; PF00084(Sushi:Sushi repeat	Sushi_2;;-	Beta-2-glycoprotein-1 fifth domain;;CR repeat)	0.7	0.56	1.19	1.28	1.98	6.12	1.03	1.07	0.66	0.74	1.44	0.32
ENSMUSG00000000056	Narf	nuclear prelamin A recognition factor [Source:MGI Symbol;Acc:MGI:1914858]	GO:0005634;; GO:0005521;; GO:0031981;; GO:0005638;; GO:0005730	cellular_component;;molecular_function;;cellular_component;;cellular_component;;cellular_component	nucleus;;lamin binding;;nuclear lumen;;lamin filament;;nucleolus	------	------	------	------	NP_080548	nuclear prelamin A recognition factor [Mus musculus]	------				3JEDQ	Y:Nuclear structure	Q9CYQ7	Nuclear prelamin A recognition factor OS=Mus musculus OX=10090 GN=Narf PE=2 SV=1	PF02906;; PF02256	Fe_hyd_lg_C;;Fe_hyd_SSU	Iron only hydrogenase large subunit, C-terminal domain;;Iron hydrogenase small subunit	14.26	14.45	14.38	21.92	24.26	19.81	12.75	9.57	21.62	12.52	15.59	15.12
ENSMUSG00000000058	Cav2	caveolin 2 [Source:MGI Symbol;Acc:MGI:107571]	GO:0016020;; GO:0005783;; GO:0031234;; GO:0019065;; GO:0030154;; GO:0002080;; GO:0005901;; GO:0005794;; GO:0030133;; GO:0005925;; GO:0007005;; GO:0005737;; GO:0043547;; GO:0031435;; GO:0007029;; GO:0031410;; GO:0000149;; GO:0005811;; GO:0005198;; GO:0005886;; GO:0007088;; GO:0005635;; GO:0048471;; GO:0044791;; GO:0044794;; GO:0042803;; GO:0008285;; GO:0008286;; GO:0006906;; GO:0031748;; GO:004874…	cellular_component;;cellular_component;;cellular_component;;biological_process;;biological_process;;cellular_component;;cellular_component;;cellular_component;;cellular_component;;cellular_component;;biological_process;;cellular_component;;biological_process;;molecular_function;;biological_process;;cellular_component;;molecular_function;;cellular_component;;molecular_function;;cellular_component;…	membrane;;endoplasmic reticulum;;extrinsic component of cytoplasmic side of plasma membrane;;receptor-mediated endocytosis of virus by host cell;;cell differentiation;;acrosomal membrane;;caveola;;Golgi apparatus;;transport vesicle;;focal adhesion;;mitochondrion organization;;cytoplasm;;positive regulation of GTPase activity;;mitogen-activated protein kinase kinase kinase binding;;endoplasmic ret…	K12958	CAV2	mmu05020;; mmu04510;; mmu05205;; mmu05100;; mmu04144;; mmu05418	Prion diseases;;Focal adhesion;;Proteoglycans in cancer;;Bacterial invasion of epithelial cells;;Endocytosis;;Fluid shear stress and atherosclerosis	NP_058596	caveolin-2 isoform 1 [Mus musculus]	R-MMU-9021035;;R-MMU-9021032	Cav2;;Cav2	R-MMU-9009391;R-MMU-8939211;R-MMU-9006931;R-MMU-162582;R-MMU-9009391;R-MMU-8939211;R-MMU-9006931;R-MMU-162582	Extra-nuclear estrogen signaling;ESR-mediated signaling;Signaling by Nuclear Receptors;Signal Transduction;Extra-nuclear estrogen signaling;ESR-mediated signaling;Signaling by Nuclear Receptors;Signal Transduction	3JAG6	T:Signal transduction mechanisms	Q9WVC3	Caveolin-2 OS=Mus musculus OX=10090 GN=Cav2 PE=1 SV=1	PF01146	Caveolin	Caveolin	2.9	1.88	3.17	4.54	3.96	1.7	1.12	1.98	3.09	3.56	0.95	1.52
ENSMUSG00000000078	Klf6	Kruppel-like factor 6 [Source:MGI Symbol;Acc:MGI:1346318]	GO:0001650;; GO:0000978;; GO:0005829;; GO:0001228	cellular_component;;molecular_function;;cellular_component;;molecular_function	fibrillar center;;RNA polymerase II core promoter proximal region sequence-specific DNA binding;;cytosol;;transcriptional activator activity, RNA polymerase II transcription regulatory region sequence-specific binding	K09207	KLF6_7	------	------	NP_035933	Krueppel-like factor 6 [Mus musculus]	------				3JE6N	K:Transcription	Q8BPQ2	Krueppel-like factor 6 OS=Mus musculus OX=10090 GN=Klf6 PE=1 SV=1	PF00096;; PF13465;; PF13894	zf-C2H2;;zf-H2C2_2;;zf-C2H2_4	Zinc finger, C2H2 type;;Zinc-finger double domain;;C2H2-type zinc finger	52.61	46.83	69.87	46.47	48.37	36.62	98.21	51.53	72.15	63.71	81.08	61.49
ENSMUSG00000000085	Scmh1	sex comb on midleg homolog 1 [Source:MGI Symbol;Acc:MGI:1352762]	GO:0009952;; GO:0006338;; GO:0005634;; GO:0007283;; GO:0010369;; GO:0016458;; GO:0045892	biological_process;;biological_process;;cellular_component;;biological_process;;cellular_component;;biological_process;;biological_process	anterior/posterior pattern specification;;chromatin remodeling;;nucleus;;spermatogenesis;;chromocenter;;gene silencing;;negative regulation of transcription, DNA-templated	K11461	SCMH1	------	------	NP_001153102	polycomb protein SCMH1 isoform 2 [Mus musculus]	R-MMU-389122	Scmh1	R-MMU-597592;R-MMU-8939243;R-MMU-2262752;R-MMU-8943724;R-MMU-212436;R-MMU-4551638;R-MMU-3108214;R-MMU-2990846;R-MMU-9006925;R-MMU-8878171;R-MMU-1257604;R-MMU-74160;R-MMU-6807070;R-MMU-73857;R-MMU-3899300;R-MMU-8953897;R-MMU-4570464;R-MMU-392499;R-MMU-2559583;R-MMU-2559580;R-MMU-3108232;R-MMU-162582	Post-translational protein modification;RUNX1 interacts with co-factors whose precise effect on RUNX1 targets is not known;Cellular responses to stress;Regulation of PTEN gene transcription;Generic Transcription Pathway;SUMOylation of chromatin organization proteins;SUMOylation of DNA damage response and repair proteins;SUMOylation;Intracellular signaling by second messengers;Transcriptional regu…	3JAD9	K:Transcription	Q8K214	Polycomb protein SCMH1 OS=Mus musculus OX=10090 GN=Scmh1 PE=1 SV=1	PF02820;; PF12140;; PF17208;; PF00536(SAM_1:SAM domain ;; PF07647(SAM_2:SAM domain ;; PF02198(SAM_PNT:Sterile alpha motif	MBT;;SLED;;RBR;;-;;-;;-	mbt repeat;;SLED domain;;RNA binding Region;;terile alpha motif);;terile alpha motif);;AM)/Pointed domain	31.71	19.83	25.82	27.26	29.02	24.12	14.96	22.12	26.22	15.14	22.01	25.79
ENSMUSG00000000088	Cox5a	cytochrome c oxidase subunit 5A [Source:MGI Symbol;Acc:MGI:88474]	GO:0004129;; GO:0043209;; GO:0006123;; GO:0005739;; GO:0005751;; GO:0005743;; GO:0046872	molecular_function;;cellular_component;;biological_process;;cellular_component;;cellular_component;;cellular_component;;molecular_function	cytochrome-c oxidase activity;;myelin sheath;;mitochondrial electron transport, cytochrome c to oxygen;;mitochondrion;;mitochondrial respiratory chain complex IV;;mitochondrial inner membrane;;metal ion binding	K02264	COX5A	mmu05020;; mmu00190;; mmu04260;; mmu04714;; mmu05014(Amyotrophic lateral sclerosis ;; mmu04932(Non-alcoholic fatty liver disease ;; mmu05016;; mmu05010;; mmu05012	Prion diseases;;Oxidative phosphorylation;;Cardiac muscle contraction;;Thermogenesis;;ALS);;NAFLD);;Huntington disease;;Alzheimer disease;;Parkinson disease	NP_031773	cytochrome c oxidase subunit 5A, mitochondrial precursor [Mus musculus]	------				3JB3T	C:Energy production and conversion	P12787	Cytochrome c oxidase subunit 5A, mitochondrial OS=Mus musculus OX=10090 GN=Cox5a PE=1 SV=2	PF02284	COX5A	Cytochrome c oxidase subunit Va	737.48	677.78	689.31	745.38	731.84	767.06	696.96	585.3	786.02	663.04	795.43	751.44
ENSMUSG00000000093	Tbx2	T-box 2 [Source:MGI Symbol;Acc:MGI:98494]	GO:0060021;; GO:0060596;; GO:0060045;; GO:1901208;; GO:0003677;; GO:0036302;; GO:0003151;; GO:0043565;; GO:0007219;; GO:0003203;; GO:0000122;; GO:0005634;; GO:0001947;; GO:0060560;; GO:0008284;; GO:0008016;; GO:0035050;; GO:0048596;; GO:0003007;; GO:0045892;; GO:0007521;; GO:0000978;; GO:1901211;; GO:0042733;; GO:0001227;; GO:0060465;; GO:0007569;; GO:0003700;; GO:0003148;; GO:0090398;; GO:000325…	biological_process;;biological_process;;biological_process;;biological_process;;molecular_function;;biological_process;;biological_process;;molecular_function;;biological_process;;biological_process;;biological_process;;cellular_component;;biological_process;;biological_process;;biological_process;;biological_process;;biological_process;;biological_process;;biological_process;;biological_process;…	palate development;;mammary placode formation;;positive regulation of cardiac muscle cell proliferation;;negative regulation of heart looping;;DNA binding;;atrioventricular canal development;;outflow tract morphogenesis;;sequence-specific DNA binding;;Notch signaling pathway;;endocardial cushion morphogenesis;;negative regulation of transcription from RNA polymerase II promoter;;nucleus;;heart lo…	K10176	TBX2	------	------	NP_033350	T-box transcription factor TBX2 [Mus musculus]	------				3J5PI	K:Transcription	Q60707	T-box transcription factor TBX2 OS=Mus musculus OX=10090 GN=Tbx2 PE=1 SV=3	PF12598;; PF00907	TBX;;T-box	T-box transcription factor;;T-box	0.02	0.05	0.14	0.03	0.07	0.04	0.03	0.04	0	0.45	0.09	0.01
ENSMUSG00000000094	Tbx4	T-box 4 [Source:MGI Symbol;Acc:MGI:102556]	GO:0048705;; GO:0002009;; GO:0035108;; GO:0030324;; GO:0030326;; GO:0003700;; GO:0005634;; GO:0003677;; GO:0001525	biological_process;;biological_process;;biological_process;;biological_process;;biological_process;;molecular_function;;cellular_component;;molecular_function;;biological_process	skeletal system morphogenesis;;morphogenesis of an epithelium;;limb morphogenesis;;lung development;;embryonic limb morphogenesis;;transcription factor activity, sequence-specific DNA binding;;nucleus;;DNA binding;;angiogenesis	K10178	TBX4	------	------	NP_035666	T-box transcription factor TBX4 isoform a [Mus musculus]	------				3J91P	K:Transcription	P70325	T-box transcription factor TBX4 OS=Mus musculus OX=10090 GN=Tbx4 PE=1 SV=3	PF00907	T-box	T-box	0	0	0	0	0	0	0.06	0	0.02	0	0	0
ENSMUSG00000000103	Zfy2	zinc finger protein 2, Y-linked [Source:MGI Symbol;Acc:MGI:99213]	GO:0006355;; GO:0005634;; GO:0003677;; GO:0009048;; GO:0007283;; GO:0007286;; GO:0051598;; GO:0046872	biological_process;;cellular_component;;molecular_function;;biological_process;;biological_process;;biological_process;;biological_process;;molecular_function	regulation of transcription, DNA-templated;;nucleus;;DNA binding;;dosage compensation by inactivation of X chromosome;;spermatogenesis;;spermatid development;;meiotic recombination checkpoint;;metal ion binding	------	------	------	------	NP_033597.2	zinc finger Y-chromosomal protein 2 [Mus musculus]	R-MMU-2454138	Zfy2	R-MMU-212436;R-MMU-74160;R-MMU-73857	Generic Transcription Pathway;Gene expression (Transcription);RNA Polymerase II Transcription	3JEJ5	K:Transcription	P20662	Zinc finger Y-chromosomal protein 2 OS=Mus musculus OX=10090 GN=Zfy2 PE=2 SV=2	PF00096;; PF04704;; PF13894;; PF13465;; PF13909;; PF12171;; PF17032	zf-C2H2;;Zfx_Zfy_act;;zf-C2H2_4;;zf-H2C2_2;;zf-H2C2_5;;zf-C2H2_jaz;;zinc_ribbon_15	Zinc finger, C2H2 type;;Zfx / Zfy transcription activation region;;C2H2-type zinc finger;;Zinc-finger double domain;;C2H2-type zinc-finger domain;;Zinc-finger double-stranded RNA-binding;;zinc-ribbon family	0	0	0	0	0	0	0	0	0	0	0	0
ENSMUSG00000000120	Ngfr	nerve growth factor receptor (TNFR superfamily, member 16) [Source:MGI Symbol;Acc:MGI:97323]	GO:0001540;; GO:0005911;; GO:0006919;; GO:0030135;; GO:0009986;; GO:0005035;; GO:0045334;; GO:0005516;; GO:0001678;; GO:1904646;; GO:0007411;; GO:0015026	molecular_function;;cellular_component;;biological_process;;cellular_component;;cellular_component;;molecular_function;;cellular_component;;molecular_function;;biological_process;;biological_process;;biological_process;;molecular_function	beta-amyloid binding;;cell-cell junction;;activation of cysteine-type endopeptidase activity involved in apoptotic process;;coated vesicle;;cell surface;;death receptor activity;;clathrin-coated endocytic vesicle;;calmodulin binding;;cellular glucose homeostasis;;cellular response to beta-amyloid;;axon guidance;;coreceptor activity	K02583	NGFR, TNFRSF16, CD271	mmu04010;; mmu04722;; mmu04014;; mmu04015;; mmu05202;; mmu04215;; mmu04151;; mmu04060	MAPK signaling pathway;;Neurotrophin signaling pathway;;Ras signaling pathway;;Rap1 signaling pathway;;Transcriptional misregulation in cancer;;Apoptosis - multiple species;;PI3K-Akt signaling pathway;;Cytokine-cytokine receptor interaction	NP_150086	tumor necrosis factor receptor superfamily member 16 precursor [Mus musculus]	R-MMU-194476;;R-MMU-194509;;R-MMU-194470;;R-MMU-209541;;R-MMU-197473;;R-MMU-193664;;R-MMU-194458	Ngfr;;Ngfr;;Ngfr;;Ngfr;;Ngfr;;Ngfr;;Ngfr	R-MMU-193692;R-MMU-193704;R-MMU-73887;R-MMU-162582;R-MMU-193692;R-MMU-193704;R-MMU-73887;R-MMU-162582;R-MMU-193692;R-MMU-193704;R-MMU-73887;R-MMU-162582;R-MMU-193692;R-MMU-193704;R-MMU-73887;R-MMU-162582;R-MMU-193692;R-MMU-193704;R-MMU-73887;R-MMU-162582;R-MMU-193692;R-MMU-205043;R-MMU-193697;R-MMU-193634;R-MMU-193639;R-MMU-204998;R-MMU-73887;R-MMU-205025;R-MMU-193704;R-MMU-209560;R-MMU-209563;R-…	Regulated proteolysis of p75NTR;p75 NTR receptor-mediated signalling;Death Receptor Signalling;Signal Transduction;Regulated proteolysis of p75NTR;p75 NTR receptor-mediated signalling;Death Receptor Signalling;Signal Transduction;Regulated proteolysis of p75NTR;p75 NTR receptor-mediated signalling;Death Receptor Signalling;Signal Transduction;Regulated proteolysis of p75NTR;p75 NTR receptor-media…	3J349	T:Signal transduction mechanisms	Q9Z0W1	Tumor necrosis factor receptor superfamily member 16 OS=Mus musculus OX=10090 GN=Ngfr PE=1 SV=2	PF00020;; PF00531;; PF18422	TNFR_c6;;Death;;TNFR_16_TM	TNFR/NGFR cysteine-rich region;;Death domain;;Tumor necrosis factor receptor member 16 trans-membrane domain	0	0	0	0.03	0	0	0.02	0	0	0.03	0	0.02
ENSMUSG00000000125	Wnt3	wingless-type MMTV integration site family, member 3 [Source:MGI Symbol;Acc:MGI:98955]	GO:0016055;; GO:1905474;; GO:0060173;; GO:0060174;; GO:0005788;; GO:0031012;; GO:0060323;; GO:0010628;; GO:0007165;; GO:0060064;; GO:0007411;; GO:0060070;; GO:1904954;; GO:0005737;; GO:0050767;; GO:0000902;; GO:0009948;; GO:0005615;; GO:0048843;; GO:0044339;; GO:0007276;; GO:0048646;; GO:0009887;; GO:0030182;; GO:0044338;; GO:0035115;; GO:0035116;; GO:0019904;; GO:0007267;; GO:0072089;; GO:000170…	biological_process;;biological_process;;biological_process;;biological_process;;cellular_component;;cellular_component;;biological_process;;biological_process;;biological_process;;biological_process;;biological_process;;biological_process;;biological_process;;cellular_component;;biological_process;;biological_process;;biological_process;;cellular_component;;biological_process;;biological_process;…	Wnt signaling pathway;;canonical Wnt signaling pathway involved in stem cell proliferation;;limb development;;limb bud formation;;endoplasmic reticulum lumen;;extracellular matrix;;head morphogenesis;;positive regulation of gene expression;;signal transduction;;Spemann organizer formation at the anterior end of the primitive streak;;axon guidance;;canonical Wnt signaling pathway;;canonical Wnt si…	K00312	WNT3	mmu05165;; mmu04916;; mmu04550;; mmu05200;; mmu05224;; mmu05225;; mmu05217;; mmu05205;; mmu05206;; mmu04310;; mmu04150;; mmu04934;; mmu04390;; mmu05226;; mmu05010	Human papillomavirus infection;;Melanogenesis;;Signaling pathways regulating pluripotency of stem cells;;Pathways in cancer;;Breast cancer;;Hepatocellular carcinoma;;Basal cell carcinoma;;Proteoglycans in cancer;;MicroRNAs in cancer;;Wnt signaling pathway;;mTOR signaling pathway;;Cushing syndrome;;Hippo signaling pathway;;Gastric cancer;;Alzheimer disease	NP_033547	proto-oncogene Wnt-3 precursor [Mus musculus]	R-MMU-3781967;;R-MMU-3781966;;R-MMU-3238342;;R-MMU-3247818;;R-MMU-3247830;;R-MMU-3247786	Wnt3;;Wnt3;;Wnt3;;Wnt3;;Wnt3;;Wnt3	R-MMU-3238698;R-MMU-195721;R-MMU-162582;R-MMU-3238698;R-MMU-195721;R-MMU-162582;R-MMU-3238698;R-MMU-195721;R-MMU-162582;R-MMU-3238698;R-MMU-195721;R-MMU-162582;R-MMU-3238698;R-MMU-195721;R-MMU-162582;R-MMU-201681;R-MMU-3238698;R-MMU-195721;R-MMU-162582	WNT ligand biogenesis and trafficking;Signaling by WNT;Signal Transduction;WNT ligand biogenesis and trafficking;Signaling by WNT;Signal Transduction;WNT ligand biogenesis and trafficking;Signaling by WNT;Signal Transduction;WNT ligand biogenesis and trafficking;Signaling by WNT;Signal Transduction;WNT ligand biogenesis and trafficking;Signaling by WNT;Signal Transduction;TCF dependent signaling …	3J9JE	T:Signal transduction mechanisms	P17553	Proto-oncogene Wnt-3 OS=Mus musculus OX=10090 GN=Wnt3 PE=1 SV=1	PF00110	wnt	wnt family	0.03	0	0.04	0	0.02	0.07	0.04	0	0.03	0.02	0.15	0.05
ENSMUSG00000000126	Wnt9a	wingless-type MMTV integration site family, member 9A [Source:MGI Symbol;Acc:MGI:2446084]	GO:0045597;; GO:0048704;; GO:0061037;; GO:0045165;; GO:0005615;; GO:0030182;; GO:0005109;; GO:0060548;; GO:0048018;; GO:0048856;; GO:0008285;; GO:0032331;; GO:0035115;; GO:0016055;; GO:0045880;; GO:0005576;; GO:0060070;; GO:0043154;; GO:0007093	biological_process;;biological_process;;biological_process;;biological_process;;cellular_component;;biological_process;;molecular_function;;biological_process;;molecular_function;;biological_process;;biological_process;;biological_process;;biological_process;;biological_process;;biological_process;;cellular_component;;biological_process;;biological_process;;biological_process	positive regulation of cell differentiation;;embryonic skeletal system morphogenesis;;negative regulation of cartilage development;;cell fate commitment;;extracellular space;;neuron differentiation;;frizzled binding;;negative regulation of cell death;;receptor agonist activity;;anatomical structure development;;negative regulation of cell proliferation;;negative regulation of chondrocyte differen…	K01064	WNT9	mmu05165;; mmu04916;; mmu04550;; mmu05200;; mmu05224;; mmu05225;; mmu05217;; mmu05205;; mmu04310;; mmu04150;; mmu04934;; mmu04390;; mmu05226;; mmu05010	Human papillomavirus infection;;Melanogenesis;;Signaling pathways regulating pluripotency of stem cells;;Pathways in cancer;;Breast cancer;;Hepatocellular carcinoma;;Basal cell carcinoma;;Proteoglycans in cancer;;Wnt signaling pathway;;mTOR signaling pathway;;Cushing syndrome;;Hippo signaling pathway;;Gastric cancer;;Alzheimer disease	NP_647459	protein Wnt-9a precursor [Mus musculus]	R-MMU-3781946;;R-MMU-3247805;;R-MMU-3247822;;R-MMU-3238364;;R-MMU-3247800;;R-MMU-3781940	Wnt9a;;Wnt9a;;Wnt9a;;Wnt9a;;Wnt9a;;Wnt9a	R-MMU-3238698;R-MMU-195721;R-MMU-162582;R-MMU-3238698;R-MMU-195721;R-MMU-162582;R-MMU-3238698;R-MMU-195721;R-MMU-162582;R-MMU-3238698;R-MMU-195721;R-MMU-162582;R-MMU-3238698;R-MMU-195721;R-MMU-162582;R-MMU-3238698;R-MMU-195721;R-MMU-162582	WNT ligand biogenesis and trafficking;Signaling by WNT;Signal Transduction;WNT ligand biogenesis and trafficking;Signaling by WNT;Signal Transduction;WNT ligand biogenesis and trafficking;Signaling by WNT;Signal Transduction;WNT ligand biogenesis and trafficking;Signaling by WNT;Signal Transduction;WNT ligand biogenesis and trafficking;Signaling by WNT;Signal Transduction;WNT ligand biogenesis an…	3J4X1	T:Signal transduction mechanisms	Q8R5M2	Protein Wnt-9a OS=Mus musculus OX=10090 GN=Wnt9a PE=2 SV=1	PF00110	wnt	wnt family	0	0	0	0	0.03	0	0.03	0.02	0	0.13	0	0.02
ENSMUSG00000000127	Fer	fer (fms/fps related) protein kinase [Source:MGI Symbol;Acc:MGI:105917]	GO:0042127;; GO:0019221;; GO:0034446;; GO:0015629;; GO:0006468;; GO:0018108;; GO:0038028;; GO:0048008;; GO:0000226;; GO:0007165;; GO:0050904;; GO:0032869;; GO:0032496;; GO:0038109;; GO:0030054;; GO:0000278;; GO:0005737;; GO:0036006;; GO:0031532;; GO:0005634;; GO:0005154;; GO:0043304;; GO:0046777;; GO:0003779;; GO:0004715;; GO:0042058;; GO:0004672;; GO:0010762;; GO:0070102;; GO:0005524;; GO:000828…	biological_process;;biological_process;;biological_process;;cellular_component;;biological_process;;biological_process;;biological_process;;biological_process;;biological_process;;biological_process;;biological_process;;biological_process;;biological_process;;biological_process;;cellular_component;;biological_process;;cellular_component;;biological_process;;biological_process;;cellular_component;…	regulation of cell proliferation;;cytokine-mediated signaling pathway;;substrate adhesion-dependent cell spreading;;actin cytoskeleton;;protein phosphorylation;;peptidyl-tyrosine phosphorylation;;insulin receptor signaling pathway via phosphatidylinositol 3-kinase;;platelet-derived growth factor receptor signaling pathway;;microtubule cytoskeleton organization;;signal transduction;;diapedesis;;ce…	K08889	FER, TYK3	mmu04520	Adherens junction	NP_001033086	tyrosine-protein kinase Fer isoform a [Mus musculus]	R-MMU-1433364	Fer	R-MMU-9006934;R-MMU-1433557;R-MMU-162582	Signaling by Receptor Tyrosine Kinases;Signaling by SCF-KIT;Signal Transduction	3J3EI	T:Signal transduction mechanisms	P70451	Tyrosine-protein kinase Fer OS=Mus musculus OX=10090 GN=Fer PE=1 SV=2	PF00017;; PF00611;; PF07714;; PF00069;; PF03109	SH2;;FCH;;PK_Tyr_Ser-Thr;;Pkinase;;ABC1	SH2 domain;;Fes/CIP4, and EFC/F-BAR homology domain;;Protein tyrosine and serine/threonine kinase;;Protein kinase domain;;ABC1 atypical kinase-like domain	3.87	3.83	6.35	7.13	6.45	5.27	3.9	4.22	4.8	4.33	4.64	3.69
ENSMUSG00000000131	Xpo6	exportin 6 [Source:MGI Symbol;Acc:MGI:2429950]	GO:0005049;; GO:0005730;; GO:0006611;; GO:0005829;; GO:0008536;; GO:0005886;; GO:0032991;; GO:0005634	molecular_function;;cellular_component;;biological_process;;cellular_component;;molecular_function;;cellular_component;;cellular_component;;cellular_component	nuclear export signal receptor activity;;nucleolus;;protein export from nucleus;;cytosol;;Ran GTPase binding;;plasma membrane;;macromolecular complex;;nucleus	K25204	XPO6, RANBP20	------	------	NP_001298072	exportin-6 isoform 1 [Mus musculus]	------				3J2PM;; 3J2PM	U:Intracellular trafficking, secretion, and vesicular transport;;Y:Nuclear structure	Q924Z6	Exportin-6 OS=Mus musculus OX=10090 GN=Xpo6 PE=1 SV=2	PF03810;; PF08389	IBN_N;;Xpo1	Importin-beta N-terminal domain;;Exportin 1-like protein	38.65	27.4	38.8	33.74	34.27	35.55	34.93	29.47	29.01	25.55	37.16	37.68
ENSMUSG00000000134	Tfe3	transcription factor E3 [Source:MGI Symbol;Acc:MGI:98511]	GO:0046983;; GO:0006959;; GO:0045893;; GO:0045670	molecular_function;;biological_process;;biological_process;;biological_process	protein dimerization activity;;humoral immune response;;positive regulation of transcription, DNA-templated;;regulation of osteoclast differentiation	K09105	TFE3	mmu04137;; mmu05211;; mmu05202	Mitophagy - animal;;Renal cell carcinoma;;Transcriptional misregulation in cancer	NP_766060	transcription factor E3 isoform a [Mus musculus]	------				3J556	K:Transcription	Z4YLF7	Transcription factor E3 OS=Mus musculus OX=10090 GN=Tfe3 PE=4 SV=1	PF00010;; PF15951;; PF11851(DUF3371:Domain of unknown function	HLH;;MITF_TFEB_C_3_N;;-	Helix-loop-helix DNA-binding domain;;MITF/TFEB/TFEC/TFE3 N-terminus;;UF3371)	10.3	8.72	13.9	12.34	11.74	12.7	12.32	10.85	11.04	10.45	15.02	15
ENSMUSG00000000142	Axin2	axin 2 [Source:MGI Symbol;Acc:MGI:1270862]	GO:0016055;; GO:0019899;; GO:0030111;; GO:0010942;; GO:0008219;; GO:0030282;; GO:0003139;; GO:0005737;; GO:2000054;; GO:0070602;; GO:0005813;; GO:0005634;; GO:0070411;; GO:0045668;; GO:0003413;; GO:0090090;; GO:0008285;; GO:0032423;; GO:0008283;; GO:0034613;; GO:0008013;; GO:0019901;; GO:0048255;; GO:0043570;; GO:0031625;; GO:0032991;; GO:0010718;; GO:0001957;; GO:0042476;; GO:0001756;; GO:004586…	biological_process;;molecular_function;;biological_process;;biological_process;;biological_process;;biological_process;;biological_process;;cellular_component;;biological_process;;biological_process;;cellular_component;;cellular_component;;molecular_function;;biological_process;;biological_process;;biological_process;;biological_process;;biological_process;;biological_process;;biological_process;…	Wnt signaling pathway;;enzyme binding;;regulation of Wnt signaling pathway;;positive regulation of cell death;;cell death;;bone mineralization;;secondary heart field specification;;cytoplasm;;negative regulation of Wnt signaling pathway involved in dorsal/ventral axis specification;;regulation of centromeric sister chromatid cohesion;;centrosome;;nucleus;;I-SMAD binding;;negative regulation of os…	K04385	AXIN2	mmu05165;; mmu05210;; mmu04550;; mmu05200;; mmu05224;; mmu05225;; mmu05217;; mmu05010;; mmu04310;; mmu04934;; mmu04390;; mmu05226;; mmu05213	Human papillomavirus infection;;Colorectal cancer;;Signaling pathways regulating pluripotency of stem cells;;Pathways in cancer;;Breast cancer;;Hepatocellular carcinoma;;Basal cell carcinoma;;Alzheimer disease;;Wnt signaling pathway;;Cushing syndrome;;Hippo signaling pathway;;Gastric cancer;;Endometrial cancer	XP_030101353	axin-2 isoform X1 [Mus musculus]	R-MMU-3640842;;R-MMU-4641131;;R-MMU-3640859;;R-MMU-3640821	phospho-Axin2;;Axin2;;phospho-Axin2;;Axin2	R-MMU-5689880;R-MMU-597592;R-MMU-4641257;R-MMU-195721;R-MMU-162582;R-MMU-201681;R-MMU-5688426;R-MMU-392499;R-MMU-201681;R-MMU-4641257;R-MMU-195721;R-MMU-162582;R-MMU-5689880;R-MMU-597592;R-MMU-4641257;R-MMU-195721;R-MMU-162582;R-MMU-201681;R-MMU-5688426;R-MMU-392499;R-MMU-201681;R-MMU-4641257;R-MMU-195721;R-MMU-162582	Ub-specific processing proteases;Post-translational protein modification;Degradation of AXIN;Signaling by WNT;Signal Transduction;TCF dependent signaling in response to WNT;Deubiquitination;Metabolism of proteins;TCF dependent signaling in response to WNT;Degradation of AXIN;Signaling by WNT;Signal Transduction;Ub-specific processing proteases;Post-translational protein modification;Degradation o…	3J9ZM	T:Signal transduction mechanisms	O88566	Axin-2 OS=Mus musculus OX=10090 GN=Axin2 PE=1 SV=2	PF08833;; PF00615;; PF16646;; PF00778	Axin_b-cat_bind;;RGS;;AXIN1_TNKS_BD;;DIX	Axin beta-catenin binding motif;;Regulator of G protein signaling domain;;Axin-1 tankyrase binding domain;;DIX domain	4.3	14.38	5.3	15.09	11.45	19.5	0.91	2.96	2.41	8.09	1.3	5.38
ENSMUSG00000000148	Brat1	BRCA1-associated ATM activator 1 [Source:MGI Symbol;Acc:MGI:1891679]	GO:0005737;; GO:0005654;; GO:0010212;; GO:0008283;; GO:0030307;; GO:0005634;; GO:0006915;; GO:0006974;; GO:0051646;; GO:0006006;; GO:0016477;; GO:0001934	cellular_component;;cellular_component;;biological_process;;biological_process;;biological_process;;cellular_component;;biological_process;;biological_process;;biological_process;;biological_process;;biological_process;;biological_process	cytoplasm;;nucleoplasm;;response to ionizing radiation;;cell proliferation;;positive regulation of cell growth;;nucleus;;apoptotic process;;cellular response to DNA damage stimulus;;mitochondrion localization;;glucose metabolic process;;cell migration;;positive regulation of protein phosphorylation	K23112	BRAT1	------	------	NP_001263216	BRCA1-associated ATM activator 1 isoform 3 [Mus musculus]	------				3J4I1	S:Function unknown	Q8C3R1	BRCA1-associated ATM activator 1 OS=Mus musculus OX=10090 GN=Brat1 PE=1 SV=1	PF02985;; PF13646;; PF13513;; PF10363	HEAT;;HEAT_2;;HEAT_EZ;;RTP1_C1	HEAT repeat;;HEAT repeats;;HEAT-like repeat;;Required for nuclear transport of RNA pol II C-terminus 1	4.23	5.11	4.77	6.61	7.06	5.49	4.71	3.9	5.55	4.18	7.96	5.65
ENSMUSG00000000149	Gna12	guanine nucleotide binding protein, alpha 12 [Source:MGI Symbol;Acc:MGI:95767]	GO:0032434;; GO:0030154;; GO:0031752;; GO:0001664;; GO:0035556;; GO:0005737;; GO:0001701;; GO:0005834;; GO:0007188;; GO:0010762;; GO:0046872;; GO:0007186;; GO:0005525;; GO:0031683;; GO:0016328;; GO:0003924;; GO:0008360;; GO:0007266;; GO:0042733;; GO:0042493;; GO:0031526;; GO:0032006	biological_process;;biological_process;;molecular_function;;molecular_function;;biological_process;;cellular_component;;biological_process;;cellular_component;;biological_process;;biological_process;;molecular_function;;biological_process;;molecular_function;;molecular_function;;cellular_component;;molecular_function;;biological_process;;biological_process;;biological_process;;biological_process;…	regulation of proteasomal ubiquitin-dependent protein catabolic process;;cell differentiation;;D5 dopamine receptor binding;;G-protein coupled receptor binding;;intracellular signal transduction;;cytoplasm;;in utero embryonic development;;heterotrimeric G-protein complex;;adenylate cyclase-modulating G-protein coupled receptor signaling pathway;;regulation of fibroblast migration;;metal ion bindi…	K04346	GNA12	mmu04010;; mmu04072;; mmu05163;; mmu04730;; mmu05200;; mmu04022;; mmu04071;; mmu04928;; mmu04810;; mmu04270	MAPK signaling pathway;;Phospholipase D signaling pathway;;Human cytomegalovirus infection;;Long-term depression;;Pathways in cancer;;cGMP-PKG signaling pathway;;Sphingolipid signaling pathway;;Parathyroid hormone synthesis, secretion and action;;Regulation of actin cytoskeleton;;Vascular smooth muscle contraction	NP_034432	guanine nucleotide-binding protein subunit alpha-12 [Mus musculus]	R-MMU-55355	Gna12	R-MMU-416482;R-MMU-388396;R-MMU-372790;R-MMU-76002;R-MMU-109582;R-MMU-456926;R-MMU-162582	G alpha (12/13) signalling events;GPCR downstream signalling;Signaling by GPCR;Platelet activation, signaling and aggregation;Hemostasis;Thrombin signalling through proteinase activated receptors (PARs);Signal Transduction	3J5XR	T:Signal transduction mechanisms	P27600	Guanine nucleotide-binding protein subunit alpha-12 OS=Mus musculus OX=10090 GN=Gna12 PE=1 SV=3	PF00503;; PF00025	G-alpha;;Arf	G-protein alpha subunit;;ADP-ribosylation factor family	4.46	5.73	9.18	8.48	7.59	6.82	7.73	6.52	6.81	7.19	13.27	7.59
ENSMUSG00000000154	Slc22a18	solute carrier family 22 (organic cation transporter), member 18 [Source:MGI Symbol;Acc:MGI:1336884]	GO:0005737;; GO:0031625;; GO:0016324;; GO:0016021;; GO:0005635;; GO:0022857;; GO:1990961	cellular_component;;molecular_function;;cellular_component;;cellular_component;;cellular_component;;molecular_function;;biological_process	cytoplasm;;ubiquitin protein ligase binding;;apical plasma membrane;;integral component of membrane;;nuclear envelope;;transmembrane transporter activity;;drug transmembrane export	K08214	SLC22A18	------	------	NP_001036225	solute carrier family 22 member 18 [Mus musculus]	------				3J5VM;; 3J5VM;; 3J5VM	E:Amino acid transport and metabolism;;G:Carbohydrate transport and metabolism;;P:Inorganic ion transport and metabolism	A0A0R4J0P7	Solute carrier family 22 member 18 OS=Mus musculus OX=10090 GN=Slc22a18 PE=1 SV=1	PF07690	MFS_1	Major Facilitator Superfamily	121.07	73.07	103.35	92.96	102.93	108.46	141.62	92.29	135.15	86.84	144.42	121.59
ENSMUSG00000000157	Itgb2l	integrin beta 2-like [Source:MGI Symbol;Acc:MGI:1277979]	GO:0005178;; GO:0005925;; GO:0038023;; GO:0030141;; GO:0007229;; GO:0008305;; GO:0007160;; GO:0006954;; GO:0001540;; GO:0016477;; GO:0009986;; GO:0033627	molecular_function;;cellular_component;;molecular_function;;cellular_component;;biological_process;;cellular_component;;biological_process;;biological_process;;molecular_function;;biological_process;;cellular_component;;biological_process	integrin binding;;focal adhesion;;signaling receptor activity;;secretory granule;;integrin-mediated signaling pathway;;integrin complex;;cell-matrix adhesion;;inflammatory response;;beta-amyloid binding;;cell migration;;cell surface;;cell adhesion mediated by integrin	K06464	ITGB2, CD18	mmu04670;; mmu05166;; mmu04015;; mmu05323;; mmu05146;; mmu05144;; mmu05150;; mmu04650;; mmu05152;; mmu04514(Cell adhesion molecules ;; mmu04610;; mmu05134;; mmu04145;; mmu05416;; mmu04390;; mmu04810;; mmu05140;; mmu05133	Leukocyte transendothelial migration;;Human T-cell leukemia virus 1 infection;;Rap1 signaling pathway;;Rheumatoid arthritis;;Amoebiasis;;Malaria;;Staphylococcus aureus infection;;Natural killer cell mediated cytotoxicity;;Tuberculosis;;CAMs);;Complement and coagulation cascades;;Legionellosis;;Phagosome;;Viral myocarditis;;Hippo signaling pathway;;Regulation of actin cytoskeleton;;Leishmaniasis;;…	XP_006522988	integrin beta-2-like protein isoform X1 [Mus musculus]	------				3J2HP	T:Signal transduction mechanisms	Q3UV74	Integrin beta-2-like protein OS=Mus musculus OX=10090 GN=Itgb2l PE=1 SV=1	PF00362;; PF17205;; PF07974	Integrin_beta;;PSI_integrin;;EGF_2	Integrin beta chain VWA domain;;Integrin plexin domain;;EGF-like domain	3.51	0.43	2.02	1.4	2.07	1.8	3.31	1.11	3.72	1.45	2.7	1.89
ENSMUSG00000000159	Igsf5	immunoglobulin superfamily, member 5 [Source:MGI Symbol;Acc:MGI:1919308]	GO:0016021	cellular_component	integral component of membrane	K06786	JAM4, JCAM	mmu04530	Tight junction	NP_001171357	immunoglobulin superfamily member 5 isoform 1 precursor [Mus musculus]	------				3JP2U	T:Signal transduction mechanisms	A0A0R4J105	Immunoglobulin superfamily member 5 OS=Mus musculus OX=10090 GN=Igsf5 PE=4 SV=1	PF07679;; PF13927;; PF13895;; PF00047;; PF13908;; PF11669;; PF15807;; PF12768	I-set;;Ig_3;;Ig_2;;ig;;Shisa;;WBP-1;;MAP17;;Rax2	Immunoglobulin I-set domain;;Immunoglobulin domain;;Immunoglobulin domain;;Immunoglobulin domain;;Wnt and FGF inhibitory regulator;;WW domain-binding protein 1;;Membrane-associated protein 117 kDa, PDZK1-interacting protein 1;;Cortical protein marker for cell polarity	62.27	48.01	61.56	45.93	48.98	38.85	70.29	78.94	84.33	47.57	52.25	50.07
ENSMUSG00000000167	Pih1d2	PIH1 domain containing 2 [Source:MGI Symbol;Acc:MGI:1919864]	GO:0005737;; GO:0000492;; GO:0017160;; GO:0097255;; GO:0006364	cellular_component;;biological_process;;molecular_function;;cellular_component;;biological_process	cytoplasm;;box C/D snoRNP assembly;;Ral GTPase binding;;R2TP complex;;rRNA processing	------	------	------	------	XP_006510690	PIH1 domain-containing protein 2 isoform X1 [Mus musculus]	------				3J3HI	S:Function unknown	Q8CHR9	PIH1 domain-containing protein 2 OS=Mus musculus OX=10090 GN=Pih1d2 PE=1 SV=1	PF08190;; PF18201	PIH1;;PIH1_CS	PIH1 N-terminal domain;;PIH1 CS-like domain	2.14	1.79	1.15	2.36	2.01	1.58	1.14	1.79	1.11	0.91	1.25	1.08
ENSMUSG00000000168	Dlat	dihydrolipoamide S-acetyltransferase (E2 component of pyruvate dehydrogenase complex) [Source:MGI Symbol;Acc:MGI:2385311]	GO:0045254;; GO:0006086;; GO:0005967;; GO:0043209;; GO:0034604(molecular_function:pyruvate dehydrogenase ;; GO:0005739;; GO:0061732;; GO:0006099;; GO:0030431;; GO:0006006;; GO:0004742;; GO:0042802	cellular_component;;biological_process;;cellular_component;;cellular_component;;-;;cellular_component;;biological_process;;biological_process;;biological_process;;biological_process;;molecular_function;;molecular_function	pyruvate dehydrogenase complex;;acetyl-CoA biosynthetic process from pyruvate;;mitochondrial pyruvate dehydrogenase complex;;myelin sheath;;AD+) activity;;mitochondrion;;mitochondrial acetyl-CoA biosynthetic process from pyruvate;;tricarboxylic acid cycle;;sleep;;glucose metabolic process;;dihydrolipoyllysine-residue acetyltransferase activity;;identical protein binding	K00627	DLAT, aceF, pdhC	mmu00020(Citrate cycle ;; mmu00620;; mmu00010	TCA cycle);;Pyruvate metabolism;;Glycolysis / Gluconeogenesis	NP_663589	dihydrolipoyllysine-residue acetyltransferase component of pyruvate dehydrogenase complex, mitochondrial [Mus musculus]	R-MMU-69969;;R-MMU-6792585	Dlat;;Dlat	R-MMU-71406;R-MMU-9006931;R-MMU-70268;R-MMU-204174;R-MMU-1430728;R-MMU-389661;R-MMU-5362517;R-MMU-1428517;R-MMU-71291;R-MMU-162582;R-MMU-389661;R-MMU-71291;R-MMU-1430728	Pyruvate metabolism and Citric Acid (TCA) cycle;Signaling by Nuclear Receptors;Pyruvate metabolism;Regulation of pyruvate dehydrogenase (PDH) complex;Metabolism;Glyoxylate metabolism and glycine degradation;Signaling by Retinoic Acid;The citric acid (TCA) cycle and respiratory electron transport;Metabolism of amino acids and derivatives;Signal Transduction;Glyoxylate metabolism and glycine degrad…	3J5I4	C:Energy production and conversion	Q8BMF4	Dihydrolipoyllysine-residue acetyltransferase component of pyruvate dehydrogenase complex, mitochondrial OS=Mus musculus OX=10090 GN=Dlat PE=1 SV=2	PF00364;; PF00198(2-oxoacid_dh:2-oxoacid dehydrogenases acyltransferase ;; PF02817;; PF13533	Biotin_lipoyl;;-;;E3_binding;;Biotin_lipoyl_2	Biotin-requiring enzyme;;atalytic domain);;e3 binding domain;;Biotin-lipoyl like	30.37	33.61	28.46	41.81	43.67	38.78	26.59	25.36	31.24	25.15	39.77	32.92
ENSMUSG00000000171	Sdhd	succinate dehydrogenase complex, subunit D, integral membrane protein [Source:MGI Symbol;Acc:MGI:1914175]	GO:0000104;; GO:0020037;; GO:0016021;; GO:0006121;; GO:0005749(cellular_component:mitochondrial respiratory chain complex II, succinate dehydrogenase complex ;; GO:0005743;; GO:0006099;; GO:0005739;; GO:0008177(molecular_function:succinate dehydrogenase ;; GO:0071456;; GO:0048039;; GO:0046872;; GO:0050433	molecular_function;;molecular_function;;cellular_component;;biological_process;;-;;cellular_component;;biological_process;;cellular_component;;-;;biological_process;;molecular_function;;molecular_function;;biological_process	succinate dehydrogenase activity;;heme binding;;integral component of membrane;;mitochondrial electron transport, succinate to ubiquinone;;biquinone);;mitochondrial inner membrane;;tricarboxylic acid cycle;;mitochondrion;;biquinone) activity;;cellular response to hypoxia;;ubiquinone binding;;metal ion binding;;regulation of catecholamine secretion	K00237	SDHD, SDH4	mmu05020;; mmu00190;; mmu00020(Citrate cycle ;; mmu04714;; mmu05014(Amyotrophic lateral sclerosis ;; mmu04932(Non-alcoholic fatty liver disease ;; mmu05016;; mmu05010;; mmu05012	Prion diseases;;Oxidative phosphorylation;;TCA cycle);;Thermogenesis;;ALS);;NAFLD);;Huntington disease;;Alzheimer disease;;Parkinson disease	NP_080124	succinate dehydrogenase [ubiquinone] cytochrome b small subunit, mitochondrial [Mus musculus]	R-MMU-70989	Sdhd	R-MMU-71403;R-MMU-71406;R-MMU-1428517;R-MMU-1430728	Citric acid cycle (TCA cycle);Pyruvate metabolism and Citric Acid (TCA) cycle;The citric acid (TCA) cycle and respiratory electron transport;Metabolism	3J9Q8	C:Energy production and conversion	Q9CXV1	Succinate dehydrogenase [ubiquinone] cytochrome b small subunit, mitochondrial OS=Mus musculus OX=10090 GN=Sdhd PE=1 SV=2	PF05328	CybS	CybS, succinate dehydrogenase cytochrome B small subunit	371.68	454.37	330.65	466.6	480.42	434.91	270.32	366.76	375.01	296.36	429.65	355.82
ENSMUSG00000000182	Fgf23	fibroblast growth factor 23 [Source:MGI Symbol;Acc:MGI:1891427]	GO:0032026;; GO:0090080;; GO:0030154;; GO:0030500;; GO:0010966;; GO:0030643;; GO:0030502;; GO:0044320;; GO:0071374;; GO:0008083;; GO:0071354;; GO:0000165;; GO:0045668;; GO:0055062;; GO:0045893;; GO:0046888;; GO:0005615;; GO:0042369;; GO:1904383;; GO:0005623;; GO:0071305;; GO:0070374;; GO:0005105;; GO:0010980	biological_process;;biological_process;;biological_process;;biological_process;;biological_process;;biological_process;;biological_process;;biological_process;;biological_process;;molecular_function;;biological_process;;biological_process;;biological_process;;biological_process;;biological_process;;biological_process;;cellular_component;;biological_process;;biological_process;;cellular_component;…	response to magnesium ion;;positive regulation of MAPKKK cascade by fibroblast growth factor receptor signaling pathway;;cell differentiation;;regulation of bone mineralization;;regulation of phosphate transport;;cellular phosphate ion homeostasis;;negative regulation of bone mineralization;;cellular response to leptin stimulus;;cellular response to parathyroid hormone stimulus;;growth factor act…	K22428	FGF23	mmu04010;; mmu05218;; mmu04014;; mmu04015;; mmu05200;; mmu05224;; mmu04151;; mmu04020;; mmu05226;; mmu04928;; mmu04810	MAPK signaling pathway;;Melanoma;;Ras signaling pathway;;Rap1 signaling pathway;;Pathways in cancer;;Breast cancer;;PI3K-Akt signaling pathway;;Calcium signaling pathway;;Gastric cancer;;Parathyroid hormone synthesis, secretion and action;;Regulation of actin cytoskeleton	NP_073148	fibroblast growth factor 23 precursor [Mus musculus]	R-MMU-8851624;;R-MMU-189891;;R-MMU-8957077;;R-MMU-8851633;;R-MMU-8851630;;R-MMU-8956697	Fgf23;;Fgf23;;phospho-Fgf23;;Fgf23;;Fgf23;;Fgf23	R-MMU-190236;R-MMU-5654741;R-MMU-190372;R-MMU-190239;R-MMU-9006934;R-MMU-162582;R-MMU-5654689;R-MMU-109704;R-MMU-5654693;R-MMU-5654219;R-MMU-2404192;R-MMU-5684996;R-MMU-5673001;R-MMU-6811558;R-MMU-199418;R-MMU-5654726;R-MMU-190242;R-MMU-9006925;R-MMU-5654688;R-MMU-1257604;R-MMU-74752;R-MMU-74751;R-MMU-1280215;R-MMU-5654687;R-MMU-190236;R-MMU-112399;R-MMU-9607240;R-MMU-168256;R-MMU-2428924;R-MMU-5…	Signaling by FGFR;Signaling by FGFR3;FGFR3c ligand binding and activation;FGFR3 ligand binding and activation;Signaling by Receptor Tyrosine Kinases;Signal Transduction;PI-3K cascade:FGFR1;PI3K Cascade;FRS-mediated FGFR1 signaling;Phospholipase C-mediated cascade: FGFR1;Signaling by Type 1 Insulin-like Growth Factor 1 Receptor (IGF1R);MAPK1/MAPK3 signaling;RAF/MAP kinase cascade;PI5P, PP2A and IE…	3J39N	T:Signal transduction mechanisms	Q9EPC2	Fibroblast growth factor 23 OS=Mus musculus OX=10090 GN=Fgf23 PE=1 SV=1	PF00167	FGF	Fibroblast growth factor	0	0	0	0	0	0	0	0	0	0	0	0
ENSMUSG00000000183	Fgf6	fibroblast growth factor 6 [Source:MGI Symbol;Acc:MGI:95520]	GO:0008284;; GO:0042383;; GO:0008083;; GO:0001502;; GO:0051781;; GO:0045445;; GO:0001525;; GO:0008543;; GO:0005615	biological_process;;cellular_component;;molecular_function;;biological_process;;biological_process;;biological_process;;biological_process;;biological_process;;cellular_component	positive regulation of cell proliferation;;sarcolemma;;growth factor activity;;cartilage condensation;;positive regulation of cell division;;myoblast differentiation;;angiogenesis;;fibroblast growth factor receptor signaling pathway;;extracellular space	K04358	FGF	mmu04010;; mmu05218;; mmu04014;; mmu04015;; mmu05200;; mmu05224;; mmu04020;; mmu05226;; mmu04151;; mmu04810	MAPK signaling pathway;;Melanoma;;Ras signaling pathway;;Rap1 signaling pathway;;Pathways in cancer;;Breast cancer;;Calcium signaling pathway;;Gastric cancer;;PI3K-Akt signaling pathway;;Regulation of actin cytoskeleton	NP_034334	fibroblast growth factor 6 precursor [Mus musculus]	R-MMU-189881	Fgf6	R-MMU-5654699;R-MMU-5654689;R-MMU-109704;R-MMU-5654696;R-MMU-5654695;R-MMU-5654693;R-MMU-5654219;R-MMU-2404192;R-MMU-5684996;R-MMU-5673001;R-MMU-6811558;R-MMU-199418;R-MMU-5654727;R-MMU-5654726;R-MMU-5654733;R-MMU-190242;R-MMU-190241;R-MMU-5654720;R-MMU-5654700;R-MMU-9006934;R-MMU-9006925;R-MMU-5654688;R-MMU-1257604;R-MMU-74752;R-MMU-190322;R-MMU-5654743;R-MMU-74751;R-MMU-1280215;R-MMU-5654687;R-…	SHC-mediated cascade:FGFR2;PI-3K cascade:FGFR1;PI3K Cascade;Downstream signaling of activated FGFR2;PI-3K cascade:FGFR2;FRS-mediated FGFR1 signaling;Phospholipase C-mediated cascade: FGFR1;Signaling by Type 1 Insulin-like Growth Factor 1 Receptor (IGF1R);MAPK1/MAPK3 signaling;RAF/MAP kinase cascade;PI5P, PP2A and IER3 Regulate PI3K/AKT Signaling;Negative regulation of the PI3K/AKT network;Negativ…	3J9AT	T:Signal transduction mechanisms	P21658	Fibroblast growth factor 6 OS=Mus musculus OX=10090 GN=Fgf6 PE=2 SV=2	PF00167	FGF	Fibroblast growth factor	0	0	0	0	0	0	0	0	0	0	0.01	0
ENSMUSG00000000184	Ccnd2	cyclin D2 [Source:MGI Symbol;Acc:MGI:88314]	GO:0071481;; GO:0007616;; GO:0000307;; GO:0000082;; GO:0044772;; GO:0000785;; GO:0051301;; GO:0005737;; GO:0005730;; GO:0005634;; GO:0005654;; GO:0016538;; GO:0043066;; GO:0097129;; GO:1900087;; GO:0008284;; GO:0006468;; GO:0031965;; GO:0019901;; GO:0008344;; GO:0050679;; GO:0051726;; GO:0005829;; GO:0001934;; GO:0045737;; GO:0000079	biological_process;;biological_process;;cellular_component;;biological_process;;biological_process;;cellular_component;;biological_process;;cellular_component;;cellular_component;;cellular_component;;cellular_component;;molecular_function;;biological_process;;cellular_component;;biological_process;;biological_process;;biological_process;;cellular_component;;molecular_function;;biological_process;…	cellular response to X-ray;;long-term memory;;cyclin-dependent protein kinase holoenzyme complex;;G1/S transition of mitotic cell cycle;;mitotic cell cycle phase transition;;chromatin;;cell division;;cytoplasm;;nucleolus;;nucleus;;nucleoplasm;;cyclin-dependent protein serine/threonine kinase regulator activity;;negative regulation of apoptotic process;;cyclin D2-CDK4 complex;;positive regulation …	K10151	CCND2	mmu04917;; mmu05165;; mmu05166;; mmu05162;; mmu05200;; mmu04115;; mmu04510;; mmu05169;; mmu05206;; mmu04110;; mmu05203;; mmu04310;; mmu04151;; mmu04630;; mmu04390;; mmu04068;; mmu04218;; mmu04340;; mmu05202	Prolactin signaling pathway;;Human papillomavirus infection;;Human T-cell leukemia virus 1 infection;;Measles;;Pathways in cancer;;p53 signaling pathway;;Focal adhesion;;Epstein-Barr virus infection;;MicroRNAs in cancer;;Cell cycle;;Viral carcinogenesis;;Wnt signaling pathway;;PI3K-Akt signaling pathway;;Jak-STAT signaling pathway;;Hippo signaling pathway;;FoxO signaling pathway;;Cellular senesce…	NP_033959	G1/S-specific cyclin-D2 [Mus musculus]	R-MMU-113827;;R-MMU-68340	Ccnd2;;Ccnd2	R-MMU-212436;R-MMU-74160;R-MMU-73857;R-MMU-1640170;R-MMU-69278;R-MMU-69236;R-MMU-69231;R-MMU-8878171;R-MMU-453279;R-MMU-8934593;R-MMU-69278;R-MMU-453279;R-MMU-69236;R-MMU-69231;R-MMU-1640170	Generic Transcription Pathway;Gene expression (Transcription);RNA Polymerase II Transcription;Cell Cycle;Cell Cycle, Mitotic;G1 Phase;Cyclin D associated events in G1;Transcriptional regulation by RUNX1;Mitotic G1 phase and G1/S transition;Regulation of RUNX1 Expression and Activity;Cell Cycle, Mitotic;Mitotic G1 phase and G1/S transition;G1 Phase;Cyclin D associated events in G1;Cell Cycle	3J4X7	D:Cell cycle control, cell division, chromosome partitioning	P30280	G1/S-specific cyclin-D2 OS=Mus musculus OX=10090 GN=Ccnd2 PE=1 SV=1	PF02984;; PF00134	Cyclin_C;;Cyclin_N	Cyclin, C-terminal domain;;Cyclin, N-terminal domain	69.73	56.48	70.35	62.72	86.34	66.47	46.96	49.91	46.25	31.87	45.93	42.82
ENSMUSG00000000194	Gpr107	G protein-coupled receptor 107 [Source:MGI Symbol;Acc:MGI:2139054]	GO:0005794;; GO:0016021;; GO:0032050;; GO:0072583;; GO:0005654;; GO:0005886;; GO:0005769;; GO:0030136	cellular_component;;cellular_component;;molecular_function;;biological_process;;cellular_component;;cellular_component;;cellular_component;;cellular_component	Golgi apparatus;;integral component of membrane;;clathrin heavy chain binding;;clathrin-dependent endocytosis;;nucleoplasm;;plasma membrane;;early endosome;;clathrin-coated vesicle	K22985	GPR107	------	------	NP_848875	protein GPR107 precursor [Mus musculus]	------				3J77G	T:Signal transduction mechanisms	Q8BUV8	Protein GPR107 OS=Mus musculus OX=10090 GN=Gpr107 PE=1 SV=2	PF06814;; PF10192	Lung_7-TM_R;;GpcrRhopsn4	Lung seven transmembrane receptor;;Rhodopsin-like GPCR transmembrane domain	19.62	12.58	23.56	22.2	23.6	19.61	23.78	16.24	23.66	14.34	25.12	20.96
ENSMUSG00000000197	Nalcn	sodium leak channel, non-selective [Source:MGI Symbol;Acc:MGI:2444306]	GO:0016021;; GO:0005261	cellular_component;;molecular_function	integral component of membrane;;cation channel activity	K21863	NALCN	------	------	NP_796367	sodium leak channel non-selective protein [Mus musculus]	------				3J2PK;; 3J2PK	P:Inorganic ion transport and metabolism;;T:Signal transduction mechanisms	E9QLE4	Sodium leak channel non-selective protein OS=Mus musculus OX=10090 GN=Nalcn PE=4 SV=1	PF00520;; PF08016	Ion_trans;;PKD_channel	Ion transport protein;;Polycystin cation channel	0	0	0	0	0	0	0	0	0.01	0	0	0
ENSMUSG00000000202	Btbd17	BTB (POZ) domain containing 17 [Source:MGI Symbol;Acc:MGI:1919264]	GO:0005576	cellular_component	extracellular region	K24808	BTBD17	------	------	NP_082331	BTB/POZ domain-containing protein 17 precursor [Mus musculus]	------				3J3P9	S:Function unknown	Q9DB72	BTB/POZ domain-containing protein 17 OS=Mus musculus OX=10090 GN=Btbd17 PE=1 SV=1	PF00651;; PF07707	BTB;;BACK	BTB/POZ domain;;BTB And C-terminal Kelch	0	0	0	0	0.23	0.03	0.07	0.16	0.3	0	0.11	0.11
ENSMUSG00000000204	Slfn4	schlafen 4 [Source:MGI Symbol;Acc:MGI:1329010]	GO:0009617	biological_process	response to bacterium	K24457	SLFN12, SLFN12L	------	------	NP_035540	schlafen 4 [Mus musculus]	------				3J1WC	S:Function unknown	A0A1L1SUL4	Schlafen 4 OS=Mus musculus OX=10090 GN=Slfn4 PE=4 SV=1	PF04326	AlbA_2	Putative DNA-binding domain	129.76	24.72	143.9	35.78	23.19	60.61	375.03	70.87	100.78	101.59	248.61	87.51
ENSMUSG00000000214	Th	tyrosine hydroxylase [Source:MGI Symbol;Acc:MGI:98735]	GO:0008021;; GO:0004497;; GO:0009898;; GO:0042136;; GO:0007617;; GO:0007612;; GO:0009887;; GO:0019899;; GO:0030424;; GO:0042745;; GO:0005739;; GO:0035240;; GO:0051412;; GO:0009414;; GO:0018963;; GO:0010043;; GO:0009651;; GO:0032496;; GO:0045471;; GO:0016597;; GO:0021987;; GO:0042421;; GO:0042462;; GO:0042214;; GO:0032355;; GO:0010259;; GO:0043204;; GO:0001666;; GO:0031410;; GO:0005634;; GO:003307…	cellular_component;;molecular_function;;cellular_component;;biological_process;;biological_process;;biological_process;;biological_process;;molecular_function;;cellular_component;;biological_process;;cellular_component;;molecular_function;;biological_process;;biological_process;;biological_process;;biological_process;;biological_process;;biological_process;;biological_process;;molecular_function;…	synaptic vesicle;;monooxygenase activity;;cytoplasmic side of plasma membrane;;neurotransmitter biosynthetic process;;mating behavior;;learning;;animal organ morphogenesis;;enzyme binding;;axon;;circadian sleep/wake cycle;;mitochondrion;;dopamine binding;;response to corticosterone;;response to water deprivation;;phthalate metabolic process;;response to zinc ion;;response to salt stress;;response…	K00501	TH	mmu04917;; mmu05034;; mmu05031;; mmu05030;; mmu00350;; mmu04728;; mmu00790;; mmu05012	Prolactin signaling pathway;;Alcoholism;;Amphetamine addiction;;Cocaine addiction;;Tyrosine metabolism;;Dopaminergic synapse;;Folate biosynthesis;;Parkinson disease	NP_033403	tyrosine 3-monooxygenase [Mus musculus]	R-MMU-2980863	Th	R-MMU-209776;R-MMU-209905;R-MMU-71291;R-MMU-1430728	Metabolism of amine-derived hormones;Catecholamine biosynthesis;Metabolism of amino acids and derivatives;Metabolism	3J3C3	E:Amino acid transport and metabolism	P24529	Tyrosine 3-monooxygenase OS=Mus musculus OX=10090 GN=Th PE=1 SV=3	PF12549;; PF00351;; PF12549	TOH_N;;Biopterin_H;;TOH_N	Tyrosine hydroxylase N terminal ;;Biopterin-dependent aromatic amino acid hydroxylase;;Tyrosine hydroxylase N terminal	0	0	0.16	0	0.13	0.16	0.03	0	0	0	0	0
ENSMUSG00000000215	Ins2	insulin II [Source:MGI Symbol;Acc:MGI:96573]	GO:0005179;; GO:0000187;; GO:0032148;; GO:0005159;; GO:0005158;; GO:0046631;; GO:0005737;; GO:0006953;; GO:0062023;; GO:0005829;; GO:0042802;; GO:0005576	molecular_function;;biological_process;;biological_process;;molecular_function;;molecular_function;;biological_process;;cellular_component;;biological_process;;cellular_component;;cellular_component;;molecular_function;;cellular_component	hormone activity;;activation of MAPK activity;;activation of protein kinase B activity;;insulin-like growth factor receptor binding;;insulin receptor binding;;alpha-beta T cell activation;;cytoplasm;;acute-phase response;;collagen-containing extracellular matrix;;cytosol;;identical protein binding;;extracellular region	K04526	INS	mmu04151;; mmu04114;; mmu04923;; mmu04940;; mmu04022;; mmu04960;; mmu04140;; mmu04066;; mmu04213;; mmu04068;; mmu05010;; mmu04211;; mmu04015;; mmu05215;; mmu04810;; mmu04931;; mmu04930;; mmu04932(Non-alcoholic fatty liver disease ;; mmu04917;; mmu04010;; mmu04914;; mmu04913;; mmu04014;; mmu04911;; mmu04910;; mmu04950;; mmu04152;; mmu04072;; mmu04150	PI3K-Akt signaling pathway;;Oocyte meiosis;;Regulation of lipolysis in adipocytes;;Type I diabetes mellitus;;cGMP-PKG signaling pathway;;Aldosterone-regulated sodium reabsorption;;Autophagy - animal;;HIF-1 signaling pathway;;Longevity regulating pathway - multiple species;;FoxO signaling pathway;;Alzheimer disease;;Longevity regulating pathway;;Rap1 signaling pathway;;Prostate cancer;;Regulation …	NP_001172012	insulin-2 preproprotein [Mus musculus]	R-MMU-264890;;R-MMU-264893;;R-MMU-6808710;;R-MMU-6808712;;R-MMU-264984;;R-MMU-6807734;;R-MMU-74672;;R-MMU-141723;;R-MMU-265075;;R-MMU-74673;;R-MMU-141720	Ins1;;Ins1;;Ins1;;Ins1;;Ins1;;Ins1;;Ins1;;Ins1;;Ins1;;Ins1;;Ins1	R-MMU-264876;R-MMU-2980736;R-MMU-392499;R-MMU-264876;R-MMU-2980736;R-MMU-392499;R-MMU-597592;R-MMU-199991;R-MMU-199977;R-MMU-5653656;R-MMU-948021;R-MMU-6807878;R-MMU-446203;R-MMU-392499;R-MMU-597592;R-MMU-199991;R-MMU-199977;R-MMU-5653656;R-MMU-948021;R-MMU-6807878;R-MMU-446203;R-MMU-392499;R-MMU-264876;R-MMU-2980736;R-MMU-392499;R-MMU-597592;R-MMU-199991;R-MMU-199977;R-MMU-5653656;R-MMU-948021;R…	Insulin processing;Peptide hormone metabolism;Metabolism of proteins;Insulin processing;Peptide hormone metabolism;Metabolism of proteins;Post-translational protein modification;Membrane Trafficking;ER to Golgi Anterograde Transport;Vesicle-mediated transport;Transport to the Golgi and subsequent modification;COPI-mediated anterograde transport;Asparagine N-linked glycosylation;Metabolism of prot…	3JHJ0	T:Signal transduction mechanisms	P01326	Insulin-2 OS=Mus musculus OX=10090 GN=Ins2 PE=1 SV=1	PF00049	Insulin	Insulin/IGF/Relaxin family	0	0	0	0	0	0	0	0	0	0	0	0
ENSMUSG00000000216	Scnn1g	sodium channel, nonvoltage-gated 1 gamma [Source:MGI Symbol;Acc:MGI:104695]	GO:0009897;; GO:0016021;; GO:0070062;; GO:0015280;; GO:0050699;; GO:0016324;; GO:0005216;; GO:0016020;; GO:0050891;; GO:0006814;; GO:0005654;; GO:0035725;; GO:0034706;; GO:0005887;; GO:0035313;; GO:0055078;; GO:0005886;; GO:0050909;; GO:0009986	cellular_component;;cellular_component;;cellular_component;;molecular_function;;molecular_function;;cellular_component;;molecular_function;;cellular_component;;biological_process;;biological_process;;cellular_component;;biological_process;;cellular_component;;cellular_component;;biological_process;;biological_process;;cellular_component;;biological_process;;cellular_component	external side of plasma membrane;;integral component of membrane;;extracellular exosome;;ligand-gated sodium channel activity;;WW domain binding;;apical plasma membrane;;ion channel activity;;membrane;;multicellular organismal water homeostasis;;sodium ion transport;;nucleoplasm;;sodium ion transmembrane transport;;sodium channel complex;;integral component of plasma membrane;;wound healing, spre…	K04827	SCNN1G, ENACG	mmu04742;; mmu04960	Taste transduction;;Aldosterone-regulated sodium reabsorption	NP_035456	amiloride-sensitive sodium channel subunit gamma [Mus musculus]	R-MMU-2684953;;R-MMU-2671936	Scnn1g;;Scnn1g	R-MMU-2672351;R-MMU-983712;R-MMU-382551;R-MMU-2672351;R-MMU-983712;R-MMU-382551	Stimuli-sensing channels;Ion channel transport;Transport of small molecules;Stimuli-sensing channels;Ion channel transport;Transport of small molecules	3J5NA	P:Inorganic ion transport and metabolism	Q9WU39	Amiloride-sensitive sodium channel subunit gamma OS=Mus musculus OX=10090 GN=Scnn1g PE=1 SV=1	PF00858	ASC	Amiloride-sensitive sodium channel	0.37	0.21	1.21	0.97	1.09	1.15	4.85	0.54	2.13	0.32	2.85	0.93
ENSMUSG00000000223	Drp2	dystrophin related protein 2 [Source:MGI Symbol;Acc:MGI:107432]	GO:0050808;; GO:0043204;; GO:0016020;; GO:0030425;; GO:0045211;; GO:0014069;; GO:0008270;; GO:0005886;; GO:0098978;; GO:0030054;; GO:0007417	biological_process;;cellular_component;;cellular_component;;cellular_component;;cellular_component;;cellular_component;;molecular_function;;cellular_component;;cellular_component;;cellular_component;;biological_process	synapse organization;;perikaryon;;membrane;;dendrite;;postsynaptic membrane;;postsynaptic density;;zinc ion binding;;plasma membrane;;glutamatergic synapse;;cell junction;;central nervous system development	------	------	------	------	NP_034208.2	dystrophin-related protein 2 [Mus musculus]	------				3J5K5	Z:Cytoskeleton	Q05AA6	Dystrophin-related protein 2 OS=Mus musculus OX=10090 GN=Drp2 PE=1 SV=1	PF00397;; PF00569;; PF00435;; PF09068;; PF09069	WW;;ZZ;;Spectrin;;EF-hand_2;;EF-hand_3	WW domain;;Zinc finger, ZZ type;;Spectrin repeat;;EF hand;;EF-hand	0.04	0.07	0.03	0.03	0.04	0.03	0.08	0.04	0.01	0.08	0.01	0.05
ENSMUSG00000000244	Tspan32	tetraspanin 32 [Source:MGI Symbol;Acc:MGI:1350360]	GO:0008285;; GO:0030886;; GO:0007599;; GO:0050688;; GO:0007229;; GO:0007596;; GO:0005887;; GO:0070442;; GO:0007010;; GO:0042832;; GO:0009986;; GO:0070527	biological_process;;biological_process;;biological_process;;biological_process;;biological_process;;biological_process;;cellular_component;;cellular_component;;biological_process;;biological_process;;cellular_component;;biological_process	negative regulation of cell proliferation;;negative regulation of myeloid dendritic cell activation;;hemostasis;;regulation of defense response to virus;;integrin-mediated signaling pathway;;blood coagulation;;integral component of plasma membrane;;integrin alphaIIb-beta3 complex;;cytoskeleton organization;;defense response to protozoan;;cell surface;;platelet aggregation	K17359	TSPAN32	------	------	NP_001121552	tetraspanin-32 isoform a [Mus musculus]	------				3J470	S:Function unknown	Q9JHH2	Tetraspanin-32 OS=Mus musculus OX=10090 GN=Tspan32 PE=2 SV=2	PF00335	Tetraspanin	Tetraspanin family	0.25	0.02	0.04	0.01	0.05	0.09	0.37	0.2	0.09	0.15	0.31	0.14
ENSMUSG00000000247	Lhx2	LIM homeobox protein 2 [Source:MGI Symbol;Acc:MGI:96785]	GO:0048675;; GO:0021537;; GO:0045199;; GO:0007498;; GO:0060041;; GO:0007411;; GO:0021987;; GO:0045814;; GO:0043565;; GO:0001942;; GO:0050768;; GO:0005654;; GO:0001843;; GO:0046872;; GO:2000179;; GO:0048646;; GO:0021978;; GO:0030182;; GO:0008134;; GO:0045893;; GO:0021772;; GO:0022008;; GO:0000981;; GO:0009953;; GO:0007420;; GO:0007399;; GO:0001228;; GO:0045944;; GO:0000977;; GO:0000978;; GO:000368…	biological_process;;biological_process;;biological_process;;biological_process;;biological_process;;biological_process;;biological_process;;biological_process;;molecular_function;;biological_process;;biological_process;;cellular_component;;biological_process;;molecular_function;;biological_process;;biological_process;;biological_process;;biological_process;;molecular_function;;biological_process;…	axon extension;;telencephalon development;;maintenance of epithelial cell apical/basal polarity;;mesoderm development;;retina development in camera-type eye;;axon guidance;;cerebral cortex development;;negative regulation of gene expression, epigenetic;;sequence-specific DNA binding;;hair follicle development;;negative regulation of neurogenesis;;nucleoplasm;;neural tube closure;;metal ion bindin…	K09373	LHX2_9	------	------	NP_034840	LIM/homeobox protein Lhx2 isoform a [Mus musculus]	------				3J1ME	K:Transcription	Q9Z0S2	LIM/homeobox protein Lhx2 OS=Mus musculus OX=10090 GN=Lhx2 PE=1 SV=1	PF00046;; PF00412;; PF05920;; PF07013(DUF1314:Protein of unknown function	Homeodomain;;LIM;;Homeobox_KN;;-	Homeodomain;;LIM domain;;Homeobox KN domain;;UF1314)	0	0	0.02	0	0	0	0	0	0	0.02	0.02	0
ENSMUSG00000000248	Clec2g	C-type lectin domain family 2, member g [Source:MGI Symbol;Acc:MGI:1918059]	GO:0005615;; GO:0016021;; GO:0045671;; GO:0046703;; GO:0030246;; GO:0005886	cellular_component;;cellular_component;;biological_process;;molecular_function;;molecular_function;;cellular_component	extracellular space;;integral component of membrane;;negative regulation of osteoclast differentiation;;natural killer cell lectin-like receptor binding;;carbohydrate binding;;plasma membrane	------	------	------	------	NP_081838	C-type lectin domain family 2 member G isoform 1 [Mus musculus]	------				3JGPH;; 3JGPH	T:Signal transduction mechanisms;;V:Defense mechanisms	Q9D676	C-type lectin domain family 2 member G OS=Mus musculus OX=10090 GN=Clec2g PE=2 SV=1	PF00059;; PF05473	Lectin_C;;UL45	Lectin C-type domain;;UL45 protein, carbohydrate-binding C-type lectin-like	0.69	0.73	0.11	0.4	1.56	0.9	0.05	0.09	0.31	0.37	0.14	0.52
ENSMUSG00000000253	Gmpr	guanosine monophosphate reductase [Source:MGI Symbol;Acc:MGI:1913605]	GO:0003920;; GO:0046872;; GO:0015951;; GO:0006144;; GO:1902560	molecular_function;;molecular_function;;biological_process;;biological_process;;cellular_component	GMP reductase activity;;metal ion binding;;purine ribonucleotide interconversion;;purine nucleobase metabolic process;;GMP reductase complex	K00364	E1.7.1.7, guaC	mmu00230	Purine metabolism	XP_017171050	GMP reductase 1 isoform X2 [Mus musculus]	R-MMU-514605	Gmpr	R-MMU-8956321;R-MMU-74217;R-MMU-15869;R-MMU-1430728	Nucleotide salvage;Purine salvage;Metabolism of nucleotides;Metabolism	3JDI4	F:Nucleotide transport and metabolism	Q9DCZ1	GMP reductase 1 OS=Mus musculus OX=10090 GN=Gmpr PE=1 SV=1	PF00478;; PF01070	IMPDH;;FMN_dh	IMP dehydrogenase / GMP reductase domain;;FMN-dependent dehydrogenase	7.34	8.33	6.1	12.17	12.72	13.39	2.86	7.16	7.88	4.87	3.82	2.7
ENSMUSG00000000263	Glra1	glycine receptor, alpha 1 subunit [Source:MGI Symbol;Acc:MGI:95747]	GO:0042391;; GO:0045202;; GO:0005783;; GO:2000344;; GO:0002087;; GO:0030425;; GO:0001508;; GO:0006820;; GO:0006821;; GO:0008270;; GO:0050905;; GO:0060080;; GO:0016934;; GO:0098690;; GO:0099060;; GO:0016933;; GO:0016594;; GO:0044305;; GO:0043200;; GO:0007218;; GO:0071294;; GO:0007340;; GO:0043204;; GO:0050884;; GO:0009897;; GO:0030977;; GO:0016020;; GO:0051260;; GO:0001964;; GO:0005887;; GO:003005…	biological_process;;cellular_component;;cellular_component;;biological_process;;biological_process;;cellular_component;;biological_process;;biological_process;;biological_process;;molecular_function;;biological_process;;biological_process;;molecular_function;;cellular_component;;cellular_component;;molecular_function;;molecular_function;;cellular_component;;biological_process;;biological_process;…	regulation of membrane potential;;synapse;;endoplasmic reticulum;;positive regulation of acrosome reaction;;regulation of respiratory gaseous exchange by neurological system process;;dendrite;;action potential;;anion transport;;chloride transport;;zinc ion binding;;neuromuscular process;;inhibitory postsynaptic potential;;extracellular-glycine-gated chloride channel activity;;glycinergic synapse;…	K05193	GLRA1	mmu04080	Neuroactive ligand-receptor interaction	NP_001277750	glycine receptor subunit alpha-1 isoform 1 precursor [Mus musculus]	R-MMU-975392	Glra1	R-MMU-112316;R-MMU-112315;R-MMU-112314	Neuronal System;Transmission across Chemical Synapses;Neurotransmitter receptors and postsynaptic signal transmission	3J4B0	T:Signal transduction mechanisms	Q64018	Glycine receptor subunit alpha-1 OS=Mus musculus OX=10090 GN=Glra1 PE=1 SV=2	PF02932;; PF02931	Neur_chan_memb;;Neur_chan_LBD	Neurotransmitter-gated ion-channel transmembrane region;;Neurotransmitter-gated ion-channel ligand binding domain	0	0	0	0	0	0	0.03	0	0	0	0	0
ENSMUSG00000000266	Mid2	midline 2 [Source:MGI Symbol;Acc:MGI:1344333]	GO:0051092;; GO:0035372;; GO:1902187;; GO:0043123;; GO:0045087;; GO:0051219;; GO:0032897;; GO:0046597;; GO:0010508;; GO:0008270;; GO:0046982;; GO:0005874;; GO:0008017;; GO:0042803	biological_process;;biological_process;;biological_process;;biological_process;;biological_process;;molecular_function;;biological_process;;biological_process;;biological_process;;molecular_function;;molecular_function;;cellular_component;;molecular_function;;molecular_function	positive regulation of NF-kappaB transcription factor activity;;protein localization to microtubule;;negative regulation of viral release from host cell;;positive regulation of I-kappaB kinase/NF-kappaB signaling;;innate immune response;;phosphoprotein binding;;negative regulation of viral transcription;;negative regulation of viral entry into host cell;;positive regulation of autophagy;;zinc ion…	------	------	------	------	NP_035975.1	probable E3 ubiquitin-protein ligase MID2 isoform 3 [Mus musculus]	------				3J50I	O:Posttranslational modification, protein turnover, chaperones	B1AVF4	RING-type E3 ubiquitin transferase OS=Mus musculus OX=10090 GN=Mid2 PE=1 SV=1	PF18568;; PF00622;; PF13445;; PF00643;; PF13920(zf-C3HC4_3:Zinc finger, C3HC4 type ;; PF00097(zf-C3HC4:Zinc finger, C3HC4 type ;; PF15227;; PF00041;; PF13923(zf-C3HC4_2:Zinc finger, C3HC4 type ;; PF13639;; PF14634	COS;;SPRY;;zf-RING_UBOX;;zf-B_box;;-;;-;;zf-C3HC4_4;;fn3;;-;;zf-RING_2;;zf-RING_5	TRIM C-terminal subgroup One Signature domain;;SPRY domain;;RING-type zinc-finger;;B-box zinc finger;;ING finger);;ING finger);;zinc finger of C3HC4-type, RING;;Fibronectin type III domain;;ING finger);;Ring finger domain;;zinc-RING finger domain	11.5	11.92	13.42	13.63	15.87	12.73	9.88	10.95	11.67	9.04	11.95	10.77
ENSMUSG00000000275	Trim25	tripartite motif-containing 25 [Source:MGI Symbol;Acc:MGI:102749]	GO:1902187;; GO:1902186;; GO:0046596;; GO:0046597;; GO:0033280;; GO:0005737;; GO:0016604;; GO:1990830;; GO:0061630;; GO:0005654;; GO:0046872;; GO:0043123;; GO:0045087;; GO:0030433;; GO:0043627;; GO:0016874;; GO:0051092;; GO:0051091;; GO:0051607;; GO:0005829;; GO:0006513;; GO:0006511	biological_process;;biological_process;;biological_process;;biological_process;;biological_process;;cellular_component;;cellular_component;;biological_process;;molecular_function;;cellular_component;;molecular_function;;biological_process;;biological_process;;biological_process;;biological_process;;molecular_function;;biological_process;;biological_process;;biological_process;;cellular_component;…	negative regulation of viral release from host cell;;regulation of viral release from host cell;;regulation of viral entry into host cell;;negative regulation of viral entry into host cell;;response to vitamin D;;cytoplasm;;nuclear body;;cellular response to leukemia inhibitory factor;;ubiquitin protein ligase activity;;nucleoplasm;;metal ion binding;;positive regulation of I-kappaB kinase/NF-kap…	K10652	TRIM25, EFP	mmu05164;; mmu04622;; mmu04064	Influenza A;;RIG-I-like receptor signaling pathway;;NF-kappa B signaling pathway	NP_033572	E3 ubiquitin/ISG15 ligase TRIM25 [Mus musculus]	R-MMU-918186;;R-MMU-5653667	Trim25;;Trim25	R-MMU-1169410;R-MMU-913531;R-MMU-1280215;R-MMU-168256;R-MMU-1169408;R-MMU-73894;R-MMU-73893;R-MMU-5656169;R-MMU-110313	Antiviral mechanism by IFN-stimulated genes;Interferon Signaling;Cytokine Signaling in Immune system;Immune System;ISG15 antiviral mechanism;DNA Repair;DNA Damage Bypass;Termination of translesion DNA synthesis;Translesion synthesis by Y family DNA polymerases bypasses lesions on DNA template	3JG5G	O:Posttranslational modification, protein turnover, chaperones	Q61510	E3 ubiquitin/ISG15 ligase TRIM25 OS=Mus musculus OX=10090 GN=Trim25 PE=1 SV=2	PF13765;; PF15227;; PF00622;; PF13445;; PF13923(zf-C3HC4_2:Zinc finger, C3HC4 type ;; PF00097(zf-C3HC4:Zinc finger, C3HC4 type ;; PF14634;; PF13920(zf-C3HC4_3:Zinc finger, C3HC4 type ;; PF13639;; PF14447	PRY;;zf-C3HC4_4;;SPRY;;zf-RING_UBOX;;-;;-;;zf-RING_5;;-;;zf-RING_2;;Prok-RING_4	SPRY-associated domain;;zinc finger of C3HC4-type, RING;;SPRY domain;;RING-type zinc-finger;;ING finger);;ING finger);;zinc-RING finger domain;;ING finger);;Ring finger domain;;Prokaryotic RING finger family 4	38.93	25.04	55.46	34.87	32.04	36.96	69.14	32.07	38.16	31.14	58.51	45.53
ENSMUSG00000000276	Dgke	diacylglycerol kinase, epsilon [Source:MGI Symbol;Acc:MGI:1889276]	GO:0005737;; GO:0098978;; GO:0046339;; GO:0016021;; GO:0005829;; GO:0016301;; GO:0007205;; GO:0005634;; GO:0050804;; GO:0016020;; GO:0046834;; GO:0003951;; GO:0046486;; GO:0046872;; GO:0004143;; GO:0035556;; GO:0005524	cellular_component;;cellular_component;;biological_process;;cellular_component;;cellular_component;;molecular_function;;biological_process;;cellular_component;;biological_process;;cellular_component;;biological_process;;molecular_function;;biological_process;;molecular_function;;molecular_function;;biological_process;;molecular_function	cytoplasm;;glutamatergic synapse;;diacylglycerol metabolic process;;integral component of membrane;;cytosol;;kinase activity;;protein kinase C-activating G-protein coupled receptor signaling pathway;;nucleus;;modulation of synaptic transmission;;membrane;;lipid phosphorylation;;NAD+ kinase activity;;glycerolipid metabolic process;;metal ion binding;;diacylglycerol kinase activity;;intracellular s…	K00901	dgkA, DGK	mmu05231;; mmu04070;; mmu04072;; mmu00564;; mmu00561	Choline metabolism in cancer;;Phosphatidylinositol signaling system;;Phospholipase D signaling pathway;;Glycerophospholipid metabolism;;Glycerolipid metabolism	XP_011247453	diacylglycerol kinase epsilon isoform X1 [Mus musculus]	R-MMU-426061	Dgke	R-MMU-388396;R-MMU-372790;R-MMU-114508;R-MMU-416476;R-MMU-76002;R-MMU-109582;R-MMU-162582	GPCR downstream signalling;Signaling by GPCR;Effects of PIP2 hydrolysis;G alpha (q) signalling events;Platelet activation, signaling and aggregation;Hemostasis;Signal Transduction	3J7DA;; 3J7DA	I:Lipid transport and metabolism;;T:Signal transduction mechanisms	Q9R1C6	Diacylglycerol kinase epsilon OS=Mus musculus OX=10090 GN=Dgke PE=1 SV=1	PF00781;; PF00609;; PF00130(C1_1:Phorbol esters/diacylglycerol binding domain ;; PF19279	DAGK_cat;;DAGK_acc;;-;;YegS_C	Diacylglycerol kinase catalytic domain;;Diacylglycerol kinase accessory domain;;1 domain);;YegS C-terminal NAD kinase beta sandwich-like domain	1.48	1.46	1.17	1.63	1.23	1.36	1.32	1.07	1.28	1.04	2.17	1.64
ENSMUSG00000000278	Scpep1	serine carboxypeptidase 1 [Source:MGI Symbol;Acc:MGI:1921867]	GO:0051603;; GO:0097755;; GO:0045776;; GO:0005829;; GO:0004185;; GO:0005576;; GO:0042573	biological_process;;biological_process;;biological_process;;cellular_component;;molecular_function;;cellular_component;;biological_process	proteolysis involved in cellular protein catabolic process;;positive regulation of blood vessel diameter;;negative regulation of blood pressure;;cytosol;;serine-type carboxypeptidase activity;;extracellular region;;retinoic acid metabolic process	------	------	------	------	NP_083299	retinoid-inducible serine carboxypeptidase precursor [Mus musculus]	------				3J41Q	O:Posttranslational modification, protein turnover, chaperones	Q920A5	Retinoid-inducible serine carboxypeptidase OS=Mus musculus OX=10090 GN=Scpep1 PE=1 SV=2	PF00450	Peptidase_S10	Serine carboxypeptidase	21	19.46	25.31	22.58	22.7	20.09	21.58	17.7	31.59	24.22	28.35	33.88
ENSMUSG00000000282	Mnt	max binding protein [Source:MGI Symbol;Acc:MGI:109150]	GO:2001234;; GO:0001227;; GO:0007569;; GO:0000122;; GO:0003700;; GO:0005634;; GO:0051726;; GO:0005654;; GO:0006355;; GO:0000977;; GO:0003677;; GO:0046983;; GO:0003682	biological_process;;molecular_function;;biological_process;;biological_process;;molecular_function;;cellular_component;;biological_process;;cellular_component;;biological_process;;molecular_function;;molecular_function;;molecular_function;;molecular_function	negative regulation of apoptotic signaling pathway;;transcriptional repressor activity, RNA polymerase II transcription regulatory region sequence-specific binding;;cell aging;;negative regulation of transcription from RNA polymerase II promoter;;transcription factor activity, sequence-specific DNA binding;;nucleus;;regulation of cell cycle;;nucleoplasm;;regulation of transcription, DNA-templated…	K09115	MNT, ROX	------	------	NP_034943	max-binding protein MNT [Mus musculus]	------				3J8X8	K:Transcription	O08789	Max-binding protein MNT OS=Mus musculus OX=10090 GN=Mnt PE=2 SV=2	PF00010	HLH	Helix-loop-helix DNA-binding domain	7.68	5.27	7.03	7.39	6.29	6.19	8.93	5.77	7.56	5.08	9.41	9.71
ENSMUSG00000000290	Itgb2	integrin beta 2 [Source:MGI Symbol;Acc:MGI:96611]	GO:0043542;; GO:0051092;; GO:0046982;; GO:0038023;; GO:0009986;; GO:0045123;; GO:0007229;; GO:0002523;; GO:0008305;; GO:0045766;; GO:0007160;; GO:0045429;; GO:0044877;; GO:0007568;; GO:0050839;; GO:0007159;; GO:0030101	biological_process;;biological_process;;molecular_function;;molecular_function;;cellular_component;;biological_process;;biological_process;;biological_process;;cellular_component;;biological_process;;biological_process;;biological_process;;molecular_function;;biological_process;;molecular_function;;biological_process;;biological_process	endothelial cell migration;;positive regulation of NF-kappaB transcription factor activity;;protein heterodimerization activity;;signaling receptor activity;;cell surface;;cellular extravasation;;integrin-mediated signaling pathway;;leukocyte migration involved in inflammatory response;;integrin complex;;positive regulation of angiogenesis;;cell-matrix adhesion;;positive regulation of nitric oxid…	K06464	ITGB2, CD18	mmu04670;; mmu05166;; mmu04015;; mmu05323;; mmu05146;; mmu05144;; mmu05150;; mmu04650;; mmu05152;; mmu04514(Cell adhesion molecules ;; mmu04610;; mmu05134;; mmu04145;; mmu05416;; mmu04390;; mmu04810;; mmu05140;; mmu05133	Leukocyte transendothelial migration;;Human T-cell leukemia virus 1 infection;;Rap1 signaling pathway;;Rheumatoid arthritis;;Amoebiasis;;Malaria;;Staphylococcus aureus infection;;Natural killer cell mediated cytotoxicity;;Tuberculosis;;CAMs);;Complement and coagulation cascades;;Legionellosis;;Phagosome;;Viral myocarditis;;Hippo signaling pathway;;Regulation of actin cytoskeleton;;Leishmaniasis;;…	NP_032430	integrin beta-2 isoform 1 precursor [Mus musculus]	------				3J2HP	T:Signal transduction mechanisms	Q542I8	Integrin beta OS=Mus musculus OX=10090 GN=Itgb2 PE=1 SV=1	PF07965;; PF08725;; PF00362;; PF17205	Integrin_B_tail;;Integrin_b_cyt;;Integrin_beta;;PSI_integrin	Integrin beta tail domain;;Integrin beta cytoplasmic domain;;Integrin beta chain VWA domain;;Integrin plexin domain	4.35	2.36	4.62	2.03	1.28	3.21	18.27	4.16	6.31	2.09	8.79	14.16
ENSMUSG00000000295	Hddc2	HD domain containing 2 [Source:MGI Symbol;Acc:MGI:1916942]	GO:0002953;; GO:0005739	molecular_function;;cellular_component	5'-deoxynucleotidase activity;;mitochondrion	K07023	K07023	------	------	NP_081444	5'-deoxynucleotidase HDDC2 [Mus musculus]	------				3JCGJ	S:Function unknown	Q3SXD3	5'-deoxynucleotidase HDDC2 OS=Mus musculus OX=10090 GN=Hddc2 PE=1 SV=1	PF13023;; PF12917;; PF01966	HD_3;;HD_2;;HD	HD domain;;HD containing hydrolase-like enzyme;;HD domain	18.85	25.84	18.52	23.93	19.82	27.93	10.21	29.1	20.23	21.73	17.87	16.57
ENSMUSG00000000296	Tpd52l1	tumor protein D52-like 1 [Source:MGI Symbol;Acc:MGI:1298386]	GO:0005737;; GO:2001235;; GO:0000086;; GO:0043406;; GO:0046330;; GO:0048471;; GO:0046982;; GO:0005769;; GO:0042802;; GO:0042803	cellular_component;;biological_process;;biological_process;;biological_process;;biological_process;;cellular_component;;molecular_function;;cellular_component;;molecular_function;;molecular_function	cytoplasm;;positive regulation of apoptotic signaling pathway;;G2/M transition of mitotic cell cycle;;positive regulation of MAP kinase activity;;positive regulation of JNK cascade;;perinuclear region of cytoplasm;;protein heterodimerization activity;;early endosome;;identical protein binding;;protein homodimerization activity	------	------	------	------	NP_033439.1	tumor protein D53 isoform 2 [Mus musculus]	R-MMU-434220;;R-MMU-434331	Tpd52l1;;Tpd52l1	R-MMU-5653656;R-MMU-199991;R-MMU-199992;R-MMU-432722;R-MMU-5653656;R-MMU-199991;R-MMU-199992;R-MMU-432722	Vesicle-mediated transport;Membrane Trafficking;trans-Golgi Network Vesicle Budding;Golgi Associated Vesicle Biogenesis;Vesicle-mediated transport;Membrane Trafficking;trans-Golgi Network Vesicle Budding;Golgi Associated Vesicle Biogenesis	3JD0I	O:Posttranslational modification, protein turnover, chaperones	O54818	Tumor protein D53 OS=Mus musculus OX=10090 GN=Tpd52l1 PE=1 SV=1	PF04201	TPD52	Tumour protein D52 family	0.55	5.11	6.73	8.46	9.74	5.01	2.59	5.6	1.85	6.7	6.53	1.1
ENSMUSG00000000301	Pemt	phosphatidylethanolamine N-methyltransferase [Source:MGI Symbol;Acc:MGI:104535]	GO:0006656;; GO:0006650;; GO:0005789;; GO:0046498;; GO:0050747;; GO:0008429;; GO:0080101;; GO:0016021;; GO:0016020;; GO:0005739;; GO:0006686;; GO:0033273;; GO:0046500;; GO:0008285;; GO:0042383;; GO:0008757;; GO:0031966;; GO:0000773;; GO:0120162;; GO:0042493;; GO:0001835;; GO:0031526;; GO:0005740;; GO:0004608	biological_process;;biological_process;;cellular_component;;biological_process;;biological_process;;molecular_function;;molecular_function;;cellular_component;;cellular_component;;cellular_component;;biological_process;;biological_process;;biological_process;;biological_process;;cellular_component;;molecular_function;;cellular_component;;molecular_function;;biological_process;;biological_process;…	phosphatidylcholine biosynthetic process;;glycerophospholipid metabolic process;;endoplasmic reticulum membrane;;S-adenosylhomocysteine metabolic process;;positive regulation of lipoprotein metabolic process;;phosphatidylethanolamine binding;;phosphatidyl-N-dimethylethanolamine N-methyltransferase activity;;integral component of membrane;;membrane;;mitochondrion;;sphingomyelin biosynthetic proces…	K00551	PEMT	mmu00564	Glycerophospholipid metabolism	XP_006532541	phosphatidylethanolamine N-methyltransferase isoform X1 [Mus musculus]	R-MMU-1498767	Pemt	R-MMU-1483206;R-MMU-556833;R-MMU-1483191;R-MMU-1483257;R-MMU-1430728	Glycerophospholipid biosynthesis;Metabolism of lipids;Synthesis of PC;Phospholipid metabolism;Metabolism	3J8QM	I:Lipid transport and metabolism	Q61907	Phosphatidylethanolamine N-methyltransferase OS=Mus musculus OX=10090 GN=Pemt PE=1 SV=4	PF04191;; PF04191	PEMT;;PEMT	Phospholipid methyltransferase ;;Phospholipid methyltransferase	7.52	8.45	8.9	12.99	10.03	10.11	7.36	7.93	5.78	4.58	7.48	5.53
ENSMUSG00000000303	Cdh1	cadherin 1 [Source:MGI Symbol;Acc:MGI:88354]	GO:0034332;; GO:0099576;; GO:0032794;; GO:0009898;; GO:0022408;; GO:0031175;; GO:0021983;; GO:0007416;; GO:0072659;; GO:0071681;; GO:0016600;; GO:0016021;; GO:0009636;; GO:0050839;; GO:0005509;; GO:0048471;; GO:0042802;; GO:0030336;; GO:0016342;; GO:0030027;; GO:0016328;; GO:0008013;; GO:0005913;; GO:0045893;; GO:0042307;; GO:0007156;; GO:0071285;; GO:0030506;; GO:0005802;; GO:0045295;; GO:003086…	biological_process;;biological_process;;molecular_function;;cellular_component;;biological_process;;biological_process;;biological_process;;biological_process;;biological_process;;biological_process;;cellular_component;;cellular_component;;biological_process;;molecular_function;;molecular_function;;cellular_component;;molecular_function;;biological_process;;cellular_component;;cellular_component;…	adherens junction organization;;regulation of protein catabolic process at postsynapse, modulating synaptic transmission;;GTPase activating protein binding;;cytoplasmic side of plasma membrane;;negative regulation of cell-cell adhesion;;neuron projection development;;pituitary gland development;;synapse assembly;;protein localization to plasma membrane;;cellular response to indole-3-methanol;;flo…	K05689	CDH1, CDHE, CD324	mmu05219;; mmu05218;; mmu04015;; mmu05200;; mmu05216;; mmu04520;; mmu04514(Cell adhesion molecules ;; mmu05213;; mmu05100;; mmu04371;; mmu04390;; mmu05226	Bladder cancer;;Melanoma;;Rap1 signaling pathway;;Pathways in cancer;;Thyroid cancer;;Adherens junction;;CAMs);;Endometrial cancer;;Bacterial invasion of epithelial cells;;Apelin signaling pathway;;Hippo signaling pathway;;Gastric cancer	NP_033994	cadherin-1 preproprotein [Mus musculus]	------				3J6IJ	S:Function unknown	A0A0R4IZW5	Cadherin-1 OS=Mus musculus OX=10090 GN=Cdh1 PE=1 SV=1	PF00028;; PF01049;; PF08758;; PF08266;; PF17756	Cadherin;;Cadherin_C;;Cadherin_pro;;Cadherin_2;;RET_CLD1	Cadherin domain;;Cadherin cytoplasmic region;;Cadherin prodomain like;;Cadherin-like;;RET Cadherin like domain 1	341.78	234.12	416.68	367.45	357.96	284.54	419.91	315.93	439.31	198.2	433.28	385.99
ENSMUSG00000000305	Cdh4	cadherin 4 [Source:MGI Symbol;Acc:MGI:99218]	GO:0005913;; GO:0016342;; GO:0000902;; GO:0008092;; GO:0098609;; GO:0034332;; GO:0016339;; GO:0005886;; GO:0045773;; GO:0045296;; GO:0007043;; GO:0005509;; GO:0005887;; GO:0044331;; GO:0007411;; GO:0007157;; GO:0007156;; GO:0009986;; GO:0042803	cellular_component;;cellular_component;;biological_process;;molecular_function;;biological_process;;biological_process;;biological_process;;cellular_component;;biological_process;;molecular_function;;biological_process;;molecular_function;;cellular_component;;biological_process;;biological_process;;biological_process;;biological_process;;cellular_component;;molecular_function	cell-cell adherens junction;;catenin complex;;cell morphogenesis;;cytoskeletal protein binding;;cell-cell adhesion;;adherens junction organization;;calcium-dependent cell-cell adhesion via plasma membrane cell adhesion molecules;;plasma membrane;;positive regulation of axon extension;;cadherin binding;;cell-cell junction assembly;;calcium ion binding;;integral component of plasma membrane;;cell-c…	K06797	CDH4	mmu04514(Cell adhesion molecules	CAMs)	XP_011238223	cadherin-4 isoform X1 [Mus musculus]	R-MMU-418991	Cdh4	R-MMU-525793;R-MMU-418990;R-MMU-446728;R-MMU-421270;R-MMU-1266738;R-MMU-1500931	Myogenesis;Adherens junctions interactions;Cell junction organization;Cell-cell junction organization;Developmental Biology;Cell-Cell communication	3J4WT	S:Function unknown	P39038	Cadherin-4 OS=Mus musculus OX=10090 GN=Cdh4 PE=2 SV=1	PF00028;; PF01049;; PF08758;; PF16184;; PF08266	Cadherin;;Cadherin_C;;Cadherin_pro;;Cadherin_3;;Cadherin_2	Cadherin domain;;Cadherin cytoplasmic region;;Cadherin prodomain like;;Cadherin-like;;Cadherin-like	0.01	0	0.03	0	0.05	0.17	0	0.01	0.15	0.01	0.02	0
ENSMUSG00000000308	Ckmt1	creatine kinase, mitochondrial 1, ubiquitous [Source:MGI Symbol;Acc:MGI:99441]	GO:0032091;; GO:0043204;; GO:0043209;; GO:0016301;; GO:0004111;; GO:0005739;; GO:0046314;; GO:0005743;; GO:0043066;; GO:0044289;; GO:0005524;; GO:0042803	biological_process;;cellular_component;;cellular_component;;molecular_function;;molecular_function;;cellular_component;;biological_process;;cellular_component;;biological_process;;cellular_component;;molecular_function;;molecular_function	negative regulation of protein binding;;perikaryon;;myelin sheath;;kinase activity;;creatine kinase activity;;mitochondrion;;phosphocreatine biosynthetic process;;mitochondrial inner membrane;;negative regulation of apoptotic process;;contact site;;ATP binding;;protein homodimerization activity	K00933	E2.7.3.2	mmu00330	Arginine and proline metabolism	NP_001341998	creatine kinase U-type, mitochondrial precursor [Mus musculus]	R-MMU-200361	Ckmt1	R-MMU-71288;R-MMU-71291;R-MMU-1430728	Creatine metabolism;Metabolism of amino acids and derivatives;Metabolism	3J5Y3	C:Energy production and conversion	P30275	Creatine kinase U-type, mitochondrial OS=Mus musculus OX=10090 GN=Ckmt1 PE=1 SV=1	PF02807;; PF00217	ATP-gua_PtransN:ATP;;ATP-gua_Ptrans:ATP	guanido phosphotransferase, N-terminal domain;;guanido phosphotransferase, C-terminal catalytic domain	1867.45	983.32	1023.13	1535.65	1809.86	1798.8	916.97	965.04	1762.74	608.8	618.17	777.27
ENSMUSG00000000317	Bcl6b	B cell CLL/lymphoma 6, member B [Source:MGI Symbol;Acc:MGI:1278332]	GO:0001227;; GO:0000122;; GO:0005634;; GO:0000977;; GO:0003677;; GO:0046872	molecular_function;;biological_process;;cellular_component;;molecular_function;;molecular_function;;molecular_function	transcriptional repressor activity, RNA polymerase II transcription regulatory region sequence-specific binding;;negative regulation of transcription from RNA polymerase II promoter;;nucleus;;RNA polymerase II regulatory region sequence-specific DNA binding;;DNA binding;;metal ion binding	K22648	BCL6B	------	------	NP_031554	B-cell CLL/lymphoma 6 member B protein [Mus musculus]	------				3J6SF	S:Function unknown	O88282	B-cell CLL/lymphoma 6 member B protein OS=Mus musculus OX=10090 GN=Bcl6b PE=1 SV=1	PF00096;; PF00651;; PF13465;; PF13894;; PF12874;; PF16278;; PF09723	zf-C2H2;;BTB;;zf-H2C2_2;;zf-C2H2_4;;zf-met;;zf-C2HE;;Zn-ribbon_8	Zinc finger, C2H2 type;;BTB/POZ domain;;Zinc-finger double domain;;C2H2-type zinc finger;;Zinc-finger of C2H2 type;;C2HE / C2H2 / C2HC zinc-binding finger;;Zinc ribbon domain	0.05	0.26	0.02	0.09	0.11	0.05	0.02	0	0.08	0.16	0.03	0.03
ENSMUSG00000000318	Clec10a	C-type lectin domain family 10, member A [Source:MGI Symbol;Acc:MGI:96975]	GO:0016021;; GO:0030246;; GO:0002248	cellular_component;;molecular_function;;biological_process	integral component of membrane;;carbohydrate binding;;connective tissue replacement involved in inflammatory response wound healing	------	------	------	------	NP_034926.1	C-type lectin domain family 10 member A isoform 2 [Mus musculus]	------				3JAM0;; 3JAM0	T:Signal transduction mechanisms;;V:Defense mechanisms	P49300	C-type lectin domain family 10 member A OS=Mus musculus OX=10090 GN=Clec10a PE=1 SV=1	PF00059;; PF03954;; PF03915;; PF04108;; PF02403;; PF10186	Lectin_C;;Lectin_N;;AIP3;;ATG17_like;;Seryl_tRNA_N;;ATG14	Lectin C-type domain;;Hepatic lectin, N-terminal domain;;Actin interacting protein 3;;Autophagy protein ATG17-like domain;;Seryl-tRNA synthetase N-terminal domain;;Vacuolar sorting 38 and autophagy-related subunit 14	0.21	0.04	0	0	0	0.58	0.5	0.02	0.14	3.02	1.08	0.17
ENSMUSG00000000320	Alox12	arachidonate 12-lipoxygenase [Source:MGI Symbol;Acc:MGI:87998]	GO:1905956;; GO:0051122;; GO:0004052;; GO:0010628;; GO:0061436;; GO:0010942;; GO:0005737;; GO:0016020;; GO:0097755;; GO:1901751;; GO:0043651;; GO:0043065;; GO:0043066;; GO:0043280;; GO:0005506;; GO:0019372;; GO:0042383;; GO:0048661;; GO:2001303;; GO:0071396;; GO:2001306;; GO:0016165;; GO:0090331;; GO:0043536;; GO:0010656;; GO:0019395;; GO:0047977;; GO:0007568;; GO:0051901;; GO:0005829;; GO:0019369	biological_process;;biological_process;;molecular_function;;biological_process;;biological_process;;biological_process;;cellular_component;;cellular_component;;biological_process;;biological_process;;biological_process;;biological_process;;biological_process;;biological_process;;molecular_function;;biological_process;;cellular_component;;biological_process;;biological_process;;biological_process;…	positive regulation of endothelial tube morphogenesis;;hepoxilin biosynthetic process;;arachidonate 12-lipoxygenase activity;;positive regulation of gene expression;;establishment of skin barrier;;positive regulation of cell death;;cytoplasm;;membrane;;positive regulation of blood vessel diameter;;leukotriene A4 metabolic process;;linoleic acid metabolic process;;positive regulation of apoptotic …	K00458	ALOX12	mmu04750;; mmu01523;; mmu04726;; mmu00590	Inflammatory mediator regulation of TRP channels;;Antifolate resistance;;Serotonergic synapse;;Arachidonic acid metabolism	NP_001318047	polyunsaturated fatty acid lipoxygenase ALOX12 isoform 2 [Mus musculus]	R-MMU-2142768	Alox12	R-MMU-2142712;R-MMU-9018683;R-MMU-556833;R-MMU-9018677;R-MMU-9018678;R-MMU-9026290;R-MMU-8978868;R-MMU-1430728;R-MMU-9025094;R-MMU-2142753;R-MMU-9025106;R-MMU-2142696;R-MMU-2142700	Synthesis of 12-eicosatetraenoic acid derivatives;Biosynthesis of DPA-derived SPMs;Metabolism of lipids;Biosynthesis of DHA-derived SPMs;Biosynthesis of specialized proresolving mediators (SPMs);Biosynthesis of DPAn-3-derived maresins;Fatty acid metabolism;Metabolism;Biosynthesis of DPAn-3 SPMs;Arachidonic acid metabolism;Biosynthesis of DPAn-6 SPMs;Synthesis of Hepoxilins (HX) and Trioxilins (Tr…	3JBEA	Q:Secondary metabolites biosynthesis, transport and catabolism	P39655	Polyunsaturated fatty acid lipoxygenase ALOX12 OS=Mus musculus OX=10090 GN=Alox12 PE=1 SV=4	PF01477;; PF00305	PLAT;;Lipoxygenase	PLAT/LH2 domain;;Lipoxygenase	0.03	0	0.02	0.02	0	0	0.18	0	0.08	0.02	0	0.02
ENSMUSG00000000326	Comt	catechol-O-methyltransferase [Source:MGI Symbol;Acc:MGI:88470]	GO:0050668;; GO:0042135;; GO:0007614;; GO:0007612;; GO:0030425;; GO:0102938;; GO:0008210;; GO:0042424;; GO:0032496;; GO:0042420;; GO:0048609;; GO:0016020;; GO:0102084;; GO:0051930;; GO:0016021;; GO:0000287;; GO:0005739;; GO:0014070;; GO:0048265;; GO:0035814;; GO:0032502;; GO:0048662;; GO:0016206;; GO:0044297;; GO:0042417;; GO:0045211;; GO:0043627;; GO:0030424;; GO:0043231;; GO:0043197;; GO:000756…	biological_process;;biological_process;;biological_process;;biological_process;;cellular_component;;molecular_function;;biological_process;;biological_process;;biological_process;;biological_process;;biological_process;;cellular_component;;molecular_function;;biological_process;;cellular_component;;molecular_function;;cellular_component;;biological_process;;biological_process;;biological_process;…	positive regulation of homocysteine metabolic process;;neurotransmitter catabolic process;;short-term memory;;learning;;dendrite;;orcinol O-methyltransferase activity;;estrogen metabolic process;;catecholamine catabolic process;;response to lipopolysaccharide;;dopamine catabolic process;;multicellular organismal reproductive process;;membrane;;L-dopa O-methyltransferase activity;;regulation of se…	K00545	COMT	mmu00350;; mmu04728;; mmu00140	Tyrosine metabolism;;Dopaminergic synapse;;Steroid hormone biosynthesis	NP_031770	catechol O-methyltransferase [Mus musculus]	R-MMU-175974;;R-MMU-379386	Comt;;Comt	R-MMU-156581;R-MMU-211859;R-MMU-156580;R-MMU-1430728;R-MMU-112311;R-MMU-112316;R-MMU-112315;R-MMU-379397;R-MMU-379398;R-MMU-379401	Methylation;Biological oxidations;Phase II - Conjugation of compounds;Metabolism;Neurotransmitter clearance;Neuronal System;Transmission across Chemical Synapses;Enzymatic degradation of dopamine by COMT;Enzymatic degradation of Dopamine by monoamine oxidase;Dopamine clearance from the synaptic cleft	3JDT2	Q:Secondary metabolites biosynthesis, transport and catabolism	O88587	Catechol O-methyltransferase OS=Mus musculus OX=10090 GN=Comt PE=1 SV=2	PF01596;; PF13578	Methyltransf_3;;Methyltransf_24	O-methyltransferase;;Methyltransferase domain	73.86	72.18	71.24	89.41	86.79	92.07	54.07	58.49	62.57	53.41	87.2	74.35
ENSMUSG00000000339	Rtca	RNA 3'-terminal phosphate cyclase [Source:MGI Symbol;Acc:MGI:1913618]	GO:0005654;; GO:0005634;; GO:0006396;; GO:0005524;; GO:0003963	cellular_component;;cellular_component;;biological_process;;molecular_function;;molecular_function	nucleoplasm;;nucleus;;RNA processing;;ATP binding;;RNA-3'-phosphate cyclase activity	K01974	RTCA, rtcA	------	------	XP_030108613	RNA 3'-terminal phosphate cyclase isoform X2 [Mus musculus]	------				3J780	A:RNA processing and modification	Q9D7H3	RNA 3'-terminal phosphate cyclase OS=Mus musculus OX=10090 GN=RtcA PE=1 SV=2	PF01137;; PF05189(RTC_insert:RNA 3'-terminal phosphate cyclase	RTC;;-	RNA 3'-terminal phosphate cyclase;;TC), insert domain	42.49	43.25	39.09	40.81	41.5	39.22	38.08	35.87	37.47	37.54	48.23	43.72
ENSMUSG00000000340	Dbt	dihydrolipoamide branched chain transacylase E2 [Source:MGI Symbol;Acc:MGI:105386]	GO:0005737;; GO:0031625;; GO:0005739;; GO:0031405;; GO:0016407;; GO:0042645;; GO:0043754(molecular_function:dihydrolipoyllysine-residue	cellular_component;;molecular_function;;cellular_component;;molecular_function;;molecular_function;;cellular_component;;-	cytoplasm;;ubiquitin protein ligase binding;;mitochondrion;;lipoic acid binding;;acetyltransferase activity;;mitochondrial nucleoid;;-methylpropanoyl)transferase activity	K09699	DBT, bkdB	mmu00280;; mmu00640	Valine, leucine and isoleucine degradation;;Propanoate metabolism	XP_006501040	lipoamide acyltransferase component of branched-chain alpha-keto acid dehydrogenase complex, mitochondrial isoform X1 [Mus musculus]	R-MMU-6792584;;R-MMU-70017	Dbt;;Dbt	R-MMU-389661;R-MMU-71291;R-MMU-1430728;R-MMU-389661;R-MMU-70895;R-MMU-71291;R-MMU-1430728	Glyoxylate metabolism and glycine degradation;Metabolism of amino acids and derivatives;Metabolism;Glyoxylate metabolism and glycine degradation;Branched-chain amino acid catabolism;Metabolism of amino acids and derivatives;Metabolism	3J8JF	C:Energy production and conversion	P53395	Lipoamide acyltransferase component of branched-chain alpha-keto acid dehydrogenase complex, mitochondrial OS=Mus musculus OX=10090 GN=Dbt PE=1 SV=2	PF00364;; PF02817;; PF00198(2-oxoacid_dh:2-oxoacid dehydrogenases acyltransferase	Biotin_lipoyl;;E3_binding;;-	Biotin-requiring enzyme;;e3 binding domain;;atalytic domain)	13.59	14.61	15.92	22.63	20.6	17.05	9.92	13.72	11.55	12.26	16.82	13.61
ENSMUSG00000000346	Dazap2	DAZ associated protein 2 [Source:MGI Symbol;Acc:MGI:1344344]	GO:0005737;; GO:0016607;; GO:0032991;; GO:0031435;; GO:0050699;; GO:0030971;; GO:0042802;; GO:0005667;; GO:0071902;; GO:0043539	cellular_component;;cellular_component;;cellular_component;;molecular_function;;molecular_function;;molecular_function;;molecular_function;;cellular_component;;biological_process;;molecular_function	cytoplasm;;nuclear speck;;macromolecular complex;;mitogen-activated protein kinase kinase kinase binding;;WW domain binding;;receptor tyrosine kinase binding;;identical protein binding;;transcription factor complex;;positive regulation of protein serine/threonine kinase activity;;protein serine/threonine kinase activator activity	------	------	------	------	NP_036003	DAZ-associated protein 2 [Mus musculus]	------				3J8WF	S:Function unknown	Q9DCP9	DAZ-associated protein 2 OS=Mus musculus OX=10090 GN=Dazap2 PE=1 SV=1	PF11029(DAZAP2:DAZ associated protein 2	-	AZAP2)	201.3	159.3	218.93	221.47	236.04	218.25	183.16	187.61	223.56	150.51	216.78	188.24
ENSMUSG00000000355	Mcts1	malignant T cell amplified sequence 1 [Source:MGI Symbol;Acc:MGI:1916245]	GO:0075522;; GO:0022627;; GO:0040008;; GO:0032790;; GO:0006974;; GO:0002188;; GO:0005886;; GO:0001731;; GO:0005829;; GO:0007049;; GO:0003743	biological_process;;cellular_component;;biological_process;;biological_process;;biological_process;;biological_process;;cellular_component;;biological_process;;cellular_component;;biological_process;;molecular_function	IRES-dependent viral translational initiation;;cytosolic small ribosomal subunit;;regulation of growth;;ribosome disassembly;;cellular response to DNA damage stimulus;;translation reinitiation;;plasma membrane;;formation of translation preinitiation complex;;cytosol;;cell cycle;;translation initiation factor activity	K07575	MCTS, TMA20	------	------	NP_081178	malignant T-cell-amplified sequence 1 isoform 1 [Mus musculus]	------				3J7A3	J:Translation, ribosomal structure and biogenesis	Q9DB27	Malignant T-cell-amplified sequence 1 OS=Mus musculus OX=10090 GN=Mcts1 PE=1 SV=1	PF17832;; PF01472	Pre-PUA;;PUA	Pre-PUA-like domain;;PUA domain	22.12	37.63	34.43	28.84	31.05	33.27	17.91	36.21	24.23	37.48	28.08	24.9
ENSMUSG00000000359	Rem1	rad and gem related GTP binding protein 1 [Source:MGI Symbol;Acc:MGI:1097696]	GO:0005886;; GO:0003924;; GO:0007165;; GO:1901842;; GO:0005246;; GO:0005525;; GO:0005516	cellular_component;;molecular_function;;biological_process;;biological_process;;molecular_function;;molecular_function;;molecular_function	plasma membrane;;GTPase activity;;signal transduction;;negative regulation of high voltage-gated calcium channel activity;;calcium channel regulator activity;;GTP binding;;calmodulin binding	K07847	REM1	------	------	NP_033073	GTP-binding protein REM 1 [Mus musculus]	------				3JBZR	S:Function unknown	O35929	GTP-binding protein REM 1 OS=Mus musculus OX=10090 GN=Rem1 PE=1 SV=1	PF00071;; PF08477;; PF00025;; PF13401;; PF02421	Ras;;Roc;;Arf;;AAA_22;;FeoB_N	Ras family;;Ras of Complex, Roc, domain of DAPkinase;;ADP-ribosylation factor family;;AAA domain;;Ferrous iron transport protein B	0	0	0	0	0	0	0.04	0	0	1.37	0	0
ENSMUSG00000000365	Rnf17	ring finger protein 17 [Source:MGI Symbol;Acc:MGI:1353419]	GO:0005737;; GO:0005634;; GO:0007286;; GO:0046872;; GO:0007275;; GO:0042803	cellular_component;;cellular_component;;biological_process;;molecular_function;;biological_process;;molecular_function	cytoplasm;;nucleus;;spermatid development;;metal ion binding;;multicellular organism development;;protein homodimerization activity	K18405	TDRD1_4_6_7	------	------	NP_001028215	RING finger protein 17 [Mus musculus]	------				3J8GN;; 3J8GN	K:Transcription;;T:Signal transduction mechanisms	Q99MV7	RING finger protein 17 OS=Mus musculus OX=10090 GN=Rnf17 PE=1 SV=2	PF00567;; PF05641;; PF00565	TUDOR;;Agenet;;SNase	Tudor domain;;Agenet domain;;Staphylococcal nuclease homologue	0.02	0.02	0.09	0.06	0	0.01	0	0	0.01	0.03	0	0.05
ENSMUSG00000000374	Trappc10	trafficking protein particle complex 10 [Source:MGI Symbol;Acc:MGI:1336209]	GO:0005794;; GO:0006891;; GO:0016192;; GO:0048193;; GO:1990071;; GO:0005829;; GO:0003674;; GO:0030008;; GO:0034498	cellular_component;;biological_process;;biological_process;;biological_process;;cellular_component;;cellular_component;;molecular_function;;cellular_component;;biological_process	Golgi apparatus;;intra-Golgi vesicle-mediated transport;;vesicle-mediated transport;;Golgi vesicle transport;;TRAPPII protein complex;;cytosol;;molecular_function;;TRAPP complex;;early endosome to Golgi transport	K20307	TRAPPC10, TRS130	------	------	NP_001074524	trafficking protein particle complex subunit 10 [Mus musculus]	------				3J7WA	S:Function unknown	A0A1W2P717	Trafficking protein particle complex subunit 10 OS=Mus musculus OX=10090 GN=Trappc10 PE=1 SV=1	PF12584;; PF11817	TRAPPC10;;Foie-gras_1	Trafficking protein particle complex subunit 10, TRAPPC10;;Foie gras liver health family 1	44.58	30.2	39.66	44.95	49.03	40.97	39.68	33.67	46.88	21.89	57.86	44.71
ENSMUSG00000000378	Ccm2	cerebral cavernous malformation 2 [Source:MGI Symbol;Acc:MGI:2384924]	GO:0005737;; GO:0007507;; GO:0048839;; GO:0001701;; GO:0060039;; GO:0035264;; GO:0001570;; GO:0001568;; GO:0048845;; GO:0001944;; GO:0005739;; GO:0060837;; GO:0045216;; GO:0001885;; GO:0032991;; GO:0061154	cellular_component;;biological_process;;biological_process;;biological_process;;biological_process;;biological_process;;biological_process;;biological_process;;biological_process;;biological_process;;cellular_component;;biological_process;;biological_process;;biological_process;;cellular_component;;biological_process	cytoplasm;;heart development;;inner ear development;;in utero embryonic development;;pericardium development;;multicellular organism growth;;vasculogenesis;;blood vessel development;;venous blood vessel morphogenesis;;vasculature development;;mitochondrion;;blood vessel endothelial cell differentiation;;cell-cell junction organization;;endothelial cell development;;macromolecular complex;;endothe…	------	------	------	------	NP_001177272	cerebral cavernous malformations protein 2 homolog isoform 2 [Mus musculus]	------				3JA41	S:Function unknown	Q8K2Y9	Cerebral cavernous malformations protein 2 homolog OS=Mus musculus OX=10090 GN=Ccm2 PE=1 SV=1	PF16545;; PF16545	CCM2_C;;CCM2_C	Cerebral cavernous malformation protein, harmonin-homology ;;Cerebral cavernous malformation protein, harmonin-homology	24.27	22.37	21.74	27.35	26.56	20.89	19.89	19.27	22.57	15.73	21.09	22.67
ENSMUSG00000000381	Wap	whey acidic protein [Source:MGI Symbol;Acc:MGI:98943]	GO:0005576;; GO:0030414	cellular_component;;molecular_function	extracellular region;;peptidase inhibitor activity	K17106	WAP	mmu04917	Prolactin signaling pathway	XP_017169991	whey acidic protein isoform X1 [Mus musculus]	------				3JHSS	W:Extracellular structures	Q7M748	Whey acidic protein OS=Mus musculus OX=10090 GN=Wap PE=2 SV=1	PF00095(WAP:WAP-type	-	hey Acidic Protein) 'four-disulfide core'	0	0	0	0	0	0	0	0	0	0	0	0
ENSMUSG00000000384	Tbrg4	transforming growth factor beta regulated gene 4 [Source:MGI Symbol;Acc:MGI:1100868]	GO:0016071;; GO:0005739;; GO:0090615;; GO:0044528;; GO:0045333;; GO:0004672;; GO:0005759	biological_process;;cellular_component;;biological_process;;biological_process;;biological_process;;molecular_function;;cellular_component	mRNA metabolic process;;mitochondrion;;mitochondrial mRNA processing;;regulation of mitochondrial mRNA stability;;cellular respiration;;protein kinase activity;;mitochondrial matrix	------	------	------	------	XP_006514670.1	FAST kinase domain-containing protein 4 isoform X1 [Mus musculus]	------				3JA3A	S:Function unknown	Q91YM4	FAST kinase domain-containing protein 4 OS=Mus musculus OX=10090 GN=Tbrg4 PE=1 SV=1	PF08368;; PF06743;; PF08373	FAST_2;;FAST_1;;RAP	FAST kinase-like protein, subdomain 2;;FAST kinase-like protein, subdomain 1;;RAP domain	73.32	51.49	61.24	61.31	72.78	67.45	55.96	46.76	56.99	45.57	91.28	85.05
ENSMUSG00000000385	Tmprss2	transmembrane protease, serine 2 [Source:MGI Symbol;Acc:MGI:1354381]	GO:0004252;; GO:0016540;; GO:0005044;; GO:0016021;; GO:0005576;; GO:0005886;; GO:0006508;; GO:0046598	molecular_function;;biological_process;;molecular_function;;cellular_component;;cellular_component;;cellular_component;;biological_process;;biological_process	serine-type endopeptidase activity;;protein autoprocessing;;scavenger receptor activity;;integral component of membrane;;extracellular region;;plasma membrane;;proteolysis;;positive regulation of viral entry into host cell	K09633	TMPRSS2	mmu05164;; mmu05202;; mmu05215	Influenza A;;Transcriptional misregulation in cancer;;Prostate cancer	NP_056590	transmembrane protease serine 2 [Mus musculus]	------				3J2VG	T:Signal transduction mechanisms	Q9JIQ8	Transmembrane protease serine 2 OS=Mus musculus OX=10090 GN=Tmprss2 PE=2 SV=3	PF15494;; PF00057;; PF00089;; PF09342(DUF1986:Domain of unknown function ;; PF09272;; PF00530;; PF13365	SRCR_2;;Ldl_recept_a;;Trypsin;;-;;Hepsin-SRCR;;SRCR;;Trypsin_2	Scavenger receptor cysteine-rich domain;;Low-density lipoprotein receptor domain class A;;Trypsin;;UF1986);;Hepsin, SRCR domain;;Scavenger receptor cysteine-rich domain;;Trypsin-like peptidase domain	441.99	237.41	303.04	385.02	428.24	399.92	212.49	211.49	412.51	133.77	271.72	257.4
ENSMUSG00000000386	Mx1	MX dynamin-like GTPase 1 [Source:MGI Symbol;Acc:MGI:97243]	GO:0003924;; GO:0005525	molecular_function;;molecular_function	GTPase activity;;GTP binding	------	------	------	------	NP_034976.1	interferon-induced GTP-binding protein Mx1 [Mus musculus]	------				3JAM6	U:Intracellular trafficking, secretion, and vesicular transport	Q3UD61	Interferon-induced GTP-binding protein Mx1 OS=Mus musculus OX=10090 GN=Mx1 PE=2 SV=1	PF01031;; PF00350;; PF02212;; PF01926	Dynamin_M;;Dynamin_N;;GED;;MMR_HSR1	Dynamin central region;;Dynamin family;;Dynamin GTPase effector domain;;50S ribosome-binding GTPase	20.28	11.55	32.29	20.57	13.39	15.11	32.48	14.7	22.05	12.32	34.96	17.3
ENSMUSG00000000392	Fap	fibroblast activation protein [Source:MGI Symbol;Acc:MGI:109608]	GO:0004252;; GO:0004175;; GO:1902362;; GO:0060244;; GO:0008239;; GO:0008233;; GO:0001525;; GO:0030054;; GO:0008236;; GO:0043542;; GO:0045177;; GO:0005615;; GO:0016021;; GO:0045178;; GO:0071438;; GO:0071158;; GO:1900119;; GO:0002020;; GO:0006508;; GO:0042803;; GO:0005178;; GO:0032587;; GO:0031258;; GO:0030027;; GO:0009986;; GO:1903054;; GO:0005886;; GO:0007155;; GO:0071850;; GO:0051603;; GO:001071…	molecular_function;;molecular_function;;biological_process;;biological_process;;molecular_function;;molecular_function;;biological_process;;cellular_component;;molecular_function;;biological_process;;cellular_component;;cellular_component;;cellular_component;;cellular_component;;cellular_component;;biological_process;;biological_process;;molecular_function;;biological_process;;molecular_function;…	serine-type endopeptidase activity;;endopeptidase activity;;melanocyte apoptotic process;;negative regulation of cell proliferation involved in contact inhibition;;dipeptidyl-peptidase activity;;peptidase activity;;angiogenesis;;cell junction;;serine-type peptidase activity;;endothelial cell migration;;apical part of cell;;extracellular space;;integral component of membrane;;basal part of cell;;i…	K08674	FAP	------	------	NP_032012	prolyl endopeptidase FAP [Mus musculus]	------				3JFVS	O:Posttranslational modification, protein turnover, chaperones	P97321	Prolyl endopeptidase FAP OS=Mus musculus OX=10090 GN=Fap PE=1 SV=1	PF00930(DPPIV_N:Dipeptidyl peptidase IV ;; PF00326;; PF18811(DPPIV_rep:Dipeptidyl peptidase IV ;; PF12697;; PF01738;; PF02129(Peptidase_S15:X-Pro dipeptidyl-peptidase	-;;Peptidase_S9;;-;;Abhydrolase_6;;DLH;;-	PP IV) N-terminal region;;Prolyl oligopeptidase family;;PP IV) low complexity region;;Alpha/beta hydrolase family;;Dienelactone hydrolase family;;15 family)	1.62	2.88	4.41	2.03	2.19	3.9	2.89	4.39	2.47	3.72	5.29	3.5
ENSMUSG00000000394	Gcg	glucagon [Source:MGI Symbol;Acc:MGI:95674]	GO:0035774;; GO:0033138;; GO:0010800;; GO:0007189;; GO:0005737;; GO:0032092;; GO:0090280;; GO:0032099;; GO:0007188;; GO:1900118;; GO:0043066;; GO:2001243;; GO:0005179;; GO:0050796;; GO:0031769;; GO:0034774;; GO:0051571;; GO:0005615;; GO:0070374;; GO:0035948;; GO:0010737;; GO:0042802;; GO:0045860	biological_process;;biological_process;;biological_process;;biological_process;;cellular_component;;biological_process;;biological_process;;biological_process;;biological_process;;biological_process;;biological_process;;biological_process;;molecular_function;;biological_process;;molecular_function;;cellular_component;;biological_process;;cellular_component;;biological_process;;biological_process;…	positive regulation of insulin secretion involved in cellular response to glucose stimulus;;positive regulation of peptidyl-serine phosphorylation;;positive regulation of peptidyl-threonine phosphorylation;;adenylate cyclase-activating G-protein coupled receptor signaling pathway;;cytoplasm;;positive regulation of protein binding;;positive regulation of calcium ion import;;negative regulation of …	K05259	GCG	mmu04922;; mmu04714;; mmu04024;; mmu04080;; mmu04911	Glucagon signaling pathway;;Thermogenesis;;cAMP signaling pathway;;Neuroactive ligand-receptor interaction;;Insulin secretion	NP_032126	glucagon preproprotein [Mus musculus]	R-MMU-421419;;R-MMU-163626;;R-MMU-381774;;R-MMU-420211	Gcg;;Gcg;;Gcg;;Gcg	R-MMU-400508;R-MMU-2980736;R-MMU-381771;R-MMU-392499;R-MMU-420092;R-MMU-388396;R-MMU-372790;R-MMU-422085;R-MMU-416476;R-MMU-2980736;R-MMU-163359;R-MMU-1430728;R-MMU-373080;R-MMU-418555;R-MMU-163685;R-MMU-500792;R-MMU-392499;R-MMU-162582;R-MMU-400508;R-MMU-2980736;R-MMU-381771;R-MMU-392499;R-MMU-388396;R-MMU-372790;R-MMU-373080;R-MMU-418555;R-MMU-420092;R-MMU-500792;R-MMU-162582	Incretin synthesis, secretion, and inactivation;Peptide hormone metabolism;Synthesis, secretion, and inactivation of Glucagon-like Peptide-1 (GLP-1);Metabolism of proteins;Glucagon-type ligand receptors;GPCR downstream signalling;Signaling by GPCR;Synthesis, secretion, and deacylation of Ghrelin;G alpha (q) signalling events;Peptide hormone metabolism;Glucagon signaling in metabolic regulation;Me…	3J35D	T:Signal transduction mechanisms	P55095	Pro-glucagon OS=Mus musculus OX=10090 GN=Gcg PE=1 SV=1	PF00123;; PF03202	Hormone_2;;Lipoprotein_10	Peptide hormone;;Putative mycoplasma lipoprotein, C-terminal region	39.93	42.85	74.04	63.15	53.21	65.34	77.53	68.98	69.3	32.43	122.73	41.77
ENSMUSG00000000399	Ndufa9	NADH:ubiquinone oxidoreductase subunit A9 [Source:MGI Symbol;Acc:MGI:1913358]	GO:0007623;; GO:0032981;; GO:1901006;; GO:0005739;; GO:0009749;; GO:0005654;; GO:0005743;; GO:0044877;; GO:0005747;; GO:0005759;; GO:0031966;; GO:0003954	biological_process;;biological_process;;biological_process;;cellular_component;;biological_process;;cellular_component;;cellular_component;;molecular_function;;cellular_component;;cellular_component;;cellular_component;;molecular_function	circadian rhythm;;mitochondrial respiratory chain complex I assembly;;ubiquinone-6 biosynthetic process;;mitochondrion;;response to glucose;;nucleoplasm;;mitochondrial inner membrane;;macromolecular complex binding;;mitochondrial respiratory chain complex I;;mitochondrial matrix;;mitochondrial membrane;;NADH dehydrogenase activity	K03953	NDUFA9	mmu05020;; mmu04723;; mmu00190;; mmu04714;; mmu05014(Amyotrophic lateral sclerosis ;; mmu04932(Non-alcoholic fatty liver disease ;; mmu05016;; mmu05010;; mmu05012	Prion diseases;;Retrograde endocannabinoid signaling;;Oxidative phosphorylation;;Thermogenesis;;ALS);;NAFLD);;Huntington disease;;Alzheimer disease;;Parkinson disease	NP_079634	NADH dehydrogenase [ubiquinone] 1 alpha subcomplex subunit 9, mitochondrial precursor [Mus musculus]	R-MMU-163942	Ndufa9	R-MMU-163200;R-MMU-611105;R-MMU-6799198;R-MMU-1428517;R-MMU-1430728	Respiratory electron transport, ATP synthesis by chemiosmotic coupling, and heat production by uncoupling proteins.;Respiratory electron transport;Complex I biogenesis;The citric acid (TCA) cycle and respiratory electron transport;Metabolism	3J758	C:Energy production and conversion	Q9DC69	NADH dehydrogenase [ubiquinone] 1 alpha subcomplex subunit 9, mitochondrial OS=Mus musculus OX=10090 GN=Ndufa9 PE=1 SV=2	PF05368;; PF01073;; PF13460(NAD_binding_10:NAD;; PF01370;; PF04321	NmrA;;3Beta_HSD;;-;;Epimerase;;RmlD_sub_bind	NmrA-like family;;3-beta hydroxysteroid dehydrogenase/isomerase family;;)H-binding;;NAD dependent epimerase/dehydratase family;;RmlD substrate binding domain	150.97	184.59	157.76	193.95	187	196.93	122.98	174.74	169.43	148.68	169.5	154.56
ENSMUSG00000000402	Egfl6	EGF-like-domain, multiple 6 [Source:MGI Symbol;Acc:MGI:1858599]	GO:0005178;; GO:0005604;; GO:0010811;; GO:0030154;; GO:0031012;; GO:0030198;; GO:0005509;; GO:0007155;; GO:0016020;; GO:0007275	molecular_function;;cellular_component;;biological_process;;biological_process;;cellular_component;;biological_process;;molecular_function;;biological_process;;cellular_component;;biological_process	integrin binding;;basement membrane;;positive regulation of cell-substrate adhesion;;cell differentiation;;extracellular matrix;;extracellular matrix organization;;calcium ion binding;;cell adhesion;;membrane;;multicellular organism development	------	------	------	------	NP_062270	epidermal growth factor-like protein 6 precursor [Mus musculus]	------				3J8PV	T:Signal transduction mechanisms	Q9JJZ5	Epidermal growth factor-like protein 6 OS=Mus musculus OX=10090 GN=Egfl6 PE=1 SV=1	PF07645;; PF00629;; PF12662;; PF12947;; PF00008;; PF14670	EGF_CA;;MAM;;cEGF;;EGF_3;;EGF;;FXa_inhibition	Calcium-binding EGF domain;;MAM domain, meprin/A5/mu;;Complement Clr-like EGF-like;;EGF domain;;EGF-like domain;;Coagulation Factor Xa inhibitory site	0.02	0	0.12	0.07	0.04	0	0	0	0.1	0	0.06	0
ENSMUSG00000000409	Lck	lymphocyte protein tyrosine kinase [Source:MGI Symbol;Acc:MGI:96756]	GO:0034116;; GO:0008022;; GO:0042802;; GO:0010038;; GO:0030154;; GO:0006468;; GO:0018108;; GO:0030139;; GO:0010628;; GO:0044877;; GO:0009612;; GO:0007166;; GO:0007169;; GO:0045588;; GO:0045589;; GO:0046777;; GO:0000242;; GO:0038083;; GO:0043548;; GO:0042609;; GO:0042531;; GO:0006882;; GO:0051209;; GO:1903039;; GO:0005829;; GO:0004715;; GO:0004713;; GO:0099091;; GO:1990405;; GO:2001244;; GO:000178…	biological_process;;molecular_function;;molecular_function;;biological_process;;biological_process;;biological_process;;biological_process;;cellular_component;;biological_process;;molecular_function;;biological_process;;biological_process;;biological_process;;biological_process;;biological_process;;biological_process;;cellular_component;;biological_process;;molecular_function;;molecular_function;…	positive regulation of heterotypic cell-cell adhesion;;protein C-terminus binding;;identical protein binding;;response to metal ion;;cell differentiation;;protein phosphorylation;;peptidyl-tyrosine phosphorylation;;endocytic vesicle;;positive regulation of gene expression;;macromolecular complex binding;;response to mechanical stimulus;;cell surface receptor signaling pathway;;transmembrane recep…	K05856	LCK	mmu05166;; mmu04658;; mmu04660;; mmu04380;; mmu04650;; mmu05135;; mmu04064;; mmu05235;; mmu05340;; mmu04659	Human T-cell leukemia virus 1 infection;;Th1 and Th2 cell differentiation;;T cell receptor signaling pathway;;Osteoclast differentiation;;Natural killer cell mediated cytotoxicity;;Yersinia infection;;NF-kappa B signaling pathway;;PD-L1 expression and PD-1 checkpoint pathway in cancer;;Primary immunodeficiency;;Th17 cell differentiation	NP_001155904	proto-oncogene tyrosine-protein kinase LCK isoform a [Mus musculus]	R-MMU-167609;;R-MMU-8857940;;R-MMU-202308;;R-MMU-202159	Lck;;phospho-Lck;;phospho-Lck;;phospho-Lck	R-MMU-2424491;R-MMU-202403;R-MMU-9020558;R-MMU-210990;R-MMU-76002;R-MMU-389513;R-MMU-2172127;R-MMU-168249;R-MMU-6811558;R-MMU-199418;R-MMU-114604;R-MMU-389359;R-MMU-388841;R-MMU-389948;R-MMU-9006925;R-MMU-451927;R-MMU-389357;R-MMU-389356;R-MMU-1257604;R-MMU-1280218;R-MMU-1280215;R-MMU-202733;R-MMU-449147;R-MMU-1433559;R-MMU-109582;R-MMU-168256;R-MMU-1433557;R-MMU-9006934;R-MMU-202427;R-MMU-162582…	DAP12 signaling;TCR signaling;Interleukin-2 signaling;PECAM1 interactions;Platelet activation, signaling and aggregation;CTLA4 inhibitory signaling;DAP12 interactions;Innate Immune System;PI5P, PP2A and IER3 Regulate PI3K/AKT Signaling;Negative regulation of the PI3K/AKT network;GPVI-mediated activation cascade;CD28 dependent Vav1 pathway;Costimulation by the CD28 family;PD-1 signaling;Intracellu…	3JC3Z	T:Signal transduction mechanisms	P06240	Proto-oncogene tyrosine-protein kinase LCK OS=Mus musculus OX=10090 GN=Lck PE=1 SV=4	PF07714;; PF00017;; PF00018;; PF00069;; PF07653;; PF14604;; PF03109	PK_Tyr_Ser-Thr;;SH2;;SH3_1;;Pkinase;;SH3_2;;SH3_9;;ABC1	Protein tyrosine and serine/threonine kinase;;SH2 domain;;SH3 domain;;Protein kinase domain;;Variant SH3 domain;;Variant SH3 domain;;ABC1 atypical kinase-like domain	12.7	9.08	8.7	7.07	4.61	10.03	32.34	8.87	14.56	3.91	12.97	25.68
ENSMUSG00000000411	Tssk3	testis-specific serine kinase 3 [Source:MGI Symbol;Acc:MGI:1929914]	GO:0005737;; GO:0006468;; GO:0005634;; GO:0000287;; GO:0004674;; GO:0007283;; GO:0035556;; GO:0048240;; GO:0007275;; GO:0005524	cellular_component;;biological_process;;cellular_component;;molecular_function;;molecular_function;;biological_process;;biological_process;;biological_process;;biological_process;;molecular_function	cytoplasm;;protein phosphorylation;;nucleus;;magnesium ion binding;;protein serine/threonine kinase activity;;spermatogenesis;;intracellular signal transduction;;sperm capacitation;;multicellular organism development;;ATP binding	K08811	TSSK, STK22	------	------	NP_536690	testis-specific serine/threonine-protein kinase 3 [Mus musculus]	------				3J7ZR	T:Signal transduction mechanisms	Q9D2E1	Testis-specific serine/threonine-protein kinase 3 OS=Mus musculus OX=10090 GN=Tssk3 PE=2 SV=1	PF00069;; PF07714;; PF14531	Pkinase;;PK_Tyr_Ser-Thr;;Kinase-like	Protein kinase domain;;Protein tyrosine and serine/threonine kinase;;Kinase-like	0	0	0	0	0.05	0.04	0.1	0	0	0	0.1	0
ENSMUSG00000000416	Cttnbp2	cortactin binding protein 2 [Source:MGI Symbol;Acc:MGI:1353467]	GO:0008021;; GO:0098871;; GO:0007420;; GO:0043197;; GO:0050807;; GO:0017124;; GO:1905274;; GO:0005938;; GO:0098978	cellular_component;;cellular_component;;biological_process;;cellular_component;;biological_process;;molecular_function;;biological_process;;cellular_component;;cellular_component	synaptic vesicle;;postsynaptic actin cytoskeleton;;brain development;;dendritic spine;;regulation of synapse organization;;SH3 domain binding;;regulation of modification of postsynaptic actin cytoskeleton;;cell cortex;;glutamatergic synapse	------	------	------	------	NP_525024	cortactin-binding protein 2 [Mus musculus]	------				3JF5T	S:Function unknown	B9EJA2	Cortactin-binding protein 2 OS=Mus musculus OX=10090 GN=Cttnbp2 PE=1 SV=2	PF09727;; PF00023;; PF12796(Ank_2:Ankyrin repeats ;; PF13637(Ank_4:Ankyrin repeats ;; PF13857(Ank_5:Ankyrin repeats ;; PF13606	CortBP2;;Ank;;-;;-;;-;;Ank_3	Cortactin-binding protein-2;;Ankyrin repeat;; copies);;any copies);;any copies);;Ankyrin repeat	1.38	4.28	1.29	5.09	6.33	4.94	0.47	1	1.05	3.13	1.35	0.9
ENSMUSG00000000420	Galnt1	polypeptide N-acetylgalactosaminyltransferase 1 [Source:MGI Symbol;Acc:MGI:894693]	GO:0005794;; GO:0006493;; GO:0016021;; GO:0004653;; GO:0030246;; GO:0030145;; GO:0018243;; GO:0018242;; GO:0032580;; GO:0048471;; GO:0005576	cellular_component;;biological_process;;cellular_component;;molecular_function;;molecular_function;;molecular_function;;biological_process;;biological_process;;cellular_component;;cellular_component;;cellular_component	Golgi apparatus;;protein O-linked glycosylation;;integral component of membrane;;polypeptide N-acetylgalactosaminyltransferase activity;;carbohydrate binding;;manganese ion binding;;protein O-linked glycosylation via threonine;;protein O-linked glycosylation via serine;;Golgi cisterna membrane;;perinuclear region of cytoplasm;;extracellular region	K00710	GALNT	mmu00514;; mmu00512	Other types of O-glycan biosynthesis;;Mucin type O-glycan biosynthesis	NP_001153876	polypeptide N-acetylgalactosaminyltransferase 1 [Mus musculus]	R-MMU-913698;;R-MMU-8849320	Galnt1;;Galnt1	R-MMU-597592;R-MMU-8856688;R-MMU-199991;R-MMU-6811436;R-MMU-5653656;R-MMU-5173105;R-MMU-6811442;R-MMU-913709;R-MMU-392499;R-MMU-5653656;R-MMU-8856688;R-MMU-6811442;R-MMU-6811436;R-MMU-199991	Post-translational protein modification;Golgi-to-ER retrograde transport;Membrane Trafficking;COPI-independent Golgi-to-ER retrograde traffic;Vesicle-mediated transport;O-linked glycosylation;Intra-Golgi and retrograde Golgi-to-ER traffic;O-linked glycosylation of mucins;Metabolism of proteins;Vesicle-mediated transport;Golgi-to-ER retrograde transport;Intra-Golgi and retrograde Golgi-to-ER traff…	3J6YE	O:Posttranslational modification, protein turnover, chaperones	O08912	Polypeptide N-acetylgalactosaminyltransferase 1 OS=Mus musculus OX=10090 GN=Galnt1 PE=1 SV=1	PF00535;; PF00652;; PF14200;; PF13641;; PF02709;; PF10111	Glycos_transf_2;;Ricin_B_lectin;;RicinB_lectin_2;;Glyco_tranf_2_3;;Glyco_transf_7C;;Glyco_tranf_2_2	Glycosyl transferase family 2;;Ricin-type beta-trefoil lectin domain;;Ricin-type beta-trefoil lectin domain-like;;Glycosyltransferase like family 2;;N-terminal domain of galactosyltransferase;;Glycosyltransferase like family 2	40.02	36.83	46.84	49.49	42.89	36.94	41.69	38.28	46.84	33.43	37.66	35.96
ENSMUSG00000000435	Myf5	myogenic factor 5 [Source:MGI Symbol;Acc:MGI:97252]	GO:0001952;; GO:0001502;; GO:0001503;; GO:0043565;; GO:0007517;; GO:0005634;; GO:0007519;; GO:0005654;; GO:0045663;; GO:0035914;; GO:0048644;; GO:0000981;; GO:0048704;; GO:0048743;; GO:0001756;; GO:0046983;; GO:0001228;; GO:0030198;; GO:0045944;; GO:1901741;; GO:0000978;; GO:0043010;; GO:0060415	biological_process;;biological_process;;biological_process;;molecular_function;;biological_process;;cellular_component;;biological_process;;cellular_component;;biological_process;;biological_process;;biological_process;;molecular_function;;biological_process;;biological_process;;biological_process;;molecular_function;;molecular_function;;biological_process;;biological_process;;biological_process;…	regulation of cell-matrix adhesion;;cartilage condensation;;ossification;;sequence-specific DNA binding;;muscle organ development;;nucleus;;skeletal muscle tissue development;;nucleoplasm;;positive regulation of myoblast differentiation;;skeletal muscle cell differentiation;;muscle organ morphogenesis;;RNA polymerase II transcription factor activity, sequence-specific DNA binding;;embryonic skele…	K18484	MYF5	mmu04550	Signaling pathways regulating pluripotency of stem cells	XP_006513382	myogenic factor 5 isoform X1 [Mus musculus]	R-MMU-445158	Myf5	R-MMU-1266738;R-MMU-525793	Developmental Biology;Myogenesis	3JFFY	K:Transcription	P24699	Myogenic factor 5 OS=Mus musculus OX=10090 GN=Myf5 PE=1 SV=1	PF00010;; PF01586;; PF12232	HLH;;Basic;;Myf5	Helix-loop-helix DNA-binding domain;;Myogenic Basic domain;;Myogenic determination factor 5	0	0	0	0	0	0	0	0	0	0	0	0
ENSMUSG00000000439	Mkrn2	makorin, ring finger protein, 2 [Source:MGI Symbol;Acc:MGI:1914277]	GO:0016567;; GO:0016740;; GO:0046872	biological_process;;molecular_function;;molecular_function	protein ubiquitination;;transferase activity;;metal ion binding	K15687	MKRN	------	------	NP_075779	probable E3 ubiquitin-protein ligase makorin-2 [Mus musculus]	------				3J5XZ	O:Posttranslational modification, protein turnover, chaperones	Q9ERV1	Probable E3 ubiquitin-protein ligase makorin-2 OS=Mus musculus OX=10090 GN=Mkrn2 PE=1 SV=2	PF18044;; PF00642(zf-CCCH:Zinc finger C-x8-C-x5-C-x3-H type ;; PF14608;; PF00097(zf-C3HC4:Zinc finger, C3HC4 type ;; PF18345;; PF16131;; PF13445;; PF15663;; PF13639;; PF14634	zf-CCCH_4;;-;;zf-CCCH_2;;-;;zf_CCCH_4;;Torus;;zf-RING_UBOX;;zf-CCCH_3;;zf-RING_2;;zf-RING_5	CCCH-type zinc finger;;nd similar);;RNA-binding, Nab2-type zinc finger;;ING finger);;Zinc finger domain;;Torus domain;;RING-type zinc-finger;;Zinc-finger containing family;;Ring finger domain;;zinc-RING finger domain	5.54	5.56	9.93	5.9	9.92	8.97	5.01	7.57	8.06	5.02	15.47	5.27
ENSMUSG00000000440	Pparg	peroxisome proliferator activated receptor gamma [Source:MGI Symbol;Acc:MGI:97747]	GO:0005737;; GO:0043565;; GO:0005634;; GO:0003707;; GO:0048511;; GO:0008270;; GO:0004879	cellular_component;;molecular_function;;cellular_component;;molecular_function;;biological_process;;molecular_function;;molecular_function	cytoplasm;;sequence-specific DNA binding;;nucleus;;steroid hormone receptor activity;;rhythmic process;;zinc ion binding;;RNA polymerase II transcription factor activity, ligand-activated sequence-specific DNA binding	K08530	NR1C3, PPARG	mmu04380;; mmu05200;; mmu05202;; mmu05216;; mmu04152;; mmu04211;; mmu03320;; mmu04714;; mmu05016;; mmu04932(Non-alcoholic fatty liver disease	Osteoclast differentiation;;Pathways in cancer;;Transcriptional misregulation in cancer;;Thyroid cancer;;AMPK signaling pathway;;Longevity regulating pathway;;PPAR signaling pathway;;Thermogenesis;;Huntington disease;;NAFLD)	NP_035276	peroxisome proliferator-activated receptor gamma isoform 2 [Mus musculus]	------				3J8VR	K:Transcription	M1VPI1	Peroxisome proliferator-activated receptor gamma OS=Mus musculus OX=10090 GN=Pparg PE=1 SV=1	PF12577;; PF00105(zf-C4:Zinc finger, C4 type ;; PF00104	PPARgamma_N;;-;;Hormone_recep	PPAR gamma N-terminal region;;wo domains);;Ligand-binding domain of nuclear hormone receptor	70.51	67.47	70.66	65.34	68.27	61.53	80.77	60.84	78.69	80.61	106.1	97.35
ENSMUSG00000000441	Raf1	v-raf-leukemia viral oncogene 1 [Source:MGI Symbol;Acc:MGI:97847]	GO:1902042;; GO:0000186;; GO:0033138;; GO:0035773;; GO:0030154;; GO:0019899;; GO:0016607;; GO:0035019;; GO:0060324;; GO:0005794;; GO:0035556;; GO:0001666;; GO:0035994;; GO:0031434;; GO:0000165;; GO:0005739;; GO:0004674;; GO:0043066;; GO:0071550;; GO:0048538;; GO:0004672;; GO:0046872;; GO:0030878;; GO:0005524;; GO:0008285;; GO:0006468;; GO:0031143;; GO:0031333;; GO:0017016;; GO:0001678;; GO:000588…	biological_process;;biological_process;;biological_process;;biological_process;;biological_process;;molecular_function;;cellular_component;;biological_process;;biological_process;;cellular_component;;biological_process;;biological_process;;biological_process;;molecular_function;;biological_process;;cellular_component;;molecular_function;;biological_process;;biological_process;;biological_process;…	negative regulation of extrinsic apoptotic signaling pathway via death domain receptors;;activation of MAPKK activity;;positive regulation of peptidyl-serine phosphorylation;;insulin secretion involved in cellular response to glucose stimulus;;cell differentiation;;enzyme binding;;nuclear speck;;somatic stem cell population maintenance;;face development;;Golgi apparatus;;intracellular signal tran…	K04366	RAF1	mmu04151;; mmu04550;; mmu05200;; mmu05224;; mmu04510;; mmu05205;; mmu05206;; mmu05221;; mmu04730;; mmu04928;; mmu04929;; mmu01522;; mmu04062;; mmu04921;; mmu04926;; mmu04664;; mmu05170;; mmu04666;; mmu04660;; mmu04662;; mmu04014;; mmu04024;; mmu04625;; mmu04022;; mmu05152;; mmu04140;; mmu05226;; mmu04150;; mmu04210;; mmu04360;; mmu04371;; mmu04370;; mmu05132;; mmu04068;; mmu04218;; mmu05010;; mmu…	PI3K-Akt signaling pathway;;Signaling pathways regulating pluripotency of stem cells;;Pathways in cancer;;Breast cancer;;Focal adhesion;;Proteoglycans in cancer;;MicroRNAs in cancer;;Acute myeloid leukemia;;Long-term depression;;Parathyroid hormone synthesis, secretion and action;;GnRH secretion;;Endocrine resistance;;Chemokine signaling pathway;;Oxytocin signaling pathway;;Relaxin signaling path…	NP_001343263	RAF proto-oncogene serine/threonine-protein kinase isoform 1 [Mus musculus]	R-MMU-206028;;R-MMU-5675420;;R-MMU-5624465;;R-MMU-5624469;;R-MMU-167205;;R-MMU-5672665;;R-MMU-5672664;;R-MMU-206222;;R-MMU-5675193;;R-MMU-109786	phospho-Raf1;;phospho-Raf1;;phospho-Raf1;;phospho-Raf1;;Raf1;;phospho-Raf1;;phospho-Raf1;;phospho-Raf1;;phospho-Raf1;;phospho-Raf1	R-MMU-5674135;R-MMU-9607240;R-MMU-168256;R-MMU-5673001;R-MMU-5673000;R-MMU-5683057;R-MMU-1280215;R-MMU-5684996;R-MMU-162582;R-MMU-9607240;R-MMU-168256;R-MMU-5673001;R-MMU-5683057;R-MMU-1280215;R-MMU-5675221;R-MMU-5684996;R-MMU-162582;R-MMU-168249;R-MMU-5621481;R-MMU-168256;R-MMU-5621575;R-MMU-168249;R-MMU-5621481;R-MMU-168256;R-MMU-5621575;R-MMU-109582;R-MMU-168256;R-MMU-1280218;R-MMU-168249;R-MM…	MAP2K and MAPK activation;FLT3 Signaling;Immune System;RAF/MAP kinase cascade;RAF activation;MAPK family signaling cascades;Cytokine Signaling in Immune system;MAPK1/MAPK3 signaling;Signal Transduction;FLT3 Signaling;Immune System;RAF/MAP kinase cascade;MAPK family signaling cascades;Cytokine Signaling in Immune system;Negative regulation of MAPK pathway;MAPK1/MAPK3 signaling;Signal Transduction;…	3J921	T:Signal transduction mechanisms	Q99N57	RAF proto-oncogene serine/threonine-protein kinase OS=Mus musculus OX=10090 GN=Raf1 PE=1 SV=2	PF07714;; PF00130(C1_1:Phorbol esters/diacylglycerol binding domain ;; PF02196;; PF00069;; PF14531;; PF03109;; PF08746;; PF17667	PK_Tyr_Ser-Thr;;-;;RBD;;Pkinase;;Kinase-like;;ABC1;;zf-RING-like;;Pkinase_fungal	Protein tyrosine and serine/threonine kinase;;1 domain);;Raf-like Ras-binding domain;;Protein kinase domain;;Kinase-like;;ABC1 atypical kinase-like domain;;RING-like domain;;Fungal protein kinase	50.77	41.79	48.95	54.31	57.91	57.02	44.09	35.71	51.5	35.08	61.13	49.46
ENSMUSG00000000486	Septin1	septin 1 [Source:MGI Symbol;Acc:MGI:1858916]	GO:0008021;; GO:0072687;; GO:0015630;; GO:0005940;; GO:0030496;; GO:0003924;; GO:0031105;; GO:0005815;; GO:0061640;; GO:0007056;; GO:0051311;; GO:0005525;; GO:0042802;; GO:0017157	cellular_component;;cellular_component;;cellular_component;;cellular_component;;cellular_component;;molecular_function;;cellular_component;;cellular_component;;biological_process;;biological_process;;biological_process;;molecular_function;;molecular_function;;biological_process	synaptic vesicle;;meiotic spindle;;microtubule cytoskeleton;;septin ring;;midbody;;GTPase activity;;septin complex;;microtubule organizing center;;cytoskeleton-dependent cytokinesis;;spindle assembly involved in female meiosis;;meiotic metaphase plate congression;;GTP binding;;identical protein binding;;regulation of exocytosis	K13737	2023-09-01	mmu05100	Bacterial invasion of epithelial cells	NP_059489	septin-1 [Mus musculus]	------				3J9K8;; 3J9K8;; 3J9K8	D:Cell cycle control, cell division, chromosome partitioning;;U:Intracellular trafficking, secretion, and vesicular transport;;Z:Cytoskeleton	P42209	Septin-1 OS=Mus musculus OX=10090 GN=Septin1 PE=1 SV=2	PF00735;; PF03193;; PF01926;; PF00009;; PF13476	Septin;;RsgA_GTPase;;MMR_HSR1;;GTP_EFTU;;AAA_23	Septin;;RsgA GTPase;;50S ribosome-binding GTPase;;Elongation factor Tu GTP binding domain;;AAA domain	6.34	4.6	5.82	4.47	2.96	6.7	23.12	5.34	9.51	3.97	14.08	15.87
ENSMUSG00000000489	Pdgfb	platelet derived growth factor, B polypeptide [Source:MGI Symbol;Acc:MGI:97528]	GO:0016020;; GO:0008083	cellular_component;;molecular_function	membrane;;growth factor activity	K17386	PDGFB	mmu05231;; mmu04010;; mmu05218;; mmu04540;; mmu04014;; mmu04015;; mmu05200;; mmu05211;; mmu04510;; mmu04072;; mmu05206;; mmu04020;; mmu04151;; mmu05167;; mmu04630;; mmu01521;; mmu05418;; mmu04810;; mmu05214;; mmu05215	Choline metabolism in cancer;;MAPK signaling pathway;;Melanoma;;Gap junction;;Ras signaling pathway;;Rap1 signaling pathway;;Pathways in cancer;;Renal cell carcinoma;;Focal adhesion;;Phospholipase D signaling pathway;;MicroRNAs in cancer;;Calcium signaling pathway;;PI3K-Akt signaling pathway;;Kaposi sarcoma-associated herpesvirus infection;;Jak-STAT signaling pathway;;EGFR tyrosine kinase inhibit…	NP_035187	platelet-derived growth factor subunit B precursor [Mus musculus]	------				3J58F	T:Signal transduction mechanisms	A0A2R8VHJ1(PDGF-2	Fragment) OS=Mus musculus OX=10090 GN=Pdgfb PE=1 SV=1	PF00341;; PF04692	PDGF;;PDGF_N	PDGF/VEGF domain;;Platelet-derived growth factor, N terminal region	0.47	0.4	1.41	0.91	1.11	0.88	1.81	0.69	0.97	0.41	1.14	0.56
ENSMUSG00000000530	Acvrl1	activin A receptor, type II-like 1 [Source:MGI Symbol;Acc:MGI:1338946]	GO:0045602;; GO:0042118;; GO:0008285;; GO:0043537;; GO:0005886;; GO:0007165;; GO:0030425;; GO:0030509;; GO:0007162;; GO:0008217;; GO:0045766;; GO:0035313;; GO:0001525;; GO:0051895;; GO:0050431;; GO:0007389;; GO:0001701;; GO:0030308;; GO:0003203;; GO:0001974;; GO:0001666;; GO:0019838;; GO:0001946;; GO:0045603;; GO:0004674;; GO:0060836;; GO:0048514;; GO:0007179;; GO:0098821;; GO:0046872;; GO:004302…	biological_process;;biological_process;;biological_process;;biological_process;;cellular_component;;biological_process;;cellular_component;;biological_process;;biological_process;;biological_process;;biological_process;;biological_process;;biological_process;;biological_process;;molecular_function;;biological_process;;biological_process;;biological_process;;biological_process;;biological_process;…	negative regulation of endothelial cell differentiation;;endothelial cell activation;;negative regulation of cell proliferation;;negative regulation of blood vessel endothelial cell migration;;plasma membrane;;signal transduction;;dendrite;;BMP signaling pathway;;negative regulation of cell adhesion;;regulation of blood pressure;;positive regulation of angiogenesis;;wound healing, spreading of ep…	K13594	ACVRL1, ALK1	mmu04060	Cytokine-cytokine receptor interaction	NP_001264186.1	serine/threonine-protein kinase receptor R3 isoform a precursor [Mus musculus]	R-MMU-8858382	Acvrl1	R-MMU-201451;R-MMU-9006936;R-MMU-162582	Signaling by BMP;Signaling by TGF-beta family members;Signal Transduction	3J3FU;; 3JPW9	T:Signal transduction mechanisms;;T:Signal transduction mechanisms	Q61288	Serine/threonine-protein kinase receptor R3 OS=Mus musculus OX=10090 GN=Acvrl1 PE=1 SV=2	PF08515;; PF07714;; PF00069	TGF_beta_GS;;PK_Tyr_Ser-Thr;;Pkinase	Transforming growth factor beta type I GS-motif;;Protein tyrosine and serine/threonine kinase;;Protein kinase domain	1.58	2.36	3.47	2.22	2.19	2.23	3	2.2	1.67	3.96	3.35	2.2
ENSMUSG00000000531	Tamalin	trafficking regulator and scaffold protein tamalin [Source:MGI Symbol;Acc:MGI:1860303]	GO:0005737;; GO:0008104;; GO:0030306;; GO:0098685;; GO:0006886;; GO:0030165;; GO:0014069;; GO:0007165;; GO:0005886;; GO:0098978;; GO:0099152;; GO:0005641;; GO:0042802	cellular_component;;biological_process;;molecular_function;;cellular_component;;biological_process;;molecular_function;;cellular_component;;biological_process;;cellular_component;;cellular_component;;biological_process;;cellular_component;;molecular_function	cytoplasm;;protein localization;;ADP-ribosylation factor binding;;Schaffer collateral - CA1 synapse;;intracellular protein transport;;PDZ domain binding;;postsynaptic density;;signal transduction;;plasma membrane;;glutamatergic synapse;;regulation of neurotransmitter receptor transport, endosome to postsynaptic membrane;;nuclear envelope lumen;;identical protein binding	K24053	GRASP	------	------	XP_006521259	general receptor for phosphoinositides 1-associated scaffold protein isoform X1 [Mus musculus]	------				3JCZ1;; 3JCZ1;; 3JCZ1	K:Transcription;;L:Replication, recombination and repair;;T:Signal transduction mechanisms	Q9JJA9	General receptor for phosphoinositides 1-associated scaffold protein OS=Mus musculus OX=10090 GN=Tamalin PE=1 SV=2	PF00595;; PF17820	PDZ;;PDZ_6	PDZ domain;;PDZ domain	1.1	1.66	2.1	2.38	1.8	2.26	2.01	1.77	1.51	2	3.39	1.89
ENSMUSG00000000532	Acvr1b	activin A receptor, type 1B [Source:MGI Symbol;Acc:MGI:1338944]	GO:0018107;; GO:0032924;; GO:0030308;; GO:0032927;; GO:0007498;; GO:0005886;; GO:0000082;; GO:0097191;; GO:0010629;; GO:0010628;; GO:0007165;; GO:0007166;; GO:0010862;; GO:0046777;; GO:0007417;; GO:0007389;; GO:0001701;; GO:0045648;; GO:0009966;; GO:0001942;; GO:0019838;; GO:0004675;; GO:0004674;; GO:0016361;; GO:0046872;; GO:0005524;; GO:0006468;; GO:0046545;; GO:0009986;; GO:0046332;; GO:003471…	biological_process;;biological_process;;biological_process;;biological_process;;biological_process;;cellular_component;;biological_process;;biological_process;;biological_process;;biological_process;;biological_process;;biological_process;;biological_process;;biological_process;;biological_process;;biological_process;;biological_process;;biological_process;;biological_process;;biological_process;…	peptidyl-threonine phosphorylation;;activin receptor signaling pathway;;negative regulation of cell growth;;positive regulation of activin receptor signaling pathway;;mesoderm development;;plasma membrane;;G1/S transition of mitotic cell cycle;;extrinsic apoptotic signaling pathway;;negative regulation of gene expression;;positive regulation of gene expression;;signal transduction;;cell surface r…	K13567	ACVR1B, ALK4	mmu04060;; mmu04350;; mmu04550	Cytokine-cytokine receptor interaction;;TGF-beta signaling pathway;;Signaling pathways regulating pluripotency of stem cells	NP_031421	activin receptor type-1B precursor [Mus musculus]	R-MMU-205780	phospho-Acvr1b	R-MMU-9006936;R-MMU-1502540;R-MMU-162582	Signaling by TGF-beta family members;Signaling by Activin;Signal Transduction	3J8JN	T:Signal transduction mechanisms	Q61271	Activin receptor type-1B OS=Mus musculus OX=10090 GN=Acvr1b PE=1 SV=1	PF01064;; PF08515;; PF00069;; PF07714;; PF01636	Activin_recp;;TGF_beta_GS;;Pkinase;;PK_Tyr_Ser-Thr;;APH	Activin types I and II receptor domain;;Transforming growth factor beta type I GS-motif;;Protein kinase domain;;Protein tyrosine and serine/threonine kinase;;Phosphotransferase enzyme family	35.3	27.51	40.44	37.32	35.95	37.89	36.74	29.56	43.05	21.78	52.58	40.21
ENSMUSG00000000538	Tom1l2	target of myb1-like 2 (chicken) [Source:MGI Symbol;Acc:MGI:2443306]	GO:0006886;; GO:0005623;; GO:0019901;; GO:0030276;; GO:0007165;; GO:0045839	biological_process;;cellular_component;;molecular_function;;molecular_function;;biological_process;;biological_process	intracellular protein transport;;cell;;protein kinase binding;;clathrin binding;;signal transduction;;negative regulation of mitotic nuclear division	------	------	------	------	NP_694720	TOM1-like protein 2 isoform a [Mus musculus]	------				3J33N	U:Intracellular trafficking, secretion, and vesicular transport	Q5SRX1	TOM1-like protein 2 OS=Mus musculus OX=10090 GN=Tom1l2 PE=1 SV=1	PF03127;; PF00790	GAT;;VHS	GAT domain;;VHS domain	17.14	12.78	16.37	17.76	18.4	19.74	16.65	15.15	19.73	14.38	24.42	16.69
ENSMUSG00000000544	Gpa33	glycoprotein A33 (transmembrane) [Source:MGI Symbol;Acc:MGI:1891703]	GO:0016021	cellular_component	integral component of membrane	K06790	GPA33	------	------	NP_067623	cell surface A33 antigen isoform 1 precursor [Mus musculus]	------				3JFN7	T:Signal transduction mechanisms	A0A0R4J209	Cell surface A33 antigen OS=Mus musculus OX=10090 GN=Gpa33 PE=1 SV=1	PF00047;; PF07686;; PF13927;; PF07679;; PF13895;; PF13908;; PF16680	ig;;V-set;;Ig_3;;I-set;;Ig_2;;Shisa;;Ig_4	Immunoglobulin domain;;Immunoglobulin V-set domain;;Immunoglobulin domain;;Immunoglobulin I-set domain;;Immunoglobulin domain;;Wnt and FGF inhibitory regulator;;T-cell surface glycoprotein CD3 delta chain	461.15	293.65	442.8	382.32	413.39	351.39	511.1	346.24	550.68	235.63	483.73	462.15
ENSMUSG00000000552	Zfp385a	zinc finger protein 385A [Source:MGI Symbol;Acc:MGI:1352495]	GO:0007599;; GO:1902164;; GO:1902166;; GO:0030220;; GO:0030425;; GO:0007611;; GO:0008270;; GO:0070889;; GO:0007049;; GO:0005737;; GO:0005730;; GO:0010609;; GO:0035855;; GO:0045600;; GO:0003730;; GO:2000765;; GO:0043025;; GO:0007626;; GO:0006915;; GO:0006974;; GO:0000790;; GO:0008298;; GO:0002039	biological_process;;biological_process;;biological_process;;biological_process;;cellular_component;;biological_process;;molecular_function;;biological_process;;biological_process;;cellular_component;;cellular_component;;biological_process;;biological_process;;biological_process;;molecular_function;;biological_process;;cellular_component;;biological_process;;biological_process;;biological_process;…	hemostasis;;positive regulation of DNA damage response, signal transduction by p53 class mediator resulting in transcription of p21 class mediator;;negative regulation of intrinsic apoptotic signaling pathway in response to DNA damage by p53 class mediator;;platelet formation;;dendrite;;learning or memory;;zinc ion binding;;platelet alpha granule organization;;cell cycle;;cytoplasm;;nucleolus;;mR…	------	------	------	------	NP_038894	zinc finger protein 385A isoform 1 [Mus musculus]	R-MMU-6803421	Znf385a	R-MMU-69560;R-MMU-212436;R-MMU-3700989;R-MMU-69563;R-MMU-74160;R-MMU-69615;R-MMU-5633007;R-MMU-69620;R-MMU-73857;R-MMU-69895;R-MMU-69580;R-MMU-1640170;R-MMU-6804759	Transcriptional activation of p53 responsive genes ;Generic Transcription Pathway;Transcriptional Regulation by TP53;p53-Dependent G1 DNA Damage Response;Gene expression (Transcription);G1/S DNA Damage Checkpoints;Regulation of TP53 Activity;Cell Cycle Checkpoints;RNA Polymerase II Transcription;Transcriptional activation of cell cycle inhibitor p21 ;p53-Dependent G1/S DNA damage checkpoint;Cell …	3J5ZB	A:RNA processing and modification	Q8VD12	Zinc finger protein 385A OS=Mus musculus OX=10090 GN=Znf385a PE=1 SV=2	PF12874;; PF12171;; PF12756(zf-C2H2_2:C2H2 type zinc-finger ;; PF06220;; PF00096;; PF07535	zf-met;;zf-C2H2_jaz;;-;;zf-U1;;zf-C2H2;;zf-DBF	Zinc-finger of C2H2 type;;Zinc-finger double-stranded RNA-binding;; copies);;U1 zinc finger;;Zinc finger, C2H2 type;;DBF zinc finger	0.33	0.13	0.26	0.61	0.31	0.42	1.19	0.52	0.23	0.99	0.76	0.64
ENSMUSG00000000555	Itga5	integrin alpha 5 (fibronectin receptor alpha) [Source:MGI Symbol;Acc:MGI:96604]	GO:0009897;; GO:0034113;; GO:0005783;; GO:0005794;; GO:0007613;; GO:2000811;; GO:0007044;; GO:1903672;; GO:0045202;; GO:0035313;; GO:0005925;; GO:0005737;; GO:0031410;; GO:0045765;; GO:0030335;; GO:0046872;; GO:0033627;; GO:0005178;; GO:0031589;; GO:0005154;; GO:0010811;; GO:0009986;; GO:0008305;; GO:0007159;; GO:0005911;; GO:0005886;; GO:0007155;; GO:0007157;; GO:0050839;; GO:0035987;; GO:003258…	cellular_component;;biological_process;;cellular_component;;cellular_component;;biological_process;;biological_process;;biological_process;;biological_process;;cellular_component;;biological_process;;cellular_component;;cellular_component;;cellular_component;;biological_process;;biological_process;;molecular_function;;biological_process;;molecular_function;;biological_process;;molecular_function;…	external side of plasma membrane;;heterotypic cell-cell adhesion;;endoplasmic reticulum;;Golgi apparatus;;memory;;negative regulation of anoikis;;cell-substrate junction assembly;;positive regulation of sprouting angiogenesis;;synapse;;wound healing, spreading of epidermal cells;;focal adhesion;;cytoplasm;;cytoplasmic vesicle;;regulation of angiogenesis;;positive regulation of cell migration;;met…	K06484	ITGA5, CD49e	mmu05165;; mmu04512;; mmu04510;; mmu05205;; mmu05206;; mmu05168;; mmu05410(Hypertrophic cardiomyopathy ;; mmu04151;; mmu05100;; mmu05133;; mmu04145;; mmu05412(Arrhythmogenic right ventricular cardiomyopathy ;; mmu05135;; mmu04810;; mmu04640;; mmu05414(Dilated cardiomyopathy	Human papillomavirus infection;;ECM-receptor interaction;;Focal adhesion;;Proteoglycans in cancer;;MicroRNAs in cancer;;Herpes simplex virus 1 infection;;HCM);;PI3K-Akt signaling pathway;;Bacterial invasion of epithelial cells;;Pertussis;;Phagosome;;ARVC);;Yersinia infection;;Regulation of actin cytoskeleton;;Hematopoietic cell lineage;;DCM)	NP_001300970	integrin alpha-5 isoform 2 [Mus musculus]	R-MMU-202735	Itga5	R-MMU-1566977;R-MMU-1474244;R-MMU-216083;R-MMU-1566948;R-MMU-445144;R-MMU-373760;R-MMU-1266738;R-MMU-202733;R-MMU-109582;R-MMU-9675108;R-MMU-422475	Fibronectin matrix formation;Extracellular matrix organization;Integrin cell surface interactions;Elastic fibre formation;Signal transduction by L1;L1CAM interactions;Developmental Biology;Cell surface interactions at the vascular wall;Hemostasis;Nervous system development;Axon guidance	3JB22	W:Extracellular structures	P11688	Integrin alpha-5 OS=Mus musculus OX=10090 GN=Itga5 PE=1 SV=3	PF01839;; PF08441;; PF13517	FG-GAP;;Integrin_alpha2;;FG-GAP_3	FG-GAP repeat;;Integrin alpha;;FG-GAP-like repeat	5.98	3.85	4.16	6.64	5.35	5.81	5.26	4.36	4.29	2.99	2.99	4.65
ENSMUSG00000000560	Gabra2	gamma-aminobutyric acid (GABA) A receptor, subunit alpha 2 [Source:MGI Symbol;Acc:MGI:95614]	GO:0042391;; GO:0005887;; GO:0007268;; GO:0030425;; GO:0030424;; GO:0034707;; GO:0001505;; GO:0045202;; GO:0032590;; GO:0099060;; GO:0098982;; GO:0030285;; GO:0030054;; GO:0008503;; GO:0051932;; GO:0007214;; GO:0043005;; GO:0050877;; GO:0004890;; GO:0005254;; GO:1904315;; GO:1902711;; GO:1902476;; GO:0005237;; GO:0034220;; GO:1904862;; GO:0060077;; GO:0006836;; GO:0060078;; GO:0043025;; GO:009879…	biological_process;;cellular_component;;biological_process;;cellular_component;;cellular_component;;cellular_component;;biological_process;;cellular_component;;cellular_component;;cellular_component;;cellular_component;;cellular_component;;cellular_component;;molecular_function;;biological_process;;biological_process;;cellular_component;;biological_process;;molecular_function;;molecular_function;…	regulation of membrane potential;;integral component of plasma membrane;;chemical synaptic transmission;;dendrite;;axon;;chloride channel complex;;regulation of neurotransmitter levels;;synapse;;dendrite membrane;;integral component of postsynaptic specialization membrane;;GABA-ergic synapse;;integral component of synaptic vesicle membrane;;cell junction;;benzodiazepine receptor activity;;synapti…	K05175	GABRA	mmu04727;; mmu05033;; mmu05032;; mmu04723;; mmu04742;; mmu04080	GABAergic synapse;;Nicotine addiction;;Morphine addiction;;Retrograde endocannabinoid signaling;;Taste transduction;;Neuroactive ligand-receptor interaction	XP_030109992	gamma-aminobutyric acid receptor subunit alpha-2 isoform X1 [Mus musculus]	R-MMU-975254	Gabra2	R-MMU-977443;R-MMU-112316;R-MMU-112315;R-MMU-112314	GABA receptor activation;Neuronal System;Transmission across Chemical Synapses;Neurotransmitter receptors and postsynaptic signal transmission	3JBVI	T:Signal transduction mechanisms	P26048	Gamma-aminobutyric acid receptor subunit alpha-2 OS=Mus musculus OX=10090 GN=Gabra2 PE=1 SV=1	PF02932;; PF02931	Neur_chan_memb;;Neur_chan_LBD	Neurotransmitter-gated ion-channel transmembrane region;;Neurotransmitter-gated ion-channel ligand binding domain	0.03	0.01	0.01	0.01	0.03	0.02	0.03	0.03	0	0.03	0.09	0
ENSMUSG00000000561	Wdr77	WD repeat domain 77 [Source:MGI Symbol;Acc:MGI:1917715]	GO:0008284;; GO:0008285;; GO:0005794;; GO:0008327;; GO:0005829;; GO:0005737;; GO:0030374;; GO:0005654;; GO:0006357;; GO:0060770;; GO:0034709;; GO:0005634;; GO:0060528	biological_process;;biological_process;;cellular_component;;molecular_function;;cellular_component;;cellular_component;;molecular_function;;cellular_component;;biological_process;;biological_process;;cellular_component;;cellular_component;;biological_process	positive regulation of cell proliferation;;negative regulation of cell proliferation;;Golgi apparatus;;methyl-CpG binding;;cytosol;;cytoplasm;;ligand-dependent nuclear receptor transcription coactivator activity;;nucleoplasm;;regulation of transcription from RNA polymerase II promoter;;negative regulation of epithelial cell proliferation involved in prostate gland development;;methylosome;;nucleu…	K13221	WDR77, MEP50	------	------	NP_081708	methylosome protein 50 [Mus musculus]	R-MMU-191823;;R-MMU-5205602;;R-MMU-5205610	Wdr77;;phospho-Wdr77;;Wdr77	R-MMU-8953854;R-MMU-194441;R-MMU-191859;R-MMU-3247509;R-MMU-3214858;R-MMU-4839726;R-MMU-3247509;R-MMU-3214858;R-MMU-4839726	Metabolism of RNA;Metabolism of non-coding RNA;snRNP Assembly;Chromatin modifying enzymes;RMTs methylate histone arginines;Chromatin organization;Chromatin modifying enzymes;RMTs methylate histone arginines;Chromatin organization	3JA5V	A:RNA processing and modification	Q99J09	Methylosome protein 50 OS=Mus musculus OX=10090 GN=Wdr77 PE=1 SV=1	PF00400;; PF12894	WD40;;ANAPC4_WD40	WD domain, G-beta repeat;;Anaphase-promoting complex subunit 4 WD40 domain	17.64	18	15.73	16.52	17.74	18.2	6.27	14.88	13.06	10.27	11.7	12.79
ENSMUSG00000000562	Adora3	adenosine A3 receptor [Source:MGI Symbol;Acc:MGI:104847]	GO:0030336;; GO:0008285;; GO:0016021;; GO:0032088;; GO:0001609;; GO:0005886	biological_process;;biological_process;;cellular_component;;biological_process;;molecular_function;;cellular_component	negative regulation of cell migration;;negative regulation of cell proliferation;;integral component of membrane;;negative regulation of NF-kappaB transcription factor activity;;G-protein coupled adenosine receptor activity;;plasma membrane	K04268	ADORA3	mmu04071;; mmu04022;; mmu04080	Sphingolipid signaling pathway;;cGMP-PKG signaling pathway;;Neuroactive ligand-receptor interaction	NP_033761	adenosine receptor A3 [Mus musculus]	------				3J39X	T:Signal transduction mechanisms	Q3U4C5	Adenosine receptor A3 OS=Mus musculus OX=10090 GN=Adora3 PE=2 SV=1	PF00001(7tm_1:7 transmembrane receptor ;; PF10320;; PF13853	-;;7TM_GPCR_Srsx;;7tm_4	hodopsin family);;Serpentine type 7TM GPCR chemoreceptor Srsx;;Olfactory receptor	0.24	0.24	0.42	0	0.34	0.17	0.28	0.11	0.18	0.28	0.36	0.5
ENSMUSG00000000563	Atp5pb	ATP synthase peripheral stalk-membrane subunit b [Source:MGI Symbol;Acc:MGI:1100495]	GO:0015986;; GO:0099132;; GO:0043209;; GO:0000276(cellular_component:mitochondrial proton-transporting ATP synthase complex, coupling factor F;; GO:0005739;; GO:0005654;; GO:0005743;; GO:0005753;; GO:0044877;; GO:0016887;; GO:0015078	biological_process;;deleted;;cellular_component;;-;;cellular_component;;cellular_component;;cellular_component;;cellular_component;;molecular_function;;molecular_function;;molecular_function	ATP synthesis coupled proton transport;;old GO;;myelin sheath;;);;mitochondrion;;nucleoplasm;;mitochondrial inner membrane;;mitochondrial proton-transporting ATP synthase complex;;macromolecular complex binding;;ATPase activity;;hydrogen ion transmembrane transporter activity	K02127	ATPeF0B, ATP5F1, ATP4	mmu05020;; mmu00190;; mmu04714;; mmu05014(Amyotrophic lateral sclerosis ;; mmu05016;; mmu05010;; mmu05012	Prion diseases;;Oxidative phosphorylation;;Thermogenesis;;ALS);;Huntington disease;;Alzheimer disease;;Parkinson disease	XP_030108255	-	R-MMU-164537	Atp5pb	R-MMU-1852241;R-MMU-1592230;R-MMU-1428517;R-MMU-163200;R-MMU-163210;R-MMU-8949613;R-MMU-1430728	Organelle biogenesis and maintenance;Mitochondrial biogenesis;The citric acid (TCA) cycle and respiratory electron transport;Respiratory electron transport, ATP synthesis by chemiosmotic coupling, and heat production by uncoupling proteins.;Formation of ATP by chemiosmotic coupling;Cristae formation;Metabolism	3JEQU	C:Energy production and conversion	Q9CQQ7(ATP synthase F	0) complex subunit B1, mitochondrial OS=Mus musculus OX=10090 GN=Atp5pb PE=1 SV=1	PF05405(Mt_ATP-synt_B:Mitochondrial ATP synthase B chain precursor	-	TP-synt_B)	362.47	444.03	363	418.44	429.17	408.43	266.74	388.15	349.56	381.55	333.37	322.59
ENSMUSG00000000567	Sox9	SRY (sex determining region Y)-box 9 [Source:MGI Symbol;Acc:MGI:98371]	GO:0032991;; GO:0097065;; GO:0005634;; GO:0008013;; GO:0060018;; GO:0005654;; GO:0001658;; GO:0044798;; GO:0003180;; GO:0003677;; GO:0043425;; GO:0003682	cellular_component;;biological_process;;cellular_component;;molecular_function;;biological_process;;cellular_component;;biological_process;;cellular_component;;biological_process;;molecular_function;;molecular_function;;molecular_function	macromolecular complex;;anterior head development;;nucleus;;beta-catenin binding;;astrocyte fate commitment;;nucleoplasm;;branching involved in ureteric bud morphogenesis;;nuclear transcription factor complex;;aortic valve morphogenesis;;DNA binding;;bHLH transcription factor binding;;chromatin binding	K18435	SOX9	mmu04024	cAMP signaling pathway	NP_035578	transcription factor SOX-9 [Mus musculus]	R-MMU-3214954	Sox9	R-MMU-212436;R-MMU-74160;R-MMU-8878166;R-MMU-73857;R-MMU-3769402;R-MMU-195721;R-MMU-201681;R-MMU-162582	Generic Transcription Pathway;Gene expression (Transcription);Transcriptional regulation by RUNX2;RNA Polymerase II Transcription;Deactivation of the beta-catenin transactivating complex;Signaling by WNT;TCF dependent signaling in response to WNT;Signal Transduction	3J2BV	K:Transcription	Q04887	Transcription factor SOX-9 OS=Mus musculus OX=10090 GN=Sox9 PE=1 SV=2	PF12444;; PF00505(HMG_box:HMG ;; PF12444;; PF09011	Sox_N;;-;;Sox_N;;HMG_box_2	Sox developmental protein N terminal ;;igh mobility group) box;;Sox developmental protein N terminal;;HMG-box domain	14.54	18.23	25.06	23.62	20.57	24.54	8.63	16.26	12.87	11.66	14.81	16.51
ENSMUSG00000000568	Hnrnpd	heterogeneous nuclear ribonucleoprotein D [Source:MGI Symbol;Acc:MGI:101947]	GO:1905663;; GO:0010629;; GO:0010628;; GO:0001889;; GO:0045202;; GO:0005634;; GO:0043565;; GO:1990837;; GO:0043488;; GO:0097167;; GO:0005654;; GO:1904355;; GO:0042789;; GO:0045727;; GO:0042826;; GO:0071230;; GO:0071392;; GO:0042162;; GO:0008134;; GO:0051592;; GO:0061158;; GO:0042752;; GO:1990828;; GO:0048255;; GO:0021549;; GO:0051602;; GO:1904383;; GO:0032204;; GO:0071732;; GO:1990904;; GO:190135…	biological_process;;biological_process;;biological_process;;biological_process;;cellular_component;;cellular_component;;molecular_function;;molecular_function;;biological_process;;biological_process;;cellular_component;;biological_process;;biological_process;;biological_process;;molecular_function;;biological_process;;biological_process;;molecular_function;;molecular_function;;biological_process;…	positive regulation of telomerase RNA reverse transcriptase activity;;negative regulation of gene expression;;positive regulation of gene expression;;liver development;;synapse;;nucleus;;sequence-specific DNA binding;;sequence-specific double-stranded DNA binding;;regulation of mRNA stability;;circadian regulation of translation;;nucleoplasm;;positive regulation of telomere capping;;mRNA transcri…	K13044	HNRNPABD	------	------	NP_001070733	heterogeneous nuclear ribonucleoprotein D0 isoform a [Mus musculus]	R-MMU-451232;;R-MMU-450602;;R-MMU-71935;;R-MMU-450442;;R-MMU-451223	Hnrnpd;;phospho-Hnrnpd;;Hnrnpd;;Hnrnpd;;phospho-Hnrnpd	R-MMU-8953854;R-MMU-450531;R-MMU-450408;R-MMU-8953854;R-MMU-450531;R-MMU-450408;R-MMU-8953854;R-MMU-72172;R-MMU-72163;R-MMU-72203;R-MMU-8953854;R-MMU-450531;R-MMU-450408;R-MMU-8953854;R-MMU-450531;R-MMU-450408	Metabolism of RNA;Regulation of mRNA stability by proteins that bind AU-rich elements;AUF1 (hnRNP D0) binds and destabilizes mRNA;Metabolism of RNA;Regulation of mRNA stability by proteins that bind AU-rich elements;AUF1 (hnRNP D0) binds and destabilizes mRNA;Metabolism of RNA;mRNA Splicing;mRNA Splicing - Major Pathway;Processing of Capped Intron-Containing Pre-mRNA;Metabolism of RNA;Regulation …	3J4JR	A:RNA processing and modification	Q60668	Heterogeneous nuclear ribonucleoprotein D0 OS=Mus musculus OX=10090 GN=Hnrnpd PE=1 SV=2	PF00076(RRM_1:RNA recognition motif. ;; PF08143(CBFNT:CBFNT ;; PF16367;; PF08777;; PF07292(NID:Nmi/IFP 35 domain	-;;-;;RRM_7;;RRM_3;;-	.k.a. RRM, RBD, or RNP domain);;UC161) domain;;RNA recognition motif;;RNA binding motif;;ID)	116.8	104.93	145.28	122.7	111.6	126.52	94.98	107.05	101.09	120.72	146.13	102.34
ENSMUSG00000000579	Dynlt1c	dynein light chain Tctex-type 1C [Source:MGI Symbol;Acc:MGI:3807476]	GO:0008022;; GO:0005794;; GO:0030426;; GO:0008277;; GO:0051301;; GO:0005819;; GO:0030742;; GO:0050768;; GO:0043025;; GO:0003774;; GO:0042802;; GO:0031681;; GO:0099503;; GO:0030027;; GO:0044297;; GO:0044295;; GO:0005881;; GO:0010976;; GO:0005868;; GO:0000132;; GO:0001917;; GO:0070373	molecular_function;;cellular_component;;cellular_component;;biological_process;;biological_process;;cellular_component;;molecular_function;;biological_process;;cellular_component;;molecular_function;;molecular_function;;molecular_function;;cellular_component;;cellular_component;;cellular_component;;cellular_component;;cellular_component;;biological_process;;cellular_component;;biological_process;…	protein C-terminus binding;;Golgi apparatus;;growth cone;;regulation of G-protein coupled receptor protein signaling pathway;;cell division;;spindle;;GTP-dependent protein binding;;negative regulation of neurogenesis;;neuronal cell body;;motor activity;;identical protein binding;;G-protein beta-subunit binding;;secretory vesicle;;lamellipodium;;cell body;;axonal growth cone;;cytoplasmic microtubu…	K10420	DYNLT	mmu05132	Salmonella infection	NP_001160102	dynein light chain Tctex-type 1C [Mus musculus]	R-MMU-6801497;;R-MMU-6801487;;R-MMU-6806509	Dynlt1;;Dynlt1;;Dynlt1	R-MMU-168249;R-MMU-6798695;R-MMU-168256;R-MMU-168249;R-MMU-6798695;R-MMU-168256;R-MMU-168249;R-MMU-6798695;R-MMU-168256	Innate Immune System;Neutrophil degranulation;Immune System;Innate Immune System;Neutrophil degranulation;Immune System;Innate Immune System;Neutrophil degranulation;Immune System	3JGYJ	N:Cell motility	P51807	Dynein light chain Tctex-type 1 OS=Mus musculus OX=10090 GN=Dynlt1 PE=1 SV=1	PF03645	Tctex-1	Tctex-1 family	15.78	8.07	19.56	10.56	13.36	14.33	20.12	15.3	24.29	11.18	23.03	14.88
ENSMUSG00000000581	C1d	C1D nuclear receptor co-repressor [Source:MGI Symbol;Acc:MGI:1927354]	GO:0005737;; GO:0006915;; GO:0017053;; GO:0005730;; GO:0005634;; GO:0003714;; GO:0000460;; GO:0045892;; GO:0003723;; GO:0003677;; GO:0016922	cellular_component;;biological_process;;cellular_component;;cellular_component;;cellular_component;;molecular_function;;biological_process;;biological_process;;molecular_function;;molecular_function;;molecular_function	cytoplasm;;apoptotic process;;transcriptional repressor complex;;nucleolus;;nucleus;;transcription corepressor activity;;maturation of 5.8S rRNA;;negative regulation of transcription, DNA-templated;;RNA binding;;DNA binding;;ligand-dependent nuclear receptor binding	K12592	C1D, LRP1	mmu03018	RNA degradation	NP_001317578	nuclear nucleic acid-binding protein C1D [Mus musculus]	R-MMU-6791515	C1d	R-MMU-8953854;R-MMU-8868773;R-MMU-72312;R-MMU-6791226	Metabolism of RNA;rRNA processing in the nucleus and cytosol;rRNA processing;Major pathway of rRNA processing in the nucleolus and cytosol	3J2B9	L:Replication, recombination and repair	O35473	Nuclear nucleic acid-binding protein C1D OS=Mus musculus OX=10090 GN=C1d PE=1 SV=1	PF04000	Sas10_Utp3	Sas10/Utp3/C1D family	54.17	78.02	47.02	59.44	63.99	35.69	46.06	49.14	60.23	47.49	49.47	43.79
ENSMUSG00000000594	Gm2a	GM2 ganglioside activator protein [Source:MGI Symbol;Acc:MGI:95762]	GO:0005319;; GO:0009898;; GO:0051345;; GO:0050885;; GO:0016324;; GO:0032428;; GO:0009313;; GO:0007611;; GO:0005764;; GO:0004563;; GO:0005739;; GO:0008047;; GO:0019915;; GO:0016323;; GO:0006689;; GO:0050877;; GO:0016004	molecular_function;;cellular_component;;biological_process;;biological_process;;cellular_component;;molecular_function;;biological_process;;biological_process;;cellular_component;;molecular_function;;cellular_component;;molecular_function;;biological_process;;cellular_component;;biological_process;;biological_process;;molecular_function	lipid transporter activity;;cytoplasmic side of plasma membrane;;positive regulation of hydrolase activity;;neuromuscular process controlling balance;;apical plasma membrane;;beta-N-acetylgalactosaminidase activity;;oligosaccharide catabolic process;;learning or memory;;lysosome;;beta-N-acetylhexosaminidase activity;;mitochondrion;;enzyme activator activity;;lipid storage;;basolateral plasma memb…	K12383	GM2A	mmu04142	Lysosome	NP_034429	ganglioside GM2 activator precursor [Mus musculus]	R-MMU-1605614;;R-MMU-6806181;;R-MMU-6799160	Gm2a;;Gm2a;;Gm2a	R-MMU-556833;R-MMU-1660662;R-MMU-428157;R-MMU-1430728;R-MMU-168249;R-MMU-6798695;R-MMU-168256;R-MMU-168249;R-MMU-6798695;R-MMU-168256	Metabolism of lipids;Glycosphingolipid metabolism;Sphingolipid metabolism;Metabolism;Innate Immune System;Neutrophil degranulation;Immune System;Innate Immune System;Neutrophil degranulation;Immune System	3J5HA	S:Function unknown	Q60648	Ganglioside GM2 activator OS=Mus musculus OX=10090 GN=Gm2a PE=1 SV=2	PF02221	E1_DerP2_DerF2	ML domain	4.88	3.69	5.15	5.9	4.99	6.91	8.19	3.49	4.17	4.62	4.65	6.03
ENSMUSG00000000600	Krit1	KRIT1, ankyrin repeat containing [Source:MGI Symbol;Acc:MGI:1930618]	GO:0005737;; GO:0005856;; GO:0032092;; GO:0032991;; GO:0010596;; GO:0008017;; GO:0005546;; GO:0030695;; GO:2000352;; GO:0005911;; GO:0005886;; GO:0045454;; GO:0001525;; GO:2000114;; GO:0001937;; GO:0016525	cellular_component;;cellular_component;;biological_process;;cellular_component;;biological_process;;molecular_function;;molecular_function;;molecular_function;;biological_process;;cellular_component;;cellular_component;;biological_process;;biological_process;;biological_process;;biological_process;;biological_process	cytoplasm;;cytoskeleton;;positive regulation of protein binding;;macromolecular complex;;negative regulation of endothelial cell migration;;microtubule binding;;phosphatidylinositol-4,5-bisphosphate binding;;GTPase regulator activity;;negative regulation of endothelial cell apoptotic process;;cell-cell junction;;plasma membrane;;cell redox homeostasis;;angiogenesis;;regulation of establishment of…	K17705	KRIT1	mmu04015	Rap1 signaling pathway	XP_006503681	krev interaction trapped protein 1 isoform X1 [Mus musculus]	------				3JEYQ	T:Signal transduction mechanisms	Q6S5J6	Krev interaction trapped protein 1 OS=Mus musculus OX=10090 GN=Krit1 PE=1 SV=1	PF16705;; PF00373;; PF13857(Ank_5:Ankyrin repeats ;; PF16705;; PF12796(Ank_2:Ankyrin repeats ;; PF00023;; PF13637(Ank_4:Ankyrin repeats ;; PF13606	NUDIX_5;;FERM_M;;-;;NUDIX_5;;-;;Ank;;-;;Ank_3	NUDIX, or N-terminal NPxY motif-rich, region of KRIT;;FERM central domain;;any copies);;NUDIX, or N-terminal NPxY motif-rich, region of KRIT;; copies);;Ankyrin repeat;;any copies);;Ankyrin repeat	14.13	11.61	13.43	16.84	17.3	15.05	12.7	12.18	15.78	12.81	13.76	13.56
ENSMUSG00000000605	Clcn4	chloride channel, voltage-sensitive 4 [Source:MGI Symbol;Acc:MGI:104571]	GO:0005794;; GO:0015297;; GO:0015299;; GO:0031902;; GO:0031404;; GO:0005789;; GO:0006821;; GO:0031901;; GO:0005887;; GO:0005886;; GO:0005247;; GO:0005768;; GO:0005769;; GO:0005524	cellular_component;;molecular_function;;molecular_function:solute;;cellular_component;;molecular_function;;cellular_component;;biological_process;;cellular_component;;cellular_component;;cellular_component;;molecular_function;;cellular_component;;cellular_component;;molecular_function	Golgi apparatus;;antiporter activity;;proton antiporter activity;;late endosome membrane;;chloride ion binding;;endoplasmic reticulum membrane;;chloride transport;;early endosome membrane;;integral component of plasma membrane;;plasma membrane;;voltage-gated chloride channel activity;;endosome;;early endosome;;ATP binding	K05012	CLCN3_4_5	------	------	NP_035464(H(+)/Cl	-) exchange transporter 4 isoform 1 [Mus musculus]	R-MMU-2671932	Clcn4	R-MMU-2672351;R-MMU-983712;R-MMU-382551	Stimuli-sensing channels;Ion channel transport;Transport of small molecules	3J82M	P:Inorganic ion transport and metabolism	Q61418(H(+)/Cl	-) exchange transporter 4 OS=Mus musculus OX=10090 GN=Clcn4 PE=2 SV=2	PF00571;; PF00654	CBS;;Voltage_CLC	CBS domain;;Voltage gated chloride channel	23.75	22.39	25.35	29.09	27.71	27.74	19.58	22.14	23.9	19.55	30.09	21.8
ENSMUSG00000000606	Vmn2r88	vomeronasal 2, receptor 88 [Source:MGI Symbol;Acc:MGI:1316662]	GO:0004930;; GO:0038023;; GO:0005887	molecular_function;;molecular_function;;cellular_component	G-protein coupled receptor activity;;signaling receptor activity;;integral component of plasma membrane	K04613	V2R	------	------	NP_035816	-	------				3J60Z;; 3J60Z	P:Inorganic ion transport and metabolism;;T:Signal transduction mechanisms	F7D4U1	Vomeronasal 2, receptor 88 OS=Mus musculus OX=10090 GN=Vmn2r88 PE=4 SV=2	PF07562;; PF00003;; PF01094	NCD3G;;7tm_3;;ANF_receptor	Nine Cysteines Domain of family 3 GPCR;;7 transmembrane sweet-taste receptor of 3 GCPR;;Receptor family ligand binding region	0	0	0	0	0	0	0	0	0	0	0	0
ENSMUSG00000000617	Grm6	glutamate receptor, metabotropic 6 [Source:MGI Symbol;Acc:MGI:1351343]	GO:0030425;; GO:0005789;; GO:0008066;; GO:0060041;; GO:0001640;; GO:0001642;; GO:0050908;; GO:0090280;; GO:0007216;; GO:0007186;; GO:0042803;; GO:0007626;; GO:0007601;; GO:0050953;; GO:0045211;; GO:0005887;; GO:0007268;; GO:0042734;; GO:0000139;; GO:0051966;; GO:0035841;; GO:0007196;; GO:0007165	cellular_component;;cellular_component;;molecular_function;;biological_process;;molecular_function;;molecular_function;;biological_process;;biological_process;;biological_process;;biological_process;;molecular_function;;biological_process;;biological_process;;biological_process;;cellular_component;;cellular_component;;biological_process;;cellular_component;;cellular_component;;biological_process;…	dendrite;;endoplasmic reticulum membrane;;glutamate receptor activity;;retina development in camera-type eye;;adenylate cyclase inhibiting G-protein coupled glutamate receptor activity;;group III metabotropic glutamate receptor activity;;detection of light stimulus involved in visual perception;;positive regulation of calcium ion import;;G-protein coupled glutamate receptor signaling pathway;;G-p…	K04608	GRM6	mmu04724;; mmu04072;; mmu04080	Glutamatergic synapse;;Phospholipase D signaling pathway;;Neuroactive ligand-receptor interaction	NP_775548.2	metabotropic glutamate receptor 6 precursor [Mus musculus]	R-MMU-420574	Grm6	R-MMU-418594;R-MMU-372790;R-MMU-420499;R-MMU-388396;R-MMU-500792;R-MMU-162582	G alpha (i) signalling events;Signaling by GPCR;Class C/3 (Metabotropic glutamate/pheromone receptors);GPCR downstream signalling;GPCR ligand binding;Signal Transduction	3JBG5	T:Signal transduction mechanisms	Q5NCH9	Metabotropic glutamate receptor 6 OS=Mus musculus OX=10090 GN=Grm6 PE=1 SV=1	PF07562;; PF01094;; PF00003;; PF13458	NCD3G;;ANF_receptor;;7tm_3;;Peripla_BP_6	Nine Cysteines Domain of family 3 GPCR;;Receptor family ligand binding region;;7 transmembrane sweet-taste receptor of 3 GCPR;;Periplasmic binding protein	0.01	0	0	0.04	0	0	0.02	0	0.04	0.02	0	0.04
ENSMUSG00000000627	Sema4f	sema domain, immunoglobulin domain (Ig), TM domain, and short cytoplasmic domain [Source:MGI Symbol;Acc:MGI:1340055]	GO:0005783;; GO:0030425;; GO:0050919;; GO:0045202;; GO:0001755;; GO:0007411;; GO:0030054;; GO:0005615;; GO:0016021;; GO:0048843;; GO:0031290;; GO:0030335;; GO:0030215;; GO:0045211;; GO:0014069;; GO:0005887;; GO:0005886;; GO:0030517;; GO:0043204;; GO:0038191;; GO:0071526;; GO:0045499	cellular_component;;cellular_component;;biological_process;;cellular_component;;biological_process;;biological_process;;cellular_component;;cellular_component;;cellular_component;;biological_process;;biological_process;;biological_process;;molecular_function;;cellular_component;;cellular_component;;cellular_component;;cellular_component;;biological_process;;cellular_component;;molecular_function;…	endoplasmic reticulum;;dendrite;;negative chemotaxis;;synapse;;neural crest cell migration;;axon guidance;;cell junction;;extracellular space;;integral component of membrane;;negative regulation of axon extension involved in axon guidance;;retinal ganglion cell axon guidance;;positive regulation of cell migration;;semaphorin receptor binding;;postsynaptic membrane;;postsynaptic density;;integral …	K06521	SEMA4, CD100	mmu04360	Axon guidance	NP_001295303	semaphorin-4F isoform c [Mus musculus]	------				3J418	T:Signal transduction mechanisms	Q9Z123	Semaphorin-4F OS=Mus musculus OX=10090 GN=Sema4f PE=1 SV=2	PF01403;; PF01437;; PF19428	Sema;;PSI;;Sema4F_C	Sema domain;;Plexin repeat;;Semaphorin 4F C-terminal	0.11	0.1	0.11	0.16	0.14	0.08	0.35	0.05	0.22	0.02	0.13	0.26
ENSMUSG00000000628	Hk2	hexokinase 2 [Source:MGI Symbol;Acc:MGI:1315197]	GO:0007595;; GO:0008865;; GO:0005886;; GO:0004396;; GO:0019158;; GO:0035795;; GO:0046324;; GO:0001666;; GO:0006096;; GO:1990830;; GO:0004340;; GO:0045766;; GO:0046835;; GO:0016529;; GO:0005524;; GO:2000378;; GO:1904925;; GO:0072656;; GO:0001678;; GO:0072655;; GO:0002931;; GO:0005739;; GO:0008637;; GO:0005829;; GO:0005741;; GO:0006006;; GO:0005536	biological_process;;molecular_function;;cellular_component;;molecular_function;;molecular_function;;biological_process;;biological_process;;biological_process;;biological_process;;biological_process;;molecular_function;;biological_process;;biological_process;;cellular_component;;molecular_function;;biological_process;;biological_process;;biological_process;;biological_process;;biological_process;…	lactation;;fructokinase activity;;plasma membrane;;hexokinase activity;;mannokinase activity;;negative regulation of mitochondrial membrane permeability;;regulation of glucose import;;response to hypoxia;;glycolytic process;;cellular response to leukemia inhibitory factor;;glucokinase activity;;positive regulation of angiogenesis;;carbohydrate phosphorylation;;sarcoplasmic reticulum;;ATP binding;…	K00844	HK	mmu00052;; mmu05230;; mmu04973;; mmu00051;; mmu04910;; mmu00520;; mmu00524;; mmu00500;; mmu04066;; mmu00010;; mmu04930	Galactose metabolism;;Central carbon metabolism in cancer;;Carbohydrate digestion and absorption;;Fructose and mannose metabolism;;Insulin signaling pathway;;Amino sugar and nucleotide sugar metabolism;;Neomycin, kanamycin and gentamicin biosynthesis;;Starch and sucrose metabolism;;HIF-1 signaling pathway;;Glycolysis / Gluconeogenesis;;Type II diabetes mellitus	NP_038848	hexokinase-2 [Mus musculus]	R-MMU-70378	Hk2	R-MMU-70171;R-MMU-71387;R-MMU-70326;R-MMU-1430728	Glycolysis;Metabolism of carbohydrates;Glucose metabolism;Metabolism	3JEIG	G:Carbohydrate transport and metabolism	O08528	Hexokinase-2 OS=Mus musculus OX=10090 GN=Hk2 PE=1 SV=1	PF03727;; PF00349;; PF00370	Hexokinase_2;;Hexokinase_1;;FGGY_N	Hexokinase;;Hexokinase;;FGGY family of carbohydrate kinases, N-terminal domain	150.19	55.08	147.43	72.87	96.05	64.49	160.04	126.31	191.95	61.16	104.21	144.74
ENSMUSG00000000631	Myo18a	myosin XVIIIA [Source:MGI Symbol;Acc:MGI:2667185]	GO:0071346;; GO:0031032;; GO:0005903;; GO:0042641;; GO:0005856;; GO:0090164;; GO:0090161;; GO:0016459;; GO:0016477;; GO:0005524;; GO:0048194;; GO:0005793;; GO:0043066;; GO:0051015;; GO:0045335;; GO:0043531;; GO:0007030;; GO:0050714;; GO:0005802;; GO:0000139;; GO:1903028;; GO:0043030	biological_process;;biological_process;;cellular_component;;cellular_component;;cellular_component;;biological_process;;biological_process;;cellular_component;;biological_process;;molecular_function;;biological_process;;cellular_component;;biological_process;;molecular_function;;cellular_component;;molecular_function;;biological_process;;biological_process;;cellular_component;;cellular_component;…	cellular response to interferon-gamma;;actomyosin structure organization;;brush border;;actomyosin;;cytoskeleton;;asymmetric Golgi ribbon formation;;Golgi ribbon formation;;myosin complex;;cell migration;;ATP binding;;Golgi vesicle budding;;endoplasmic reticulum-Golgi intermediate compartment;;negative regulation of apoptotic process;;actin filament binding;;phagocytic vesicle;;ADP binding;;Golgi…	K10362	MYO18	------	------	NP_001278142	unconventional myosin-XVIIIa isoform 1 [Mus musculus]	------				3JBWN	Z:Cytoskeleton	Q9JMH9	Unconventional myosin-XVIIIa OS=Mus musculus OX=10090 GN=Myo18a PE=1 SV=2	PF00063(Myosin_head:Myosin head ;; PF00595;; PF01576;; PF17820;; PF00612;; PF08614(ATG16:Autophagy protein 16	-;;PDZ;;Myosin_tail_1;;PDZ_6;;IQ;;-	otor domain);;PDZ domain;;Myosin tail;;PDZ domain;;IQ calmodulin-binding motif;;TG16)	103.15	41.1	94.02	59.75	72.62	67.5	113.72	73.62	120.45	60.1	110.19	103.73
ENSMUSG00000000632	Sez6	seizure related gene 6 [Source:MGI Symbol;Acc:MGI:104745]	GO:0090036;; GO:1900006;; GO:0050773;; GO:0048471;; GO:0043198;; GO:0016021;; GO:0021680;; GO:0043025;; GO:0005576;; GO:0005615;; GO:2000171;; GO:0005886;; GO:0060079;; GO:0043197;; GO:0097440;; GO:0005783;; GO:0008344;; GO:0030054;; GO:0060074	biological_process;;biological_process;;biological_process;;cellular_component;;cellular_component;;cellular_component;;biological_process;;cellular_component;;cellular_component;;cellular_component;;biological_process;;cellular_component;;biological_process;;cellular_component;;cellular_component;;cellular_component;;biological_process;;cellular_component;;biological_process	regulation of protein kinase C signaling;;positive regulation of dendrite development;;regulation of dendrite development;;perinuclear region of cytoplasm;;dendritic shaft;;integral component of membrane;;cerebellar Purkinje cell layer development;;neuronal cell body;;extracellular region;;extracellular space;;negative regulation of dendrite development;;plasma membrane;;excitatory postsynaptic p…	K24363	SEZ6	------	------	NP_067261	seizure protein 6 isoform 1 precursor [Mus musculus]	------				3J5AH;; 3J5AH	T:Signal transduction mechanisms;;V:Defense mechanisms	Q7TSK2	Seizure protein 6 OS=Mus musculus OX=10090 GN=Sez6 PE=1 SV=1	PF00084(Sushi:Sushi repeat ;; PF00431	-;;CUB	CR repeat);;CUB domain	0	0	0.02	0.02	0.02	0.14	0	0	0.01	0	0.28	0.03
ENSMUSG00000000673	Haao	3-hydroxyanthranilate 3,4-dioxygenase [Source:MGI Symbol;Acc:MGI:1349444]	GO:0005737;; GO:0019825;; GO:0000334;; GO:0034354;; GO:0005829;; GO:0046874;; GO:0070050;; GO:0019805;; GO:0008198;; GO:0009435;; GO:0006569;; GO:0010043;; GO:0046686;; GO:0005506;; GO:0031966;; GO:0043420	cellular_component;;molecular_function;;molecular_function;;biological_process;;cellular_component;;biological_process;;biological_process;;biological_process;;molecular_function;;biological_process;;biological_process;;biological_process;;biological_process;;molecular_function;;cellular_component;;biological_process	cytoplasm;;oxygen binding;;3-hydroxyanthranilate 3,4-dioxygenase activity;;'de novo' NAD biosynthetic process from tryptophan;;cytosol;;quinolinate metabolic process;;neuron cellular homeostasis;;quinolinate biosynthetic process;;ferrous iron binding;;NAD biosynthetic process;;tryptophan catabolic process;;response to zinc ion;;response to cadmium ion;;iron ion binding;;mitochondrial membrane;;an…	K00452	HAAO	mmu00380	Tryptophan metabolism	NP_079601	3-hydroxyanthranilate 3,4-dioxygenase [Mus musculus]	R-MMU-71085	Haao	R-MMU-71240;R-MMU-71291;R-MMU-1430728	Tryptophan catabolism;Metabolism of amino acids and derivatives;Metabolism	3J8PI	E:Amino acid transport and metabolism	Q78JT3	3-hydroxyanthranilate 3,4-dioxygenase OS=Mus musculus OX=10090 GN=Haao PE=1 SV=1	PF06052;; PF07883;; PF05899	3-HAO;;Cupin_2;;Cupin_3	3-hydroxyanthranilic acid dioxygenase;;Cupin domain;;EutQ-like cupin domain	0.08	0.09	0.6	0.22	0.45	1.26	0.46	0.29	0.3	0.1	0.6	0.11
ENSMUSG00000000682	Cd52	CD52 antigen [Source:MGI Symbol;Acc:MGI:1346088]	GO:0097225;; GO:0009617;; GO:0007204;; GO:0005886;; GO:0031225	cellular_component;;biological_process;;biological_process;;cellular_component;;cellular_component	sperm midpiece;;response to bacterium;;positive regulation of cytosolic calcium ion concentration;;plasma membrane;;anchored component of membrane	K06488	CD52	------	------	NP_038734	CAMPATH-1 antigen precursor [Mus musculus]	R-MMU-8941100;;R-MMU-8940695	Cd52;;Cd52	R-MMU-597592;R-MMU-163125;R-MMU-392499;R-MMU-597592;R-MMU-163125;R-MMU-392499	Post-translational protein modification;Post-translational modification: synthesis of GPI-anchored proteins;Metabolism of proteins;Post-translational protein modification;Post-translational modification: synthesis of GPI-anchored proteins;Metabolism of proteins	3JIAT;; 3JIF2	S:Function unknown;;S:Function unknown	Q64389	CAMPATH-1 antigen OS=Mus musculus OX=10090 GN=Cd52 PE=2 SV=1	PF15116	CD52	CAMPATH-1 antigen	28.79	13.75	32.99	14.11	5.58	22.73	97.02	29.46	31	48.78	50.38	69.43
ENSMUSG00000000686	Abhd15	abhydrolase domain containing 15 [Source:MGI Symbol;Acc:MGI:1914727]	GO:0016787;; GO:0044255;; GO:0005576	molecular_function;;biological_process;;cellular_component	hydrolase activity;;cellular lipid metabolic process;;extracellular region	K13707	ABHD15	------	------	NP_080461	protein ABHD15 precursor [Mus musculus]	------				3JE25	S:Function unknown	Q5F2F2	Protein ABHD15 OS=Mus musculus OX=10090 GN=Abhd15 PE=1 SV=1	PF12146	Hydrolase_4	Serine aminopeptidase, S33	0.26	0.28	0.41	0.63	0.61	0.34	0.85	0.13	0.56	1.17	0.36	0.39
ENSMUSG00000000690	Hoxb6	homeobox B6 [Source:MGI Symbol;Acc:MGI:96187]	GO:0048704;; GO:0048706;; GO:0009952;; GO:0034101;; GO:0003700;; GO:0005634;; GO:0000980	biological_process;;biological_process;;biological_process;;biological_process;;molecular_function;;cellular_component;;molecular_function	embryonic skeletal system morphogenesis;;embryonic skeletal system development;;anterior/posterior pattern specification;;erythrocyte homeostasis;;transcription factor activity, sequence-specific DNA binding;;nucleus;;RNA polymerase II distal enhancer sequence-specific DNA binding	K09306	HOX_6	------	------	NP_032295	homeobox protein Hox-B6 [Mus musculus]	------				3JA87	K:Transcription	P09023	Homeobox protein Hox-B6 OS=Mus musculus OX=10090 GN=Hoxb6 PE=1 SV=2	PF00046	Homeodomain	Homeodomain	13.39	23.37	36.23	23.7	22.42	41.73	32.78	13.8	18.18	41.24	60.54	45.13
ENSMUSG00000000693	Loxl3	lysyl oxidase-like 3 [Source:MGI Symbol;Acc:MGI:1337004]	GO:0005737;; GO:0061053;; GO:0016020;; GO:0030324;; GO:0005615;; GO:0005044;; GO:0060021;; GO:0018057;; GO:2000329;; GO:0021510;; GO:0001837;; GO:0030199;; GO:0005576;; GO:0045892;; GO:1905590;; GO:0006954;; GO:2001046;; GO:0005507;; GO:0005634;; GO:0001968;; GO:0004720	cellular_component;;biological_process;;cellular_component;;biological_process;;cellular_component;;molecular_function;;biological_process;;biological_process;;biological_process;;biological_process;;biological_process;;biological_process;;cellular_component;;biological_process;;biological_process;;biological_process;;biological_process;;molecular_function;;cellular_component;;molecular_function;…	cytoplasm;;somite development;;membrane;;lung development;;extracellular space;;scavenger receptor activity;;palate development;;peptidyl-lysine oxidation;;negative regulation of T-helper 17 cell lineage commitment;;spinal cord development;;epithelial to mesenchymal transition;;collagen fibril organization;;extracellular region;;negative regulation of transcription, DNA-templated;;fibronectin fib…	K00280	LOXL2_3_4	------	------	NP_038614	lysyl oxidase homolog 3 precursor [Mus musculus]	R-MMU-2022100;;R-MMU-2022122;;R-MMU-2022128	Loxl3;;Loxl3;;Loxl3	R-MMU-2022090;R-MMU-2243919;R-MMU-1474290;R-MMU-1474244;R-MMU-2022090;R-MMU-2243919;R-MMU-1474290;R-MMU-1474244;R-MMU-1566948;R-MMU-2022090;R-MMU-2243919;R-MMU-1474290;R-MMU-1474244	Assembly of collagen fibrils and other multimeric structures;Crosslinking of collagen fibrils;Collagen formation;Extracellular matrix organization;Assembly of collagen fibrils and other multimeric structures;Crosslinking of collagen fibrils;Collagen formation;Extracellular matrix organization;Elastic fibre formation;Assembly of collagen fibrils and other multimeric structures;Crosslinking of coll…	3J5MG	T:Signal transduction mechanisms	Q9Z175	Lysyl oxidase homolog 3 OS=Mus musculus OX=10090 GN=Loxl3 PE=1 SV=2	PF00530;; PF01186;; PF01186;; PF15494;; PF09272	SRCR;;Lysyl_oxidase;;Lysyl_oxidase;;SRCR_2;;Hepsin-SRCR	Scavenger receptor cysteine-rich domain;;Lysyl oxidase ;;Lysyl oxidase;;Scavenger receptor cysteine-rich domain;;Hepsin, SRCR domain	0.26	0.21	0.47	0.24	0.11	0.33	0.74	0.17	0.43	0.73	0.37	0.15
ENSMUSG00000000701	Tcl1b5	T cell leukemia/lymphoma 1B, 5 [Source:MGI Symbol;Acc:MGI:1351635]	GO:0033138;; GO:0043539	biological_process;;molecular_function	positive regulation of peptidyl-serine phosphorylation;;protein serine/threonine kinase activator activity	------	------	------	------	NP_038804	protein TCL1B5 [Mus musculus]	------				3JI06	S:Function unknown	P56845	Protein TCL1B5 OS=Mus musculus OX=10090 GN=Tcl1b5 PE=2 SV=1	PF01840	TCL1_MTCP1	TCL1/MTCP1 family	0	0	0	0	0	0	0	0	0	0	0	0
ENSMUSG00000000706	Btn1a1	butyrophilin, subfamily 1, member A1 [Source:MGI Symbol;Acc:MGI:103118]	GO:0009897;; GO:0005102;; GO:0050776;; GO:0016021;; GO:0050852	cellular_component;;molecular_function;;biological_process;;cellular_component;;biological_process	external side of plasma membrane;;receptor binding;;regulation of immune response;;integral component of membrane;;T cell receptor signaling pathway	K06712	BTN, CD277	------	------	NP_038511	butyrophilin subfamily 1 member A1 precursor [Mus musculus]	------				3JCEK	T:Signal transduction mechanisms	Q62556	Butyrophilin subfamily 1 member A1 OS=Mus musculus OX=10090 GN=Btn1a1 PE=1 SV=2	PF08205;; PF00622;; PF07686;; PF13765;; PF13927;; PF07679;; PF00047;; PF08205;; PF13895	C2-set_2;;SPRY;;V-set;;PRY;;Ig_3;;I-set;;ig;;C2-set_2;;Ig_2	CD80-like C2-set immunoglobulin domain ;;SPRY domain;;Immunoglobulin V-set domain;;SPRY-associated domain;;Immunoglobulin domain;;Immunoglobulin I-set domain;;Immunoglobulin domain;;CD80-like C2-set immunoglobulin domain;;Immunoglobulin domain	3.54	1.25	0.99	2.12	2.06	1.14	1.01	1.91	2.98	0.71	0.57	2.31
ENSMUSG00000000708	Kat2b	K(lysine) acetyltransferase 2B [Source:MGI Symbol;Acc:MGI:1343094]	GO:2000617;; GO:0043970;; GO:0003713;; GO:0006473;; GO:0060173;; GO:0061733;; GO:0031674;; GO:0032869;; GO:0007049;; GO:0042641;; GO:0000123;; GO:0097755;; GO:0005813;; GO:0005634;; GO:0031672;; GO:0004402;; GO:0003712;; GO:0005654;; GO:0048511;; GO:0005671;; GO:0016573;; GO:0004145;; GO:0004468;; GO:0045736;; GO:0018393;; GO:0008285;; GO:0043966;; GO:0018394;; GO:0008134;; GO:0018076;; GO:003503…	biological_process;;biological_process;;molecular_function;;biological_process;;biological_process;;molecular_function;;cellular_component;;biological_process;;biological_process;;cellular_component;;cellular_component;;biological_process;;cellular_component;;cellular_component;;cellular_component;;molecular_function;;molecular_function;;cellular_component;;biological_process;;cellular_component;…	positive regulation of histone H3-K9 acetylation;;histone H3-K9 acetylation;;transcription coactivator activity;;protein acetylation;;limb development;;peptide-lysine-N-acetyltransferase activity;;I band;;cellular response to insulin stimulus;;cell cycle;;actomyosin;;histone acetyltransferase complex;;positive regulation of blood vessel diameter;;centrosome;;nucleus;;A band;;histone acetyltransfe…	K06062	PCAF, KAT2, GCN5	mmu04330;; mmu05203;; mmu05166;; mmu04919	Notch signaling pathway;;Viral carcinogenesis;;Human T-cell leukemia virus 1 infection;;Thyroid hormone signaling pathway	NP_001177775	histone acetyltransferase KAT2B isoform 2 [Mus musculus]	R-MMU-352430	Kat2b	R-MMU-597592;R-MMU-8941856;R-MMU-9617629;R-MMU-212436;R-MMU-5250924;R-MMU-2032785;R-MMU-350054;R-MMU-8878171;R-MMU-9018519;R-MMU-8936459;R-MMU-74160;R-MMU-9614085;R-MMU-8939211;R-MMU-73857;R-MMU-5250913;R-MMU-392499;R-MMU-5689901;R-MMU-1980143;R-MMU-212165;R-MMU-2122947;R-MMU-8878159;R-MMU-9006931;R-MMU-5688426;R-MMU-157118;R-MMU-162582	Post-translational protein modification;RUNX3 regulates NOTCH signaling;Regulation of FOXO transcriptional activity by acetylation;Generic Transcription Pathway;B-WICH complex positively regulates rRNA expression;YAP1- and WWTR1 (TAZ)-stimulated gene expression;Notch-HLH transcription pathway;Transcriptional regulation by RUNX1;Estrogen-dependent gene expression;RUNX1 regulates genes involved in …	3JBSZ;; 3JBSZ	B:Chromatin structure and dynamics;;K:Transcription	Q9JHD1	Histone acetyltransferase KAT2B OS=Mus musculus OX=10090 GN=Kat2b PE=1 SV=2	PF00583(Acetyltransf_1:Acetyltransferase ;; PF00439;; PF06466(PCAF_N:PCAF ;; PF13508(Acetyltransf_7:Acetyltransferase ;; PF13673(Acetyltransf_10:Acetyltransferase	-;;Bromodomain;;-;;-;;-	NAT) family;;Bromodomain;;300/CBP-associated factor) N-terminal domain;;NAT) domain;;NAT) domain	10.25	7.92	14.56	12.23	11.64	10.28	12.69	10.91	12.12	9.12	14.33	9.16
ENSMUSG00000000711	Rab5b	RAB5B, member RAS oncogene family [Source:MGI Symbol;Acc:MGI:105938]	GO:0007032;; GO:0042470;; GO:0019882;; GO:0030742;; GO:0070062;; GO:0032482;; GO:0005768;; GO:0006886;; GO:0003924;; GO:0043231;; GO:0030139;; GO:0048227;; GO:0019003;; GO:0031901;; GO:0005886;; GO:0006897;; GO:0030100;; GO:0005769;; GO:0098993;; GO:0005525	biological_process;;cellular_component;;biological_process;;molecular_function;;cellular_component;;biological_process;;cellular_component;;biological_process;;molecular_function;;cellular_component;;cellular_component;;biological_process;;molecular_function;;cellular_component;;cellular_component;;biological_process;;biological_process;;cellular_component;;cellular_component;;molecular_function	endosome organization;;melanosome;;antigen processing and presentation;;GTP-dependent protein binding;;extracellular exosome;;Rab protein signal transduction;;endosome;;intracellular protein transport;;GTPase activity;;intracellular membrane-bounded organelle;;endocytic vesicle;;plasma membrane to endosome transport;;GDP binding;;early endosome membrane;;plasma membrane;;endocytosis;;regulation o…	K07888	RAB5B	mmu04014;; mmu05146;; mmu04962;; mmu05152;; mmu04144;; mmu04145;; mmu05132	Ras signaling pathway;;Amoebiasis;;Vasopressin-regulated water reabsorption;;Tuberculosis;;Endocytosis;;Phagosome;;Salmonella infection	NP_803130	ras-related protein Rab-5B [Mus musculus]	R-MMU-6804984;;R-MMU-8875327;;R-MMU-8870412;;R-MMU-6804966;;R-MMU-8871126;;R-MMU-8870434	Rab5b;;Rab5b;;Rab5b;;Rab5b;;Rab5b;;Rab5b	R-MMU-168249;R-MMU-6798695;R-MMU-168256;R-MMU-5653656;R-MMU-8876198;R-MMU-9007101;R-MMU-199991;R-MMU-597592;R-MMU-8873719;R-MMU-392499;R-MMU-168249;R-MMU-6798695;R-MMU-168256;R-MMU-5653656;R-MMU-8856828;R-MMU-199991;R-MMU-597592;R-MMU-8876198;R-MMU-199991;R-MMU-8873719;R-MMU-5653656;R-MMU-9007101;R-MMU-392499	Innate Immune System;Neutrophil degranulation;Immune System;Vesicle-mediated transport;RAB GEFs exchange GTP for GDP on RABs;Rab regulation of trafficking;Membrane Trafficking;Post-translational protein modification;RAB geranylgeranylation;Metabolism of proteins;Innate Immune System;Neutrophil degranulation;Immune System;Vesicle-mediated transport;Clathrin-mediated endocytosis;Membrane Traffickin…	3J1QR	U:Intracellular trafficking, secretion, and vesicular transport	P61021	Ras-related protein Rab-5B OS=Mus musculus OX=10090 GN=Rab5b PE=1 SV=1	PF00071;; PF08477;; PF00025;; PF01926;; PF03193;; PF04670;; PF00009	Ras;;Roc;;Arf;;MMR_HSR1;;RsgA_GTPase;;Gtr1_RagA;;GTP_EFTU	Ras family;;Ras of Complex, Roc, domain of DAPkinase;;ADP-ribosylation factor family;;50S ribosome-binding GTPase;;RsgA GTPase;;Gtr1/RagA G protein conserved region;;Elongation factor Tu GTP binding domain	31.3	29.48	36.27	43	44.13	39.85	31.16	27.52	35.29	24.51	37.26	30.72
ENSMUSG00000000724	Cryba1	crystallin, beta A1 [Source:MGI Symbol;Acc:MGI:88518]	GO:0005737;; GO:2000210;; GO:0005634;; GO:0007601;; GO:0032007;; GO:0051898;; GO:0002088;; GO:0014067;; GO:0070373;; GO:0001818	cellular_component;;biological_process;;cellular_component;;biological_process;;biological_process;;biological_process;;biological_process;;biological_process;;biological_process;;biological_process	cytoplasm;;positive regulation of anoikis;;nucleus;;visual perception;;negative regulation of TOR signaling;;negative regulation of protein kinase B signaling;;lens development in camera-type eye;;negative regulation of phosphatidylinositol 3-kinase signaling;;negative regulation of ERK1 and ERK2 cascade;;negative regulation of cytokine production	------	------	------	------	NP_001300862	beta-crystallin A1 isoform 2 [Mus musculus]	------				3J5KB	S:Function unknown	Q9QXC6	Beta-A3/A1 crystallin protein OS=Mus musculus OX=10090 GN=Cryba1 PE=1 SV=1	PF00030	Crystall	Beta/Gamma crystallin	0	0	0	0	0	0	0	0	0.08	0	0	0
ENSMUSG00000000730	Dnmt3l	DNA (cytosine-5-)-methyltransferase 3-like [Source:MGI Symbol;Acc:MGI:1859287]	GO:0060718;; GO:0032776;; GO:1905643;; GO:1905642;; GO:0019899;; GO:0008047;; GO:0007141;; GO:0005737;; GO:0006306;; GO:0001701;; GO:0071514;; GO:0043046;; GO:0005634;; GO:0005654;; GO:0010529;; GO:0046872;; GO:0007283;; GO:0048863;; GO:0045892;; GO:0000794;; GO:0001890;; GO:0005720;; GO:0032259	biological_process;;biological_process;;biological_process;;biological_process;;molecular_function;;molecular_function;;biological_process;;cellular_component;;biological_process;;biological_process;;biological_process;;biological_process;;cellular_component;;cellular_component;;biological_process;;molecular_function;;biological_process;;biological_process;;biological_process;;cellular_component;…	chorionic trophoblast cell differentiation;;DNA methylation on cytosine;;positive regulation of DNA methylation;;negative regulation of DNA methylation;;enzyme binding;;enzyme activator activity;;male meiosis I;;cytoplasm;;DNA methylation;;in utero embryonic development;;genetic imprinting;;DNA methylation involved in gamete generation;;nucleus;;nucleoplasm;;negative regulation of transposition;;…	K17400	DNMT3L	------	------	NP_001271126(DNA	cytosine-5)-methyltransferase 3-like isoform 1 [Mus musculus]	------				3J7G5	S:Function unknown	Q9CWR8(DNA	cytosine-5)-methyltransferase 3-like OS=Mus musculus OX=10090 GN=Dnmt3l PE=1 SV=1	PF17980	ADD_DNMT3	Cysteine rich ADD domain in DNMT3	0	0	0	0	0	0	0	0	0.07	0.71	0	0
ENSMUSG00000000731	Aire	autoimmune regulator (autoimmune polyendocrinopathy candidiasis ectodermal dystrophy) [Source:MGI Symbol;Acc:MGI:1338803]	GO:0005737;; GO:0044212;; GO:0042393;; GO:0016604;; GO:0045893;; GO:0005634;; GO:0032602;; GO:0002509;; GO:0006959;; GO:2000410;; GO:0097536;; GO:0006355;; GO:0045060;; GO:0045944;; GO:0000977;; GO:0045182;; GO:0002458;; GO:0003682;; GO:0042802;; GO:0008270	cellular_component;;molecular_function;;molecular_function;;cellular_component;;biological_process;;cellular_component;;biological_process;;biological_process;;biological_process;;biological_process;;biological_process;;biological_process;;biological_process;;biological_process;;molecular_function;;molecular_function;;biological_process;;molecular_function;;molecular_function;;molecular_function	cytoplasm;;transcription regulatory region DNA binding;;histone binding;;nuclear body;;positive regulation of transcription, DNA-templated;;nucleus;;chemokine production;;central tolerance induction to self antigen;;humoral immune response;;regulation of thymocyte migration;;thymus epithelium morphogenesis;;regulation of transcription, DNA-templated;;negative thymic T cell selection;;positive reg…	K10603	AIRE	mmu04120;; mmu05340	Ubiquitin mediated proteolysis;;Primary immunodeficiency	NP_033776	autoimmune regulator isoform 1 [Mus musculus]	------				3J2P3;; 3J2P3	K:Transcription;;L:Replication, recombination and repair	Q9Z0E3	Autoimmune regulator OS=Mus musculus OX=10090 GN=Aire PE=1 SV=1	PF00628;; PF01342;; PF03172	PHD;;SAND;;HSR	PHD-finger;;SAND domain;;HSR domain	0	0.03	0.04	0.27	0.02	0.17	0.1	0	0.12	0.13	0.12	0.2
ENSMUSG00000000732	Icosl	icos ligand [Source:MGI Symbol;Acc:MGI:1354701]	GO:0009897;; GO:0050852;; GO:0050776;; GO:0045404;; GO:0042104;; GO:0016021;; GO:0045190;; GO:0042110;; GO:0007165;; GO:0005887;; GO:0005886;; GO:0005102;; GO:0042802;; GO:0036464	cellular_component;;biological_process;;biological_process;;biological_process;;biological_process;;cellular_component;;biological_process;;biological_process;;biological_process;;cellular_component;;cellular_component;;molecular_function;;molecular_function;;cellular_component	external side of plasma membrane;;T cell receptor signaling pathway;;regulation of immune response;;positive regulation of interleukin-4 biosynthetic process;;positive regulation of activated T cell proliferation;;integral component of membrane;;isotype switching;;T cell activation;;signal transduction;;integral component of plasma membrane;;plasma membrane;;receptor binding;;identical protein bi…	K06710	ICOSLG, ICOSL, CD275	mmu04672;; mmu04514(Cell adhesion molecules	Intestinal immune network for IgA production;;CAMs)	AAK77544.1	B7-like protein GL50-B [Mus musculus]	R-MMU-197910	Icoslg	R-MMU-388841;R-MMU-168256;R-MMU-1280218	Costimulation by the CD28 family;Immune System;Adaptive Immune System	3J2P1	T:Signal transduction mechanisms	Q9JHJ8	ICOS ligand OS=Mus musculus OX=10090 GN=Icoslg PE=1 SV=1	PF08205;; PF07686;; PF08205;; PF13927;; PF00047	C2-set_2;;V-set;;C2-set_2;;Ig_3;;ig	CD80-like C2-set immunoglobulin domain ;;Immunoglobulin V-set domain;;CD80-like C2-set immunoglobulin domain;;Immunoglobulin domain;;Immunoglobulin domain	3.68	1.76	5.02	3.27	2.92	3.22	6.18	3.53	7.09	3.57	4.4	4.75
ENSMUSG00000000738	Spg7	SPG7, paraplegin matrix AAA peptidase subunit [Source:MGI Symbol;Acc:MGI:2385906]	GO:0046902;; GO:0004222;; GO:0005757;; GO:0030155;; GO:1904115;; GO:0005739;; GO:0008089;; GO:0005743;; GO:0008270;; GO:1902686;; GO:0005745;; GO:0007155;; GO:0007005;; GO:0005524	biological_process;;molecular_function;;cellular_component;;biological_process;;cellular_component;;cellular_component;;biological_process;;cellular_component;;molecular_function;;biological_process;;cellular_component;;biological_process;;biological_process;;molecular_function	regulation of mitochondrial membrane permeability;;metalloendopeptidase activity;;mitochondrial permeability transition pore complex;;regulation of cell adhesion;;axon cytoplasm;;mitochondrion;;anterograde axonal transport;;mitochondrial inner membrane;;zinc ion binding;;mitochondrial outer membrane permeabilization involved in programmed cell death;;m-AAA complex;;cell adhesion;;mitochondrion or…	------	------	------	------	NP_694816	paraplegin isoform 1 preproprotein [Mus musculus]	R-MMU-8953712	Spg7	R-MMU-8949215;R-MMU-8949664;R-MMU-382551	Mitochondrial calcium ion transport;Processing of SMDT1;Transport of small molecules	3J43B	O:Posttranslational modification, protein turnover, chaperones	Q3ULF4	Paraplegin OS=Mus musculus OX=10090 GN=Spg7 PE=1 SV=1	PF00004(AAA:ATPase family associated with various cellular activities ;; PF17862;; PF06480;; PF01434;; PF07728(AAA_5:AAA domain ;; PF13207;; PF05496;; PF13401;; PF07724(AAA_2:AAA domain	-;;AAA_lid_3;;FtsH_ext;;Peptidase_M41;;-;;AAA_17;;RuvB_N;;AAA_22;;-	AA);;AAA+ lid domain;;FtsH Extracellular;;Peptidase family M41;;ynein-related subfamily);;AAA domain;;Holliday junction DNA helicase RuvB P-loop domain;;AAA domain;;dc48 subfamily)	41.81	37.17	43.2	51.04	53.77	47.79	38.24	32.07	36.22	36.6	75.56	44.99
ENSMUSG00000000739	Sult5a1	sulfotransferase family 5A, member 1 [Source:MGI Symbol;Acc:MGI:1931463]	GO:0008146	molecular_function	sulfotransferase activity	------	------	------	------	NP_065589	sulfotransferase family 5A, member 1 [Mus musculus]	------				3JG1X	S:Function unknown	Q3UQP7	Sulfotransferase OS=Mus musculus OX=10090 GN=Sult5a1 PE=1 SV=1	PF00685;; PF13469	Sulfotransfer_1;;Sulfotransfer_3	Sulfotransferase domain;;Sulfotransferase family	0	0	0	0	0	0.02	0.01	0	0.01	0.91	0.06	0.01
ENSMUSG00000000740	Rpl13	ribosomal protein L13 [Source:MGI Symbol;Acc:MGI:105922]	GO:0005783;; GO:0005730;; GO:0005829;; GO:0022625;; GO:0003735;; GO:0006412	cellular_component;;cellular_component;;cellular_component;;cellular_component;;molecular_function;;biological_process	endoplasmic reticulum;;nucleolus;;cytosol;;cytosolic large ribosomal subunit;;structural constituent of ribosome;;translation	K02873	RP-L13e, RPL13	mmu03010	Ribosome	NP_058018	60S ribosomal protein L13 [Mus musculus]	------				3J5WV	J:Translation, ribosomal structure and biogenesis	P47963	60S ribosomal protein L13 OS=Mus musculus OX=10090 GN=Rpl13 PE=1 SV=3	PF01294	Ribosomal_L13e	Ribosomal protein L13e	1392.83	1974.52	1490.54	2005.72	2093.15	2303.84	977.53	1599.8	1320.6	1377.69	1472.3	1450.53
ENSMUSG00000000743	Chmp1a	charged multivesicular body protein 1A [Source:MGI Symbol;Acc:MGI:1920159]	GO:0010824;; GO:0045324;; GO:0051301;; GO:0045786;; GO:0005771;; GO:0005815;; GO:0016458;; GO:0007080;; GO:0016363;; GO:0042802;; GO:0042803;; GO:0032509;; GO:0045892;; GO:0012505;; GO:0000794;; GO:0007076;; GO:0006997;; GO:0061952;; GO:0016192;; GO:0000815;; GO:1901673;; GO:0015031;; GO:0005769;; GO:0019904	biological_process;;biological_process;;biological_process;;biological_process;;cellular_component;;cellular_component;;biological_process;;biological_process;;cellular_component;;molecular_function;;molecular_function;;biological_process;;biological_process;;cellular_component;;cellular_component;;biological_process;;biological_process;;biological_process;;biological_process;;cellular_component;…	regulation of centrosome duplication;;late endosome to vacuole transport;;cell division;;negative regulation of cell cycle;;multivesicular body;;microtubule organizing center;;gene silencing;;mitotic metaphase plate congression;;nuclear matrix;;identical protein binding;;protein homodimerization activity;;endosome transport via multivesicular body sorting pathway;;negative regulation of transcrip…	K12197	CHMP1, VPS46, DID2	mmu04217;; mmu04144	Necroptosis;;Endocytosis	NP_663581	charged multivesicular body protein 1a [Mus musculus]	------				3J50Q	U:Intracellular trafficking, secretion, and vesicular transport	Q921W0	Charged multivesicular body protein 1a OS=Mus musculus OX=10090 GN=Chmp1a PE=1 SV=1	PF03357	Snf7	Snf7	116.24	108.64	112.05	137.45	137.38	120.07	123.62	94.92	144.33	87.01	137.86	114.65
ENSMUSG00000000751	Rpa1	replication protein A1 [Source:MGI Symbol;Acc:MGI:1915525]	GO:0034502;; GO:0006298;; GO:0000784;; GO:0090734;; GO:0007004;; GO:0000723;; GO:0043565;; GO:0016605;; GO:0001701;; GO:0051321;; GO:0000724;; GO:0043047;; GO:0005634;; GO:0000800;; GO:0005654;; GO:0006260;; GO:0006261;; GO:0046872;; GO:0006268;; GO:0003697;; GO:0008284;; GO:0006284;; GO:0006281;; GO:0006289;; GO:0006974;; GO:0000793;; GO:0000794;; GO:0001673;; GO:0098505;; GO:0048873;; GO:005127…	biological_process;;biological_process;;cellular_component;;cellular_component;;biological_process;;biological_process;;molecular_function;;cellular_component;;biological_process;;biological_process;;biological_process;;molecular_function;;cellular_component;;cellular_component;;cellular_component;;biological_process;;biological_process;;molecular_function;;biological_process;;molecular_function;…	protein localization to chromosome;;mismatch repair;;nuclear chromosome, telomeric region;;site of DNA damage;;telomere maintenance via telomerase;;telomere maintenance;;sequence-specific DNA binding;;PML body;;in utero embryonic development;;meiotic cell cycle;;double-strand break repair via homologous recombination;;single-stranded telomeric DNA binding;;nucleus;;lateral element;;nucleoplasm;;D…	K07466	RFA1, RPA1, rpa	mmu03440;; mmu03030;; mmu03420;; mmu03430;; mmu03460	Homologous recombination;;DNA replication;;Nucleotide excision repair;;Mismatch repair;;Fanconi anemia pathway	XP_006534114	replication protein A 70 kDa DNA-binding subunit isoform X1 [Mus musculus]	R-MMU-4551644;;R-MMU-68461	Rpa1;;Rpa1	R-MMU-597592;R-MMU-3108214;R-MMU-2990846;R-MMU-392499;R-MMU-3108232;R-MMU-597592;R-MMU-3371556;R-MMU-73894;R-MMU-74160;R-MMU-69190;R-MMU-174414;R-MMU-69183;R-MMU-174417;R-MMU-110320;R-MMU-174437;R-MMU-69278;R-MMU-8953897;R-MMU-5693579;R-MMU-157579;R-MMU-2262752;R-MMU-69239;R-MMU-73933;R-MMU-212436;R-MMU-5655862;R-MMU-176187;R-MMU-5693567;R-MMU-5358606;R-MMU-69473;R-MMU-73893;R-MMU-6783310;R-MMU-5…	Post-translational protein modification;SUMOylation of DNA damage response and repair proteins;SUMOylation;Metabolism of proteins;SUMO E3 ligases SUMOylate target proteins;Post-translational protein modification;Cellular response to heat stress;DNA Repair;Gene expression (Transcription);DNA strand elongation;Processive synthesis on the C-strand of the telomere;Processive synthesis on the lagging …	3J702	L:Replication, recombination and repair	Q8VEE4	Replication protein A 70 kDa DNA-binding subunit OS=Mus musculus OX=10090 GN=Rpa1 PE=1 SV=1	PF04057;; PF01336;; PF16900;; PF08646	Rep-A_N;;tRNA_anti-codon;;REPA_OB_2;;Rep_fac-A_C	Replication factor-A protein 1, N-terminal domain;;OB-fold nucleic acid binding domain;;Replication protein A OB domain;;Replication factor-A C terminal domain	30.13	30.63	34.24	33.44	36.66	35.12	23.76	21.84	28.21	19.81	32.06	30.52
ENSMUSG00000000753	Serpinf1	serine (or cysteine) peptidase inhibitor, clade F, member 1 [Source:MGI Symbol;Acc:MGI:108080]	GO:0007614;; GO:0030424;; GO:0010629;; GO:0060041;; GO:0060770;; GO:0050728;; GO:0005615;; GO:0071300;; GO:0010447;; GO:0001822;; GO:0050769;; GO:0071333;; GO:0048471;; GO:0046685;; GO:0043025;; GO:0071279;; GO:0043203;; GO:0010976;; GO:0004867;; GO:0010951;; GO:1901215;; GO:0042470;; GO:0071549;; GO:0005604;; GO:0007568;; GO:0010596;; GO:0042698;; GO:0005576;; GO:0016525	biological_process;;cellular_component;;biological_process;;biological_process;;biological_process;;biological_process;;cellular_component;;biological_process;;biological_process;;biological_process;;biological_process;;biological_process;;cellular_component;;biological_process;;cellular_component;;biological_process;;cellular_component;;biological_process;;molecular_function;;biological_process;…	short-term memory;;axon;;negative regulation of gene expression;;retina development in camera-type eye;;negative regulation of epithelial cell proliferation involved in prostate gland development;;negative regulation of inflammatory response;;extracellular space;;cellular response to retinoic acid;;response to acidic pH;;kidney development;;positive regulation of neurogenesis;;cellular response t…	K19614	SERPINF1, PEDF	mmu04310	Wnt signaling pathway	NP_035470	pigment epithelium-derived factor precursor [Mus musculus]	------				3JEP2	V:Defense mechanisms	P97298	Pigment epithelium-derived factor OS=Mus musculus OX=10090 GN=Serpinf1 PE=1 SV=2	PF00079(Serpin:Serpin	-	erine protease inhibitor)	0.1	0	0	0.55	0.22	2.06	0.07	0.13	0.22	8.29	0.84	0
ENSMUSG00000000759	Tubgcp3	tubulin, gamma complex associated protein 3 [Source:MGI Symbol;Acc:MGI:2183752]	GO:0005737;; GO:0051321;; GO:0000278;; GO:0005813;; GO:0000930;; GO:0005814;; GO:0031122;; GO:0008275;; GO:0005827;; GO:0051415;; GO:0000923;; GO:0043015;; GO:0051225	cellular_component;;biological_process;;biological_process;;cellular_component;;cellular_component;;cellular_component;;biological_process;;cellular_component;;cellular_component;;biological_process;;cellular_component;;molecular_function;;biological_process	cytoplasm;;meiotic cell cycle;;mitotic cell cycle;;centrosome;;gamma-tubulin complex;;centriole;;cytoplasmic microtubule organization;;gamma-tubulin small complex;;polar microtubule;;interphase microtubule nucleation by interphase microtubule organizing center;;equatorial microtubule organizing center;;gamma-tubulin binding;;spindle assembly	K16570	TUBGCP3, GCP3	------	------	NP_932148	gamma-tubulin complex component 3 [Mus musculus]	R-MMU-379276	Tubgcp3	R-MMU-68886;R-MMU-380320;R-MMU-68877;R-MMU-1640170;R-MMU-69278;R-MMU-380270;R-MMU-453274;R-MMU-380287;R-MMU-69275	M Phase;Recruitment of NuMA to mitotic centrosomes;Mitotic Prometaphase;Cell Cycle;Cell Cycle, Mitotic;Recruitment of mitotic centrosome proteins and complexes;Mitotic G2-G2/M phases;Centrosome maturation;G2/M Transition	3J8K9	Z:Cytoskeleton	P58854	Gamma-tubulin complex component 3 OS=Mus musculus OX=10090 GN=Tubgcp3 PE=1 SV=2	PF04130;; PF17681	GCP_C_terminal;;GCP_N_terminal	Gamma tubulin complex component C-terminal;;Gamma tubulin complex component N-terminal	16.67	20.27	18.52	21.14	24.67	25.94	14.83	14.02	17.01	18.23	23	18.74
ENSMUSG00000000766	Oprm1	opioid receptor, mu 1 [Source:MGI Symbol;Acc:MGI:97441]	GO:0008022;; GO:0032094;; GO:0099055;; GO:0048149;; GO:0007626;; GO:0009314;; GO:0043951;; GO:0043950;; GO:0038003;; GO:0030424;; GO:0042220;; GO:0045429;; GO:0038047;; GO:0004979;; GO:0032590;; GO:0032496;; GO:0050769;; GO:0031635;; GO:0002438;; GO:0004930;; GO:0005925;; GO:0042277;; GO:0032100;; GO:0051930;; GO:0016020;; GO:0070848;; GO:0045019;; GO:0001965;; GO:2000310;; GO:0007186;; GO:009905…	molecular_function;;biological_process;;cellular_component;;biological_process;;biological_process;;biological_process;;biological_process;;biological_process;;biological_process;;cellular_component;;biological_process;;biological_process;;molecular_function;;molecular_function;;cellular_component;;biological_process;;biological_process;;biological_process;;biological_process;;molecular_function;…	protein C-terminus binding;;response to food;;integral component of postsynaptic membrane;;behavioral response to ethanol;;locomotory behavior;;response to radiation;;negative regulation of cAMP-mediated signaling;;positive regulation of cAMP-mediated signaling;;opioid receptor signaling pathway;;axon;;response to cocaine;;positive regulation of nitric oxide biosynthetic process;;morphine recepto…	K04215	OPRM1	mmu04915;; mmu04080;; mmu05032	Estrogen signaling pathway;;Neuroactive ligand-receptor interaction;;Morphine addiction	XP_017169315.1	mu-type opioid receptor isoform X2 [Mus musculus]	R-MMU-60951	Oprm1	R-MMU-373076;R-MMU-388396;R-MMU-372790;R-MMU-202040;R-MMU-375276;R-MMU-418594;R-MMU-500792;R-MMU-111885;R-MMU-162582	Class A/1 (Rhodopsin-like receptors);GPCR downstream signalling;Signaling by GPCR;G-protein activation;Peptide ligand-binding receptors;G alpha (i) signalling events;GPCR ligand binding;Opioid Signalling;Signal Transduction	3J79T	T:Signal transduction mechanisms	P42866	Mu-type opioid receptor OS=Mus musculus OX=10090 GN=Oprm1 PE=1 SV=1	PF00001(7tm_1:7 transmembrane receptor ;; PF10320;; PF10328	-;;7TM_GPCR_Srsx;;7TM_GPCR_Srx	hodopsin family);;Serpentine type 7TM GPCR chemoreceptor Srsx;;Serpentine type 7TM GPCR chemoreceptor Srx	0	0	0	0	0	0	0	0	0	0	0	0
ENSMUSG00000000776	Polr3d	polymerase (RNA) III (DNA directed) polypeptide D [Source:MGI Symbol;Acc:MGI:1914315]	GO:0016607;; GO:0045089;; GO:0051607;; GO:0045087;; GO:0005666;; GO:0005634;; GO:0005654;; GO:0000790;; GO:0032728;; GO:0003677;; GO:0003899;; GO:0003682;; GO:0006383;; GO:0005829	cellular_component;;biological_process;;biological_process;;biological_process;;cellular_component;;cellular_component;;cellular_component;;cellular_component;;biological_process;;molecular_function;;molecular_function;;molecular_function;;biological_process;;cellular_component	nuclear speck;;positive regulation of innate immune response;;defense response to virus;;innate immune response;;DNA-directed RNA polymerase III complex;;nucleus;;nucleoplasm;;nuclear chromatin;;positive regulation of interferon-beta production;;DNA binding;;DNA-directed RNA polymerase activity;;chromatin binding;;transcription from RNA polymerase III promoter;;cytosol	K03026	RPC4, POLR3D	mmu04623;; mmu03020	Cytosolic DNA-sensing pathway;;RNA polymerase	XP_006519501	DNA-directed RNA polymerase III subunit RPC4 isoform X1 [Mus musculus]	R-MMU-83704	Polr3d	R-MMU-74160;R-MMU-74158;R-MMU-76061;R-MMU-76071;R-MMU-76046;R-MMU-76066	Gene expression (Transcription);RNA Polymerase III Transcription;RNA Polymerase III Transcription Initiation From Type 1 Promoter;RNA Polymerase III Transcription Initiation From Type 3 Promoter;RNA Polymerase III Transcription Initiation;RNA Polymerase III Transcription Initiation From Type 2 Promoter	3JF33	K:Transcription	Q91WD1	DNA-directed RNA polymerase III subunit RPC4 OS=Mus musculus OX=10090 GN=Polr3d PE=2 SV=2	PF05132	RNA_pol_Rpc4	RNA polymerase III RPC4	12.89	15.05	14.08	19.41	22.74	16.64	7.41	12.31	11.33	10.82	12.9	12.05
ENSMUSG00000000782	Tcf7	transcription factor 7, T cell specific [Source:MGI Symbol;Acc:MGI:98507]	GO:0044212;; GO:0016604;; GO:0033153(biological_process:T cell receptor V;; GO:0071353;; GO:0008013;; GO:0060070;; GO:0006357	molecular_function;;cellular_component;;-;;biological_process;;molecular_function;;biological_process;;biological_process	transcription regulatory region DNA binding;;nuclear body;;)J recombination;;cellular response to interleukin-4;;beta-catenin binding;;canonical Wnt signaling pathway;;regulation of transcription from RNA polymerase II promoter	K02620	TCF7, TCF-1	mmu05165;; mmu04916;; mmu05167;; mmu05210;; mmu04550;; mmu05200;; mmu05224;; mmu05225;; mmu05217;; mmu05216;; mmu04520;; mmu05221;; mmu04310;; mmu05412(Arrhythmogenic right ventricular cardiomyopathy ;; mmu05132;; mmu05215;; mmu04934;; mmu04390;; mmu05226;; mmu05213	Human papillomavirus infection;;Melanogenesis;;Kaposi sarcoma-associated herpesvirus infection;;Colorectal cancer;;Signaling pathways regulating pluripotency of stem cells;;Pathways in cancer;;Breast cancer;;Hepatocellular carcinoma;;Basal cell carcinoma;;Thyroid cancer;;Adherens junction;;Acute myeloid leukemia;;Wnt signaling pathway;;ARVC);;Salmonella infection;;Prostate cancer;;Cushing syndrom…	XP_030101628	transcription factor 7 isoform X3 [Mus musculus]	------				3J7JF	K:Transcription	Q80UF1	Transcription factor 7, T-cell specific OS=Mus musculus OX=10090 GN=Tcf7 PE=2 SV=1	PF00505(HMG_box:HMG ;; PF08347;; PF09011	-;;CTNNB1_binding;;HMG_box_2	igh mobility group) box;;N-terminal CTNNB1 binding;;HMG-box domain	2.16	2.6	1.52	3.13	1.94	2.6	3.73	1.5	3.04	1.53	2.83	4.82
ENSMUSG00000000787	Ddx3x	DEAD box helicase 3, X-linked [Source:MGI Symbol;Acc:MGI:103064]	GO:0045087;; GO:0033592;; GO:0030308;; GO:0008143(molecular_function:poly;; GO:0030307;; GO:0034063;; GO:0071243;; GO:0010628;; GO:0016887;; GO:0003677;; GO:0071902;; GO:0031369;; GO:0048027;; GO:0035556;; GO:0005737;; GO:0008625;; GO:0009615;; GO:0005634;; GO:0071470;; GO:0045070;; GO:0042256;; GO:0043065;; GO:0090263;; GO:0043066;; GO:0043280;; GO:0045727;; GO:0043024;; GO:0005524;; GO:1900087;…	biological_process;;molecular_function;;biological_process;;-;;biological_process;;biological_process;;biological_process;;biological_process;;molecular_function;;molecular_function;;biological_process;;molecular_function;;molecular_function;;biological_process;;cellular_component;;biological_process;;biological_process;;cellular_component;;biological_process;;biological_process;;biological_proce…	innate immune response;;RNA strand annealing activity;;negative regulation of cell growth;;) binding;;positive regulation of cell growth;;stress granule assembly;;cellular response to arsenic-containing substance;;positive regulation of gene expression;;ATPase activity;;DNA binding;;positive regulation of protein serine/threonine kinase activity;;translation initiation factor binding;;mRNA 5'-UTR…	K11594	DDX3X, bel	mmu05203;; mmu05161;; mmu04622	Viral carcinogenesis;;Hepatitis B;;RIG-I-like receptor signaling pathway	NP_034158	ATP-dependent RNA helicase DDX3X [Mus musculus]	R-MMU-6801275;;R-MMU-6806507;;R-MMU-6801273	Ddx3x;;Ddx3x;;Ddx3x	R-MMU-168249;R-MMU-6798695;R-MMU-168256;R-MMU-168249;R-MMU-6798695;R-MMU-168256;R-MMU-168249;R-MMU-6798695;R-MMU-168256	Innate Immune System;Neutrophil degranulation;Immune System;Innate Immune System;Neutrophil degranulation;Immune System;Innate Immune System;Neutrophil degranulation;Immune System	3J1Z8	A:RNA processing and modification	Q62167	ATP-dependent RNA helicase DDX3X OS=Mus musculus OX=10090 GN=Ddx3x PE=1 SV=3	PF00270;; PF00271;; PF04851	DEAD;;Helicase_C;;ResIII	DEAD/DEAH box helicase;;Helicase conserved C-terminal domain;;Type III restriction enzyme, res subunit	109.31	121.07	120.46	141.29	133.13	122.23	75.98	116.08	110.39	84.68	86.78	85.55
ENSMUSG00000000791	Il12rb1	interleukin 12 receptor, beta 1 [Source:MGI Symbol;Acc:MGI:104579]	GO:0009897;; GO:0038155;; GO:0071346;; GO:0043235;; GO:0042104;; GO:0019955;; GO:0018108;; GO:0042022;; GO:0002230;; GO:0035722;; GO:0002827;; GO:0032729;; GO:0072536;; GO:0005886;; GO:0004896	cellular_component;;biological_process;;biological_process;;cellular_component;;biological_process;;molecular_function;;biological_process;;cellular_component;;biological_process;;biological_process;;biological_process;;biological_process;;cellular_component;;cellular_component;;molecular_function	external side of plasma membrane;;interleukin-23-mediated signaling pathway;;cellular response to interferon-gamma;;receptor complex;;positive regulation of activated T cell proliferation;;cytokine binding;;peptidyl-tyrosine phosphorylation;;interleukin-12 receptor complex;;positive regulation of defense response to virus by host;;interleukin-12-mediated signaling pathway;;positive regulation of …	K05063	IL12RB1, CD212	mmu04658;; mmu04659;; mmu05200;; mmu05321(Inflammatory bowel disease ;; mmu04060;; mmu04630	Th1 and Th2 cell differentiation;;Th17 cell differentiation;;Pathways in cancer;;IBD);;Cytokine-cytokine receptor interaction;;Jak-STAT signaling pathway	NP_032379	interleukin-12 receptor subunit beta-1 precursor [Mus musculus]	R-MMU-447227	Il12rb1	R-MMU-168256;R-MMU-1280215;R-MMU-9020933;R-MMU-9020591;R-MMU-449147;R-MMU-447115	Immune System;Cytokine Signaling in Immune system;Interleukin-23 signaling;Interleukin-12 signaling;Signaling by Interleukins;Interleukin-12 family signaling	3J90X	T:Signal transduction mechanisms	Q60837	Interleukin-12 receptor subunit beta-1 OS=Mus musculus OX=10090 GN=Il12rb1 PE=1 SV=2	PF00041	fn3	Fibronectin type III domain	1.23	0.55	0.85	0.23	0.33	0.76	3.15	0.39	1.27	0.35	0.97	1.93
ENSMUSG00000000792	Slc5a5	solute carrier family 5 (sodium iodide symporter), member 5 [Source:MGI Symbol;Acc:MGI:2149330]	GO:0071371;; GO:0016021;; GO:0008507;; GO:0005634;; GO:0071320;; GO:0006590	biological_process;;cellular_component;;molecular_function:sodium;;cellular_component;;biological_process;;biological_process	cellular response to gonadotropin stimulus;;integral component of membrane;;iodide symporter activity;;nucleus;;cellular response to cAMP;;thyroid hormone generation	K14385	SLC5A5, NIS	mmu04918	Thyroid hormone synthesis	NP_444478	sodium/iodide cotransporter [Mus musculus]	------				3J4B6	P:Inorganic ion transport and metabolism	G3X8P5	Sodium/iodide cotransporter OS=Mus musculus OX=10090 GN=Slc5a5 PE=3 SV=1	PF00474	SSF:Sodium	solute symporter family	0.12	0.02	0.48	0.22	0.22	0.12	0.11	0.07	0.28	0.07	0.29	0.28
ENSMUSG00000000794	Kcnn3	potassium intermediate/small conductance calcium-activated channel, subfamily N, member 3 [Source:MGI Symbol;Acc:MGI:2153183]	GO:0005737;; GO:0031594;; GO:0071805;; GO:0006813;; GO:0016021;; GO:0044297;; GO:0016286;; GO:0030175;; GO:0005516;; GO:0043005;; GO:0005886;; GO:0046982;; GO:0043025	cellular_component;;cellular_component;;biological_process;;biological_process;;cellular_component;;cellular_component;;molecular_function;;cellular_component;;molecular_function;;cellular_component;;cellular_component;;molecular_function;;cellular_component	cytoplasm;;neuromuscular junction;;potassium ion transmembrane transport;;potassium ion transport;;integral component of membrane;;cell body;;small conductance calcium-activated potassium channel activity;;filopodium;;calmodulin binding;;neuron projection;;plasma membrane;;protein heterodimerization activity;;neuronal cell body	K04944	KCNN3, KCA2.3	mmu04929;; mmu04911	GnRH secretion;;Insulin secretion	NP_536714	small conductance calcium-activated potassium channel protein 3 [Mus musculus]	R-MMU-977490	Kcnn3	R-MMU-1296052;R-MMU-1296071;R-MMU-112316	Ca2+ activated K+ channels;Potassium Channels;Neuronal System	3JCYN	P:Inorganic ion transport and metabolism	P58391	Small conductance calcium-activated potassium channel protein 3 OS=Mus musculus OX=10090 GN=Kcnn3 PE=1 SV=2	PF03530;; PF02888;; PF07885	SK_channel;;CaMBD;;Ion_trans_2	Calcium-activated SK potassium channel;;Calmodulin binding domain;;Ion channel	0	0	0	0	0.04	0.02	0.01	0.02	0.01	0.2	0.03	0
ENSMUSG00000000804	Usp32	ubiquitin specific peptidase 32 [Source:MGI Symbol;Acc:MGI:2144475]	GO:0005794;; GO:0005829;; GO:0006511;; GO:0005509;; GO:0016579;; GO:0004843	cellular_component;;cellular_component;;biological_process;;molecular_function;;biological_process;;molecular_function	Golgi apparatus;;cytosol;;ubiquitin-dependent protein catabolic process;;calcium ion binding;;protein deubiquitination;;thiol-dependent ubiquitin-specific protease activity	K11837	USP6_32	------	------	NP_001025105	ubiquitin carboxyl-terminal hydrolase 32 [Mus musculus]	------				3J2FV	O:Posttranslational modification, protein turnover, chaperones	F8VPZ3	Ubiquitinyl hydrolase 1 OS=Mus musculus OX=10090 GN=Usp32 PE=1 SV=1	PF00443;; PF06337;; PF13202;; PF13423;; PF00036;; PF13405;; PF13499;; PF14836;; PF14560	UCH;;DUSP;;EF-hand_5;;UCH_1;;EF-hand_1;;EF-hand_6;;EF-hand_7;;Ubiquitin_3;;Ubiquitin_2	Ubiquitin carboxyl-terminal hydrolase;;DUSP domain;;EF hand;;Ubiquitin carboxyl-terminal hydrolase;;EF hand;;EF-hand domain;;EF-hand domain pair;;Ubiquitin-like domain;;Ubiquitin-like domain	6.93	5.48	9.28	8.93	9.03	8.58	7.48	7.58	8.22	6.17	9.78	7.55
ENSMUSG00000000805	Car4	carbonic anhydrase 4 [Source:MGI Symbol;Acc:MGI:1096574]	GO:0015701;; GO:0046658;; GO:0008270;; GO:0042383;; GO:0030667;; GO:0070062;; GO:0006885;; GO:0016020;; GO:0048471;; GO:0004089;; GO:0015670;; GO:0005794;; GO:0005791;; GO:0005793;; GO:0016324;; GO:0009986;; GO:0030658;; GO:0005886;; GO:0031362;; GO:0005802;; GO:0031526;; GO:0016529	biological_process;;cellular_component;;molecular_function;;cellular_component;;cellular_component;;cellular_component;;biological_process;;cellular_component;;cellular_component;;molecular_function;;biological_process;;cellular_component;;cellular_component;;cellular_component;;cellular_component;;cellular_component;;cellular_component;;cellular_component;;cellular_component;;cellular_component;…	bicarbonate transport;;anchored component of plasma membrane;;zinc ion binding;;sarcolemma;;secretory granule membrane;;extracellular exosome;;regulation of pH;;membrane;;perinuclear region of cytoplasm;;carbonate dehydratase activity;;carbon dioxide transport;;Golgi apparatus;;rough endoplasmic reticulum;;endoplasmic reticulum-Golgi intermediate compartment;;apical plasma membrane;;cell surface;…	K18246	CA4	mmu04964;; mmu00910	Proximal tubule bicarbonate reclamation;;Nitrogen metabolism	NP_031633	carbonic anhydrase 4 precursor [Mus musculus]	R-MMU-1237024	Ca4	R-MMU-1480926;R-MMU-1430728;R-MMU-1237044;R-MMU-1247673;R-MMU-1475029;R-MMU-382551	O2/CO2 exchange in erythrocytes;Metabolism;Erythrocytes take up carbon dioxide and release oxygen;Erythrocytes take up oxygen and release carbon dioxide;Reversible hydration of carbon dioxide;Transport of small molecules	3JB7X	P:Inorganic ion transport and metabolism	Q64444	Carbonic anhydrase 4 OS=Mus musculus OX=10090 GN=Ca4 PE=1 SV=1	PF00194	Carb_anhydrase	Eukaryotic-type carbonic anhydrase	508.5	132.62	357.48	155.51	337.27	204.79	565.23	719.53	958.14	194.69	131.06	297.05
ENSMUSG00000000811	Txnrd3	thioredoxin reductase 3 [Source:MGI Symbol;Acc:MGI:2386711]	GO:0005737;; GO:0050660;; GO:0005783;; GO:0001825;; GO:0030154;; GO:0005739;; GO:0005654;; GO:0007283;; GO:0006749;; GO:0045454;; GO:0009055;; GO:0015035;; GO:0005829;; GO:0004791	cellular_component;;molecular_function;;cellular_component;;biological_process;;biological_process;;cellular_component;;cellular_component;;biological_process;;biological_process;;biological_process;;molecular_function;;molecular_function;;cellular_component;;molecular_function	cytoplasm;;flavin adenine dinucleotide binding;;endoplasmic reticulum;;blastocyst formation;;cell differentiation;;mitochondrion;;nucleoplasm;;spermatogenesis;;glutathione metabolic process;;cell redox homeostasis;;electron carrier activity;;protein disulfide oxidoreductase activity;;cytosol;;thioredoxin-disulfide reductase activity	K22182	TXNRD	mmu05200;; mmu05225;; mmu00450	Pathways in cancer;;Hepatocellular carcinoma;;Selenocompound metabolism	NP_694802	thioredoxin reductase 3 isoform 2 [Mus musculus]	------				3J3QD	O:Posttranslational modification, protein turnover, chaperones	TRXR3	------	PF00462;; PF02852;; PF07992;; PF00070;; PF13738;; PF00890;; PF01946;; PF01262;; PF03486;; PF01266;; PF12831	Glutaredoxin;;Pyr_redox_dim;;Pyr_redox_2;;Pyr_redox;;Pyr_redox_3;;FAD_binding_2;;Thi4;;AlaDh_PNT_C;;HI0933_like;;DAO;;FAD_oxidored	Glutaredoxin;;Pyridine nucleotide-disulphide oxidoreductase, dimerisation domain;;Pyridine nucleotide-disulphide oxidoreductase;;Pyridine nucleotide-disulphide oxidoreductase;;Pyridine nucleotide-disulphide oxidoreductase;;FAD binding domain;;Thi4 family;;Alanine dehydrogenase/PNT, C-terminal domain;;HI0933-like protein;;FAD dependent oxidoreductase;;FAD dependent oxidoreductase	3	4	3.57	5.71	4.13	4.84	1.35	3.46	2.41	2.83	4.52	2
ENSMUSG00000000817	Fasl	Fas ligand (TNF superfamily, member 6) [Source:MGI Symbol;Acc:MGI:99255]	GO:0009897;; GO:0006925;; GO:0005125;; GO:0005123;; GO:1903514;; GO:0097190;; GO:0097191;; GO:0005164;; GO:0048388;; GO:0043525;; GO:0060205;; GO:0032496;; GO:0030644;; GO:0008625;; GO:0070062;; GO:0000122;; GO:0031410;; GO:0016021;; GO:0070848;; GO:0043065;; GO:0045742;; GO:0005886;; GO:0048471;; GO:0043123;; GO:0008284;; GO:0070266;; GO:0006919;; GO:0009986;; GO:2000353;; GO:0043202;; GO:000695…	cellular_component;;biological_process;;molecular_function;;molecular_function;;biological_process;;biological_process;;biological_process;;molecular_function;;biological_process;;biological_process;;cellular_component;;biological_process;;biological_process;;biological_process;;cellular_component;;biological_process;;cellular_component;;cellular_component;;biological_process;;biological_process;…	external side of plasma membrane;;inflammatory cell apoptotic process;;cytokine activity;;death receptor binding;;calcium ion transport from endoplasmic reticulum to cytosol;;apoptotic signaling pathway;;extrinsic apoptotic signaling pathway;;tumor necrosis factor receptor binding;;endosomal lumen acidification;;positive regulation of neuron apoptotic process;;cytoplasmic vesicle lumen;;response …	K04389	TNFSF6, FASL, CD178	mmu05200;; mmu05143;; mmu05320;; mmu05205;; mmu05168;; mmu05170;; mmu04940;; mmu04014;; mmu04217;; mmu04210;; mmu04068;; mmu04722;; mmu05330;; mmu05332;; mmu04060;; mmu04932(Non-alcoholic fatty liver disease ;; mmu05165;; mmu05164;; mmu04010;; mmu05161;; mmu05160;; mmu05163;; mmu05162;; mmu04650;; mmu05142(Chagas disease ;; mmu04151;; mmu01524	Pathways in cancer;;African trypanosomiasis;;Autoimmune thyroid disease;;Proteoglycans in cancer;;Herpes simplex virus 1 infection;;Human immunodeficiency virus 1 infection;;Type I diabetes mellitus;;Ras signaling pathway;;Necroptosis;;Apoptosis;;FoxO signaling pathway;;Neurotrophin signaling pathway;;Allograft rejection;;Graft-versus-host disease;;Cytokine-cytokine receptor interaction;;NAFLD);;…	NP_001192172	tumor necrosis factor ligand superfamily member 6 isoform 2 [Mus musculus]	R-MMU-66212	Faslg	R-MMU-5213460;R-MMU-75157;R-MMU-3371378;R-MMU-109581;R-MMU-73887;R-MMU-5357769;R-MMU-5218900;R-MMU-5357801;R-MMU-140534;R-MMU-69416;R-MMU-5218859;R-MMU-5675482;R-MMU-162582	RIPK1-mediated regulated necrosis;FasL/ CD95L signaling;Regulation by c-FLIP;Apoptosis;Death Receptor Signalling;Caspase activation via extrinsic apoptotic signalling pathway;CASP8 activity is inhibited;Programmed Cell Death;Caspase activation via Death Receptors in the presence of ligand;Dimerization of procaspase-8;Regulated Necrosis;Regulation of necroptotic cell death;Signal Transduction	3J3KF	T:Signal transduction mechanisms	P41047	Tumor necrosis factor ligand superfamily member 6 OS=Mus musculus OX=10090 GN=Faslg PE=1 SV=1	PF00229(TNF:TNF;; PF00229(TNF:TNF	-;;-	umour Necrosis Factor) family ;;umour Necrosis Factor) family	0.98	0.7	0.75	0.32	0.35	0.53	3.34	0.61	1.86	0.21	1.25	1.73
ENSMUSG00000000823	Zfp512b	zinc finger protein 512B [Source:MGI Symbol;Acc:MGI:2685478]	GO:0005634;; GO:0003676	cellular_component;;molecular_function	nucleus;;nucleic acid binding	------	------	------	------	AAH56460.1	Znf512b protein, partial [Mus musculus]	------				3J80B	S:Function unknown	Q6PHP4(Zinc finger protein 512B	Fragment) OS=Mus musculus OX=10090 GN=Zfp512b PE=1 SV=1	PF13894;; PF00096;; PF12171	zf-C2H2_4;;zf-C2H2;;zf-C2H2_jaz	C2H2-type zinc finger;;Zinc finger, C2H2 type;;Zinc-finger double-stranded RNA-binding	10.45	9.69	6.64	10.83	9.81	15.01	5.7	5.33	10.96	5.48	9.62	9.38
ENSMUSG00000000826	Dnajc5	DnaJ heat shock protein family (Hsp40) member C5 [Source:MGI Symbol;Acc:MGI:892995]	GO:0042470;; GO:0098793;; GO:0008021;; GO:0031594;; GO:0043524;; GO:0005886;; GO:0098693;; GO:0043008;; GO:0061077;; GO:0098993	cellular_component;;cellular_component;;cellular_component;;cellular_component;;biological_process;;cellular_component;;biological_process;;molecular_function;;biological_process;;cellular_component	melanosome;;presynapse;;synaptic vesicle;;neuromuscular junction;;negative regulation of neuron apoptotic process;;plasma membrane;;regulation of synaptic vesicle cycle;;ATP-dependent protein binding;;chaperone-mediated protein folding;;anchored component of synaptic vesicle membrane	K09525	DNAJC5	mmu04141	Protein processing in endoplasmic reticulum	NP_001258514	dnaJ homolog subfamily C member 5 [Mus musculus]	R-MMU-936512;;R-MMU-6800990;;R-MMU-888598;;R-MMU-6799144	Dnajc5;;Dnajc5;;Dnajc5;;Dnajc5	R-MMU-112310;R-MMU-112316;R-MMU-112315;R-MMU-168249;R-MMU-6798695;R-MMU-888590;R-MMU-168256;R-MMU-168249;R-MMU-6798695;R-MMU-168256;R-MMU-888590;R-MMU-112310;R-MMU-112316;R-MMU-112315;R-MMU-168249;R-MMU-6798695;R-MMU-168256	Neurotransmitter release cycle;Neuronal System;Transmission across Chemical Synapses;Innate Immune System;Neutrophil degranulation;GABA synthesis, release, reuptake and degradation;Immune System;Innate Immune System;Neutrophil degranulation;Immune System;GABA synthesis, release, reuptake and degradation;Neurotransmitter release cycle;Neuronal System;Transmission across Chemical Synapses;Innate Im…	3JDMB	O:Posttranslational modification, protein turnover, chaperones	P60904	DnaJ homolog subfamily C member 5 OS=Mus musculus OX=10090 GN=Dnajc5 PE=1 SV=1	PF00226	DnaJ	DnaJ domain	31.05	20.39	36.11	31.7	33.8	29.88	35.63	27.31	37.54	19.83	36.48	30.59
ENSMUSG00000000827	Tpd52l2	tumor protein D52-like 2 [Source:MGI Symbol;Acc:MGI:1913564]	GO:0005737;; GO:0048471;; GO:0046982;; GO:0042803	cellular_component;;cellular_component;;molecular_function;;molecular_function	cytoplasm;;perinuclear region of cytoplasm;;protein heterodimerization activity;;protein homodimerization activity	------	------	------	------	NP_001360888	tumor protein D54 isoform h [Mus musculus]	------				3J5J1	T:Signal transduction mechanisms	Q9CYZ2	Tumor protein D54 OS=Mus musculus OX=10090 GN=Tpd52l2 PE=1 SV=1	PF04201	TPD52	Tumour protein D52 family	39.59	42.07	33.76	48.21	45.18	45.68	31.79	40.98	34.66	32.69	34.7	29.96
ENSMUSG00000000838	Fmr1	FMRP translational regulator 1 [Source:MGI Symbol;Acc:MGI:95564]	GO:0033592;; GO:0032797;; GO:1990124;; GO:0030426;; GO:0044830;; GO:0005844;; GO:0034046(molecular_function:poly;; GO:0036464;; GO:0035064;; GO:0044325;; GO:0048027;; GO:0031369;; GO:2001022;; GO:0000381;; GO:0043204;; GO:0005730;; GO:0005654;; GO:0060998;; GO:0003730;; GO:0019034;; GO:0048471;; GO:0043022;; GO:0033129;; GO:0098908;; GO:0042803;; GO:0098586;; GO:0051489;; GO:0030371;; GO:0006974;…	molecular_function;;cellular_component;;cellular_component;;cellular_component;;biological_process;;cellular_component;;-;;cellular_component;;molecular_function;;molecular_function;;molecular_function;;molecular_function;;biological_process;;biological_process;;cellular_component;;cellular_component;;cellular_component;;biological_process;;molecular_function;;cellular_component;;cellular_compone…	RNA strand annealing activity;;SMN complex;;messenger ribonucleoprotein complex;;growth cone;;modulation by host of viral RNA genome replication;;polysome;;) binding;;cytoplasmic ribonucleoprotein granule;;methylated histone binding;;ion channel binding;;mRNA 5'-UTR binding;;translation initiation factor binding;;positive regulation of response to DNA damage stimulus;;regulation of alternative mR…	K15516	FMR	------	------	NP_001277353.1	synaptic functional regulator FMR1 isoform 2 [Mus musculus]	------				3J7H1	T:Signal transduction mechanisms	Q6AXB7	Synaptic functional regulator FMR1 OS=Mus musculus OX=10090 GN=Fmr1 PE=1 SV=1	PF00013;; PF12235;; PF16098;; PF05641;; PF17904;; PF18336	KH_1;;FXMRP1_C_core;;FXMR_C2;;Agenet;;KH_9;;Tudor_FRX1	KH domain;;Fragile X-related 1 protein core C terminal;;Fragile X-related mental retardation protein C-terminal region 2;;Agenet domain;;FMRP KH0 domain;;Fragile X mental retardation Tudor domain	22.7	25.58	24.74	24.46	30.49	25.42	18.14	17.6	22.19	20.1	25.49	22.38
ENSMUSG00000000861	Bcl11a	B cell CLL/lymphoma 11A (zinc finger protein) [Source:MGI Symbol;Acc:MGI:106190]	GO:0048671;; GO:0048672;; GO:0010629;; GO:0010628;; GO:1903860;; GO:0005737;; GO:0043565;; GO:0016604;; GO:0000122;; GO:0005634;; GO:0003714;; GO:0005654;; GO:2000171;; GO:2000173;; GO:0046872;; GO:0030183;; GO:0019901;; GO:0010977;; GO:0010976;; GO:0016925;; GO:1904800;; GO:0001227;; GO:0050773;; GO:0003700;; GO:0030217;; GO:0006355;; GO:0014069;; GO:0000978;; GO:0046982	biological_process;;biological_process;;biological_process;;biological_process;;biological_process;;cellular_component;;molecular_function;;cellular_component;;biological_process;;cellular_component;;molecular_function;;cellular_component;;biological_process;;biological_process;;molecular_function;;biological_process;;molecular_function;;biological_process;;biological_process;;biological_process;…	negative regulation of collateral sprouting;;positive regulation of collateral sprouting;;negative regulation of gene expression;;positive regulation of gene expression;;negative regulation of dendrite extension;;cytoplasm;;sequence-specific DNA binding;;nuclear body;;negative regulation of transcription from RNA polymerase II promoter;;nucleus;;transcription corepressor activity;;nucleoplasm;;ne…	K22045	BCL11A	------	------	NP_001229863	B-cell lymphoma/leukemia 11A isoform 4 [Mus musculus]	------				3J9NF	K:Transcription	Q9QYE3	B-cell lymphoma/leukemia 11A OS=Mus musculus OX=10090 GN=Bcl11a PE=1 SV=1	PF00096;; PF13894;; PF13465;; PF13909	zf-C2H2;;zf-C2H2_4;;zf-H2C2_2;;zf-H2C2_5	Zinc finger, C2H2 type;;C2H2-type zinc finger;;Zinc-finger double domain;;C2H2-type zinc-finger domain	1.68	2.86	3.67	3.65	2.76	3.8	1.92	1.97	1.84	3.46	4.36	2.67
ENSMUSG00000000869	Il4	interleukin 4 [Source:MGI Symbol;Acc:MGI:96556]	GO:0009897;; GO:0005125;; GO:0008083;; GO:0006914;; GO:0042113;; GO:0005136;; GO:0042976;; GO:0031296;; GO:0005615	cellular_component;;molecular_function;;molecular_function;;biological_process;;biological_process;;molecular_function;;biological_process;;biological_process;;cellular_component	external side of plasma membrane;;cytokine activity;;growth factor activity;;autophagy;;B cell activation;;interleukin-4 receptor binding;;activation of Janus kinase activity;;B cell costimulation;;extracellular space	K05430	IL4	mmu04672;; mmu04664;; mmu04657;; mmu04658;; mmu04659;; mmu05200;; mmu05321(Inflammatory bowel disease ;; mmu05320;; mmu05310;; mmu04640;; mmu05330;; mmu04151;; mmu04060;; mmu04630;; mmu05140;; mmu04660	Intestinal immune network for IgA production;;Fc epsilon RI signaling pathway;;IL-17 signaling pathway;;Th1 and Th2 cell differentiation;;Th17 cell differentiation;;Pathways in cancer;;IBD);;Autoimmune thyroid disease;;Asthma;;Hematopoietic cell lineage;;Allograft rejection;;PI3K-Akt signaling pathway;;Cytokine-cytokine receptor interaction;;Jak-STAT signaling pathway;;Leishmaniasis;;T cell recep…	NP_067258	interleukin-4 precursor [Mus musculus]	R-MMU-447110	Il4	R-MMU-6785807;R-MMU-449147;R-MMU-1280215;R-MMU-168256	Interleukin-4 and Interleukin-13 signaling;Signaling by Interleukins;Cytokine Signaling in Immune system;Immune System	3JIB3	T:Signal transduction mechanisms	P07750	Interleukin-4 OS=Mus musculus OX=10090 GN=Il4 PE=1 SV=1	PF00727	IL4	Interleukin 4	0	0	0	0	0	0.12	0	0.14	0	0	0	0.18
ENSMUSG00000000876	Pxmp4	peroxisomal membrane protein 4 [Source:MGI Symbol;Acc:MGI:1891701]	GO:0016021;; GO:0005778;; GO:0005777	cellular_component;;cellular_component;;cellular_component	integral component of membrane;;peroxisomal membrane;;peroxisome	K13350	PXMP4, PMP24	mmu04146	Peroxisome	NP_067509	peroxisomal membrane protein 4 [Mus musculus]	R-MMU-9603776;;R-MMU-9603780	Pxmp4;;Pxmp4	R-MMU-9603798;R-MMU-9609507;R-MMU-9603798;R-MMU-9609507	Class I peroxisomal membrane protein import;Protein localization;Class I peroxisomal membrane protein import;Protein localization	3JE2X	U:Intracellular trafficking, secretion, and vesicular transport	Q9JJW0	Peroxisomal membrane protein 4 OS=Mus musculus OX=10090 GN=Pxmp4 PE=1 SV=3	PF02466	Tim17	Tim17/Tim22/Tim23/Pmp24 family	15.91	20.37	28.53	21.83	21.83	22.33	18.67	18.19	15.21	20.25	35.69	19.38
ENSMUSG00000000881	Dlg3	discs large MAGUK scaffold protein 3 [Source:MGI Symbol;Acc:MGI:1888986]	GO:0008022;; GO:0032281;; GO:0010923;; GO:0045197;; GO:0030426;; GO:0031594;; GO:0045202;; GO:0005923;; GO:0030054;; GO:0005737;; GO:0097120;; GO:0099092;; GO:0043005;; GO:0061098;; GO:0043025;; GO:0098609;; GO:0035255;; GO:0016323;; GO:0019900;; GO:0019903;; GO:0030165;; GO:0014069;; GO:0019904;; GO:0005911;; GO:0007268;; GO:0005886;; GO:0099072;; GO:0001736;; GO:0031625;; GO:0043198;; GO:001990…	molecular_function;;cellular_component;;biological_process;;biological_process;;cellular_component;;cellular_component;;cellular_component;;cellular_component;;cellular_component;;cellular_component;;biological_process;;cellular_component;;cellular_component;;biological_process;;cellular_component;;biological_process;;molecular_function;;cellular_component;;molecular_function;;molecular_function;…	protein C-terminus binding;;AMPA glutamate receptor complex;;negative regulation of phosphatase activity;;establishment or maintenance of epithelial cell apical/basal polarity;;growth cone;;neuromuscular junction;;synapse;;bicellular tight junction;;cell junction;;cytoplasm;;receptor localization to synapse;;postsynaptic density, intracellular component;;neuron projection;;positive regulation of …	K21098	DLG3	mmu05165;; mmu04390;; mmu04530	Human papillomavirus infection;;Hippo signaling pathway;;Tight junction	NP_058027	disks large homolog 3 isoform 1 [Mus musculus]	R-MMU-443609;;R-MMU-6794232	Dlg3;;Dlg3	R-MMU-112316;R-MMU-438066;R-MMU-9607240;R-MMU-168256;R-MMU-112315;R-MMU-112314;R-MMU-5673001;R-MMU-5683057;R-MMU-1280215;R-MMU-451308;R-MMU-442755;R-MMU-451326;R-MMU-6794362;R-MMU-451306;R-MMU-8849932;R-MMU-5684996;R-MMU-162582;R-MMU-6794362;R-MMU-6794361;R-MMU-112316	Neuronal System;Unblocking of NMDA receptors, glutamate binding and activation;FLT3 Signaling;Immune System;Transmission across Chemical Synapses;Neurotransmitter receptors and postsynaptic signal transmission;RAF/MAP kinase cascade;MAPK family signaling cascades;Cytokine Signaling in Immune system;Activation of Ca-permeable Kainate Receptor;Activation of NMDA receptors and postsynaptic events;Ac…	3J2K1	T:Signal transduction mechanisms	P70175	Disks large homolog 3 OS=Mus musculus OX=10090 GN=Dlg3 PE=1 SV=1	PF00625;; PF10608(MAGUK_N_PEST:Polyubiquitination ;; PF00595;; PF10600;; PF00018;; PF17820;; PF13180;; PF07653	Guanylate_kin;;-;;PDZ;;PDZ_assoc;;SH3_1;;PDZ_6;;PDZ_2;;SH3_2	Guanylate kinase;;EST) N-terminal domain of MAGUK;;PDZ domain;;PDZ-associated domain of NMDA receptors;;SH3 domain;;PDZ domain;;PDZ domain;;Variant SH3 domain	39.95	23.18	33.15	35.2	36.04	33.12	41.33	26.67	47.23	19.25	28.36	31.55
ENSMUSG00000000884	Gnb1l	guanine nucleotide binding protein (G protein), beta polypeptide 1-like [Source:MGI Symbol;Acc:MGI:1338057]	GO:0035176;; GO:0005737	biological_process;;cellular_component	social behavior;;cytoplasm	K24732	GNB1L	------	------	NP_001272422	guanine nucleotide-binding protein subunit beta-like protein 1 isoform 3 [Mus musculus]	------				3J6EH	S:Function unknown	Q9EQ15	Guanine nucleotide-binding protein subunit beta-like protein 1 OS=Mus musculus OX=10090 GN=Gnb1l PE=2 SV=2	PF00400;; PF12894	WD40;;ANAPC4_WD40	WD domain, G-beta repeat;;Anaphase-promoting complex subunit 4 WD40 domain	2.17	4.31	2.37	3.75	2.98	3.58	0.86	1.79	3.01	1.72	2.51	2.49
ENSMUSG00000000889	Dbh	dopamine beta hydroxylase [Source:MGI Symbol;Acc:MGI:94864]	GO:0042127;; GO:2001236;; GO:0045907;; GO:0005783;; GO:0048149;; GO:0007613;; GO:0030425;; GO:0030424;; GO:0042593;; GO:0050900;; GO:0042596;; GO:0045202;; GO:0008542;; GO:0042420;; GO:0042421;; GO:0005737;; GO:0031418;; GO:0045177;; GO:0005615;; GO:0004500;; GO:0031410;; GO:0016021;; GO:0005815;; GO:0005507;; GO:0043025;; GO:0006589;; GO:0007626;; GO:0030667;; GO:0030658;; GO:0046333;; GO:000830…	biological_process;;biological_process;;biological_process;;cellular_component;;biological_process;;biological_process;;cellular_component;;cellular_component;;biological_process;;biological_process;;biological_process;;cellular_component;;biological_process;;biological_process;;biological_process;;cellular_component;;molecular_function;;cellular_component;;cellular_component;;molecular_function;…	regulation of cell proliferation;;regulation of extrinsic apoptotic signaling pathway;;positive regulation of vasoconstriction;;endoplasmic reticulum;;behavioral response to ethanol;;memory;;dendrite;;axon;;glucose homeostasis;;leukocyte migration;;fear response;;synapse;;visual learning;;dopamine catabolic process;;norepinephrine biosynthetic process;;cytoplasm;;L-ascorbic acid binding;;apical p…	K00503	DBH	mmu00350	Tyrosine metabolism	NP_620392	dopamine beta-hydroxylase [Mus musculus]	R-MMU-209790	Dbh	R-MMU-209776;R-MMU-209905;R-MMU-71291;R-MMU-1430728	Metabolism of amine-derived hormones;Catecholamine biosynthesis;Metabolism of amino acids and derivatives;Metabolism	3J9I0	E:Amino acid transport and metabolism	Q64237	Dopamine beta-hydroxylase OS=Mus musculus OX=10090 GN=Dbh PE=1 SV=2	PF01082;; PF03351;; PF03712	Cu2_monooxygen;;DOMON;;Cu2_monoox_C	Copper type II ascorbate-dependent monooxygenase, N-terminal domain;;DOMON domain;;Copper type II ascorbate-dependent monooxygenase, C-terminal domain	0	0	0	0	0	0	0	0	0	0.06	0	0
ENSMUSG00000000901	Mmp11	matrix metallopeptidase 11 [Source:MGI Symbol;Acc:MGI:97008]	GO:0045599;; GO:0004222;; GO:0005615;; GO:0030574;; GO:0031012;; GO:0030199;; GO:0030198;; GO:0008270;; GO:0071711;; GO:0007275;; GO:0008237	biological_process;;molecular_function;;cellular_component;;biological_process;;cellular_component;;biological_process;;biological_process;;molecular_function;;biological_process;;biological_process;;molecular_function	negative regulation of fat cell differentiation;;metalloendopeptidase activity;;extracellular space;;collagen catabolic process;;extracellular matrix;;collagen fibril organization;;extracellular matrix organization;;zinc ion binding;;basement membrane organization;;multicellular organism development;;metallopeptidase activity	K07993	MMP11	------	------	NP_032632	stromelysin-3 preproprotein [Mus musculus]	R-MMU-1604736;;R-MMU-1442477	Mmp11;;Mmp11	R-MMU-1592389;R-MMU-1474244;R-MMU-1474228;R-MMU-1474244;R-MMU-1592389;R-MMU-1442490;R-MMU-1474228	Activation of Matrix Metalloproteinases;Extracellular matrix organization;Degradation of the extracellular matrix;Extracellular matrix organization;Activation of Matrix Metalloproteinases;Collagen degradation;Degradation of the extracellular matrix	3JFUZ;; 3JFUZ	O:Posttranslational modification, protein turnover, chaperones;;W:Extracellular structures	Q02853	Stromelysin-3 OS=Mus musculus OX=10090 GN=Mmp11 PE=1 SV=2	PF00045;; PF00413	Hemopexin;;Peptidase_M10	Hemopexin;;Matrixin	0.08	0.09	0.29	0.13	0.07	0.21	0.2	0.06	0.26	1.14	0.15	0.22
ENSMUSG00000000902	Smarcb1	SWI/SNF related, matrix associated, actin dependent regulator of chromatin, subfamily b, member 1 [Source:MGI Symbol;Acc:MGI:1328366]	GO:0035060;; GO:2000617;; GO:0071565;; GO:0030154;; GO:0039692;; GO:0090240;; GO:0003677;; GO:1902661;; GO:0007049;; GO:0001741;; GO:0030957;; GO:0005730;; GO:0005634;; GO:0001824;; GO:0003713;; GO:0005654;; GO:0016514;; GO:1900113;; GO:1900110;; GO:0008285;; GO:0001164;; GO:0001650;; GO:0043923;; GO:0043231;; GO:0051091;; GO:0006338;; GO:0007399;; GO:0006337;; GO:0001835;; GO:0006357;; GO:004594…	cellular_component;;biological_process;;cellular_component;;biological_process;;biological_process;;biological_process;;molecular_function;;biological_process;;biological_process;;cellular_component;;molecular_function;;cellular_component;;cellular_component;;biological_process;;molecular_function;;cellular_component;;cellular_component;;biological_process;;biological_process;;biological_process;…	brahma complex;;positive regulation of histone H3-K9 acetylation;;nBAF complex;;cell differentiation;;single stranded viral RNA replication via double stranded DNA intermediate;;positive regulation of histone H4 acetylation;;DNA binding;;positive regulation of glucose mediated signaling pathway;;cell cycle;;XY body;;Tat protein binding;;nucleolus;;nucleus;;blastocyst development;;transcription co…	K11648	SMARCB1, SNF5, INI1	mmu04714;; mmu05225	Thermogenesis;;Hepatocellular carcinoma	NP_035548	SWI/SNF-related matrix-associated actin-dependent regulator of chromatin subfamily B member 1 isoform 1 [Mus musculus]	R-MMU-389261	Smarcb1	R-MMU-3247509;R-MMU-212436;R-MMU-74160;R-MMU-8939243;R-MMU-73857;R-MMU-4839726;R-MMU-3214858;R-MMU-8878171	Chromatin modifying enzymes;Generic Transcription Pathway;Gene expression (Transcription);RUNX1 interacts with co-factors whose precise effect on RUNX1 targets is not known;RNA Polymerase II Transcription;Chromatin organization;RMTs methylate histone arginines;Transcriptional regulation by RUNX1	3J2P4;; 3J2P4	B:Chromatin structure and dynamics;;K:Transcription	Q9Z0H3	SWI/SNF-related matrix-associated actin-dependent regulator of chromatin subfamily B member 1 OS=Mus musculus OX=10090 GN=Smarcb1 PE=1 SV=1	PF04855	SNF5	SNF5 / SMARCB1 / INI1	36.23	43.4	47.06	48.51	44.59	43.64	33.99	36.38	36.76	36.66	47.7	48.34
ENSMUSG00000000903	Vpreb3	pre-B lymphocyte gene 3 [Source:MGI Symbol;Acc:MGI:98938]	GO:0002377;; GO:0051025;; GO:0005615;; GO:0005783;; GO:0006955	biological_process;;biological_process;;cellular_component;;cellular_component;;biological_process	immunoglobulin production;;negative regulation of immunoglobulin secretion;;extracellular space;;endoplasmic reticulum;;immune response	K06553	VPREB, CD179a	------	------	NP_033540.1	pre-B lymphocyte protein 3 isoform 1 precursor [Mus musculus]	------				3JH7N	S:Function unknown	Q61243	8hs20 protein OS=Mus musculus OX=10090 GN=Vpreb3 PE=2 SV=1	PF07686;; PF13927;; PF07679	V-set;;Ig_3;;I-set	Immunoglobulin V-set domain;;Immunoglobulin domain;;Immunoglobulin I-set domain	0	0	0	0	0.13	0	0.14	0	0.13	0.67	0	0.5
ENSMUSG00000000915	Hip1r	huntingtin interacting protein 1 related [Source:MGI Symbol;Acc:MGI:1352504]	GO:2000369;; GO:0016020;; GO:0017124;; GO:0055123;; GO:0061024;; GO:0048268;; GO:0005739;; GO:0005905;; GO:0034316;; GO:0048260;; GO:0030136;; GO:0030665;; GO:0043065;; GO:0032092;; GO:0080025;; GO:0030837;; GO:0032839;; GO:0005546;; GO:0005547;; GO:0003779;; GO:0043066;; GO:0045742;; GO:0097060;; GO:0048471;; GO:0043025;; GO:0042802;; GO:0042803;; GO:0005856;; GO:0006919;; GO:0016324;; GO:003047…	biological_process;;cellular_component;;molecular_function;;biological_process;;biological_process;;biological_process;;cellular_component;;cellular_component;;biological_process;;biological_process;;cellular_component;;cellular_component;;biological_process;;biological_process;;molecular_function;;biological_process;;cellular_component;;molecular_function;;molecular_function;;molecular_function;…	regulation of clathrin-dependent endocytosis;;membrane;;SH3 domain binding;;digestive system development;;membrane organization;;clathrin coat assembly;;mitochondrion;;clathrin-coated pit;;negative regulation of Arp2/3 complex-mediated actin nucleation;;positive regulation of receptor-mediated endocytosis;;clathrin-coated vesicle;;clathrin-coated vesicle membrane;;positive regulation of apoptotic…	K20040	HIP1R, SLA2	------	------	NP_659507	huntingtin-interacting protein 1-related protein [Mus musculus]	R-MMU-8868155;;R-MMU-434348;;R-MMU-434201	Hip1r;;Hip1r;;Hip1r	R-MMU-5653656;R-MMU-8856828;R-MMU-199991;R-MMU-5653656;R-MMU-199991;R-MMU-199992;R-MMU-432722;R-MMU-5653656;R-MMU-199991;R-MMU-199992;R-MMU-432722	Vesicle-mediated transport;Clathrin-mediated endocytosis;Membrane Trafficking;Vesicle-mediated transport;Membrane Trafficking;trans-Golgi Network Vesicle Budding;Golgi Associated Vesicle Biogenesis;Vesicle-mediated transport;Membrane Trafficking;trans-Golgi Network Vesicle Budding;Golgi Associated Vesicle Biogenesis	3J5G6	Z:Cytoskeleton	Q9JKY5	Huntingtin-interacting protein 1-related protein OS=Mus musculus OX=10090 GN=Hip1r PE=1 SV=2	PF07651;; PF16515;; PF01608	ANTH;;HIP1_clath_bdg;;I_LWEQ	ANTH domain;;Clathrin-binding domain of Huntingtin-interacting protein 1;;I/LWEQ domain	34.44	19.8	28.77	26.6	31.13	31.73	28.26	21.61	34.77	15.19	32.95	34.45
ENSMUSG00000000916	Nsun5	NOL1/NOP2/Sun domain family, member 5 [Source:MGI Symbol;Acc:MGI:2140844]	GO:0008168;; GO:0005634;; GO:0005730;; GO:0003723;; GO:0070475	molecular_function;;cellular_component;;cellular_component;;molecular_function;;biological_process	methyltransferase activity;;nucleus;;nucleolus;;RNA binding;;rRNA base methylation	K15264	NSUN5, WBSCR20, RCM1	------	------	NP_663389(probable 28S rRNA (cytosine-C	5))-methyltransferase isoform 1 [Mus musculus]	------				3JEYF	D:Cell cycle control, cell division, chromosome partitioning	Q8K4F6(28S rRNA (cytosine-C	5))-methyltransferase OS=Mus musculus OX=10090 GN=Nsun5 PE=1 SV=2	PF01189;; PF01728	Methyltr_RsmB-F;;FtsJ	16S rRNA methyltransferase RsmB/F;;FtsJ-like methyltransferase	8.13	11.05	6.46	9.18	10.38	10.38	5.81	6.48	7.61	5.85	7.11	9.33
ENSMUSG00000000934	Top1mt	DNA topoisomerase 1, mitochondrial [Source:MGI Symbol;Acc:MGI:1920210]	GO:0005634;; GO:0005739;; GO:0006265;; GO:0003917;; GO:0006260;; GO:0003677;; GO:0042645;; GO:0005694	cellular_component;;cellular_component;;biological_process;;molecular_function;;biological_process;;molecular_function;;cellular_component;;cellular_component	nucleus;;mitochondrion;;DNA topological change;;DNA topoisomerase type I activity;;DNA replication;;DNA binding;;mitochondrial nucleoid;;chromosome	K03163	TOP1	------	------	NP_001342518	DNA topoisomerase I, mitochondrial isoform 2 [Mus musculus]	------				3JCGZ	L:Replication, recombination and repair	Q8R4U6	DNA topoisomerase I, mitochondrial OS=Mus musculus OX=10090 GN=Top1mt PE=2 SV=1	PF01028;; PF02919;; PF14370	Topoisom_I;;Topoisom_I_N;;Topo_C_assoc	Eukaryotic DNA topoisomerase I, catalytic core;;Eukaryotic DNA topoisomerase I, DNA binding fragment;;C-terminal topoisomerase domain	6.75	5.12	5.24	7.02	7.84	7.8	3.2	4.64	4.01	4.4	5.62	5.72
ENSMUSG00000000938	Hoxa10	homeobox A10 [Source:MGI Symbol;Acc:MGI:96171]	GO:0005737;; GO:0009954;; GO:0009952;; GO:0030326;; GO:0010468;; GO:0005634;; GO:0060065;; GO:0001228;; GO:0008584;; GO:0001501;; GO:0007283;; GO:0045944;; GO:0007338;; GO:0005667;; GO:0003677;; GO:0000978;; GO:0042826;; GO:0007275	cellular_component;;biological_process;;biological_process;;biological_process;;biological_process;;cellular_component;;biological_process;;molecular_function;;biological_process;;biological_process;;biological_process;;biological_process;;biological_process;;cellular_component;;molecular_function;;molecular_function;;molecular_function;;biological_process	cytoplasm;;proximal/distal pattern formation;;anterior/posterior pattern specification;;embryonic limb morphogenesis;;regulation of gene expression;;nucleus;;uterus development;;transcriptional activator activity, RNA polymerase II transcription regulatory region sequence-specific binding;;male gonad development;;skeletal system development;;spermatogenesis;;positive regulation of transcription f…	K17443	HOXA10	mmu05202	Transcriptional misregulation in cancer	NP_032289	homeobox protein Hox-A10 isoform a [Mus musculus]	------				3JCXY	K:Transcription	P31310	Homeobox protein Hox-A10 OS=Mus musculus OX=10090 GN=Hoxa10 PE=1 SV=4	PF00046	Homeodomain	Homeodomain	32.46	20.52	19.04	31.7	33.68	21.65	23.65	20.42	32.31	6.27	7.99	20.32
ENSMUSG00000000942	Hoxa4	homeobox A4 [Source:MGI Symbol;Acc:MGI:96176]	GO:0003700;; GO:0043565;; GO:0016604;; GO:0007275	molecular_function;;molecular_function;;cellular_component;;biological_process	transcription factor activity, sequence-specific DNA binding;;sequence-specific DNA binding;;nuclear body;;multicellular organism development	------	------	------	------	NP_032291	homeobox protein Hox-A4 [Mus musculus]	------				3J2DG	K:Transcription	A0A0R4J193	Homeobox protein Hox-A4 OS=Mus musculus OX=10090 GN=Hoxa4 PE=1 SV=1	PF00046	Homeodomain	Homeodomain	0.38	0.68	0.47	0.61	0.62	1.24	0.74	0.14	0.49	0.55	0.27	0.86
ENSMUSG00000000948	Gm38393	predicted gene, 38393 [Source:MGI Symbol;Acc:MGI:5613898]	GO:0016607;; GO:0051117;; GO:0005634	cellular_component;;molecular_function;;cellular_component	nuclear speck;;ATPase binding;;nucleus	------	------	------	------	NP_149409.1	SNRPN upstream reading frame protein [Mus musculus]	------				3JHY1	S:Function unknown	Q9WU12	SNRPN upstream reading frame protein OS=Mus musculus OX=10090 GN=Snurf PE=1 SV=1	PF07192	SNURF	SNURF/RPN4 protein	0.45	0.63	0.74	0.46	0.66	0.81	0.64	0.23	0.38	0.57	1.32	0.44
ENSMUSG00000000957	Mmp14	matrix metallopeptidase 14 (membrane-inserted) [Source:MGI Symbol;Acc:MGI:101900]	GO:0001503;; GO:0004175;; GO:0030324;; GO:0030307;; GO:0005886;; GO:0097094;; GO:0048754;; GO:0060348;; GO:0001501;; GO:0060322;; GO:0008270;; GO:0048701;; GO:0001525;; GO:0051895;; GO:1990834;; GO:0045111;; GO:0043615;; GO:0001541;; GO:0001666;; GO:0031410;; GO:0016021;; GO:0031638;; GO:0009612;; GO:0006979;; GO:0045746;; GO:1905523;; GO:0014070;; GO:0070006;; GO:0006508;; GO:0016477;; GO:000517…	biological_process;;molecular_function;;biological_process;;biological_process;;cellular_component;;biological_process;;biological_process;;biological_process;;biological_process;;biological_process;;molecular_function;;biological_process;;biological_process;;biological_process;;biological_process;;cellular_component;;biological_process;;biological_process;;biological_process;;cellular_component;…	ossification;;endopeptidase activity;;lung development;;positive regulation of cell growth;;plasma membrane;;craniofacial suture morphogenesis;;branching morphogenesis of an epithelial tube;;bone development;;skeletal system development;;head development;;zinc ion binding;;embryonic cranial skeleton morphogenesis;;angiogenesis;;negative regulation of focal adhesion assembly;;response to odorant;;…	K07763	MMP14	mmu04928;; mmu04668;; mmu04912	Parathyroid hormone synthesis, secretion and action;;TNF signaling pathway;;GnRH signaling pathway	NP_032634	matrix metalloproteinase-14 preproprotein [Mus musculus]	R-MMU-1604724;;R-MMU-1442472;;R-MMU-1604689	Mmp14;;Mmp14;;Mmp14	R-MMU-1592389;R-MMU-1474244;R-MMU-1474228;R-MMU-1474244;R-MMU-1592389;R-MMU-1442490;R-MMU-1474228;R-MMU-1592389;R-MMU-1474244;R-MMU-1474228	Activation of Matrix Metalloproteinases;Extracellular matrix organization;Degradation of the extracellular matrix;Extracellular matrix organization;Activation of Matrix Metalloproteinases;Collagen degradation;Degradation of the extracellular matrix;Activation of Matrix Metalloproteinases;Extracellular matrix organization;Degradation of the extracellular matrix	3JBP0	T:Signal transduction mechanisms	P53690	Matrix metalloproteinase-14 OS=Mus musculus OX=10090 GN=Mmp14 PE=2 SV=3	PF00045;; PF11857(DUF3377:Domain of unknown function ;; PF01471;; PF00413	Hemopexin;;-;;PG_binding_1;;Peptidase_M10	Hemopexin;;UF3377);;Putative peptidoglycan binding domain;;Matrixin	31.72	35.55	36.77	51.98	42.74	36.89	36.25	38.31	33.42	28.16	38.75	36.74
ENSMUSG00000000958	Slc7a7	solute carrier family 7 (cationic amino acid transporter, y+ system), member 7 [Source:MGI Symbol;Acc:MGI:1337120]	GO:0015174;; GO:0000821;; GO:0016021;; GO:0015179;; GO:0016323	molecular_function;;biological_process;;cellular_component;;molecular_function;;cellular_component	basic amino acid transmembrane transporter activity;;regulation of arginine metabolic process;;integral component of membrane;;L-amino acid transmembrane transporter activity;;basolateral plasma membrane	K13867	SLC7A7	mmu04974	Protein digestion and absorption	XP_006518811.1	-	R-MMU-379417	Slc7a7	R-MMU-425393;R-MMU-109582;R-MMU-425407;R-MMU-202733;R-MMU-210991;R-MMU-352230;R-MMU-382551	Transport of inorganic cations/anions and amino acids/oligopeptides;Hemostasis;SLC-mediated transmembrane transport;Cell surface interactions at the vascular wall;Basigin interactions;Amino acid transport across the plasma membrane;Transport of small molecules	3JB33	E:Amino acid transport and metabolism	Q9Z1K8	Y+L amino acid transporter 1 OS=Mus musculus OX=10090 GN=Slc7a7 PE=1 SV=1	PF13520;; PF00324	AA_permease_2;;AA_permease	Amino acid permease;;Amino acid permease	38.26	23.66	42.34	29.15	32.27	27.2	39.22	35.61	43.51	18.15	40.3	35.1
ENSMUSG00000000959	Oxa1l	oxidase assembly 1-like [Source:MGI Symbol;Acc:MGI:1916339]	GO:0033615;; GO:0033617;; GO:0051205;; GO:0032991;; GO:0032981;; GO:0032780;; GO:0097177;; GO:0032977;; GO:0032979;; GO:0051262;; GO:0005743;; GO:0031305;; GO:0051354;; GO:0009060;; GO:0005739;; GO:0031966;; GO:0032592;; GO:0042803	biological_process;;biological_process;;biological_process;;cellular_component;;biological_process;;biological_process;;molecular_function;;molecular_function;;biological_process;;biological_process;;cellular_component;;cellular_component;;biological_process;;biological_process;;cellular_component;;cellular_component;;cellular_component;;molecular_function	mitochondrial proton-transporting ATP synthase complex assembly;;mitochondrial respiratory chain complex IV assembly;;protein insertion into membrane;;macromolecular complex;;mitochondrial respiratory chain complex I assembly;;negative regulation of ATPase activity;;mitochondrial ribosome binding;;membrane insertase activity;;protein insertion into mitochondrial membrane from inner side;;protein …	K03217	yidC, spoIIIJ, OXA1, ccfA	mmu03060	Protein export	NP_081212	mitochondrial inner membrane protein OXA1L [Mus musculus]	R-MMU-9036893	Oxa1l	R-MMU-72766;R-MMU-5368287;R-MMU-5419276;R-MMU-5389840;R-MMU-392499	Translation;Mitochondrial translation;Mitochondrial translation termination;Mitochondrial translation elongation;Metabolism of proteins	3J6H0;; 3J6H0	O:Posttranslational modification, protein turnover, chaperones;;U:Intracellular trafficking, secretion, and vesicular transport	Q8BGA9	Mitochondrial inner membrane protein OXA1L OS=Mus musculus OX=10090 GN=Oxa1l PE=1 SV=1	PF02096	60KD_IMP	60Kd inner membrane protein	37.61	33.16	40.15	44.17	48.03	50.63	28.6	34.34	35.32	27.86	50.3	38.65
ENSMUSG00000000976	Heatr6	HEAT repeat containing 6 [Source:MGI Symbol;Acc:MGI:1919790]	GO:0005575;; GO:0008150	cellular_component;;biological_process	cellular_component;;biological_process	K24815	HEATR6	------	------	NP_663407	HEAT repeat-containing protein 6 [Mus musculus]	------				3JF56	S:Function unknown	Q6P1G0	HEAT repeat-containing protein 6 OS=Mus musculus OX=10090 GN=Heatr6 PE=1 SV=1	PF13251(DUF4042:Domain of unknown function ;; PF13646;; PF02985;; PF13513;; PF10363;; PF01602;; PF00514	-;;HEAT_2;;HEAT;;HEAT_EZ;;RTP1_C1;;Adaptin_N;;Arm	UF4042);;HEAT repeats;;HEAT repeat;;HEAT-like repeat;;Required for nuclear transport of RNA pol II C-terminus 1;;Adaptin N terminal region;;Armadillo/beta-catenin-like repeat	7.55	5.13	7.28	7.33	8.2	7.54	6.46	4.54	8.95	4.12	9.56	8.72
ENSMUSG00000000982	Ccl3	chemokine (C-C motif) ligand 3 [Source:MGI Symbol;Acc:MGI:98260]	GO:0042056;; GO:0070098;; GO:0050718;; GO:0043922;; GO:0008009;; GO:0009636;; GO:2000503;; GO:0043491;; GO:0030335;; GO:0006468;; GO:0010629;; GO:0004698;; GO:0023052;; GO:0043525;; GO:0032760;; GO:0048245;; GO:0048246;; GO:0048247;; GO:0048020;; GO:0001649;; GO:0010818;; GO:0043308;; GO:0043615;; GO:0043547;; GO:0071356;; GO:0006887;; GO:0000165;; GO:0008360;; GO:0045671;; GO:0016004;; GO:000467…	molecular_function;;biological_process;;biological_process;;biological_process;;molecular_function;;biological_process;;biological_process;;biological_process;;biological_process;;biological_process;;biological_process;;molecular_function;;biological_process;;biological_process;;biological_process;;biological_process;;biological_process;;biological_process;;molecular_function;;biological_process;…	chemoattractant activity;;chemokine-mediated signaling pathway;;positive regulation of interleukin-1 beta secretion;;negative regulation by host of viral transcription;;chemokine activity;;response to toxic substance;;positive regulation of natural killer cell chemotaxis;;protein kinase B signaling;;positive regulation of cell migration;;protein phosphorylation;;negative regulation of gene expres…	K05408	CCL3	mmu05163;; mmu05323;; mmu04620;; mmu05142(Chagas disease ;; mmu04062;; mmu04061;; mmu04060	Human cytomegalovirus infection;;Rheumatoid arthritis;;Toll-like receptor signaling pathway;;American trypanosomiasis);;Chemokine signaling pathway;;Viral protein interaction with cytokine and cytokine receptor;;Cytokine-cytokine receptor interaction	NP_035467	C-C motif chemokine 3 precursor [Mus musculus]	R-MMU-443989	Ccl3	R-MMU-375276;R-MMU-372790;R-MMU-380108;R-MMU-500792;R-MMU-373076;R-MMU-162582	Peptide ligand-binding receptors;Signaling by GPCR;Chemokine receptors bind chemokines;GPCR ligand binding;Class A/1 (Rhodopsin-like receptors);Signal Transduction	3JHWM	T:Signal transduction mechanisms	P10855	C-C motif chemokine 3 OS=Mus musculus OX=10090 GN=Ccl3 PE=1 SV=2	PF00048(IL8:Small cytokines	-	ntecrine/chemokine), interleukin-8 like	2.95	1.33	1.98	0.46	0.23	0.6	11.5	2.15	3.42	1.33	4.4	11.63
ENSMUSG00000000983	Wfdc18	WAP four-disulfide core domain 18 [Source:MGI Symbol;Acc:MGI:107506]	GO:0005576;; GO:0030414	cellular_component;;molecular_function	extracellular region;;peptidase inhibitor activity	------	------	------	------	NP_031995	WAP four-disulfide core domain protein 18 precursor [Mus musculus]	------				3JI7E	W:Extracellular structures	P62810	WAP four-disulfide core domain protein 18 OS=Mus musculus OX=10090 GN=Wfdc18 PE=3 SV=1	PF00095(WAP:WAP-type	-	hey Acidic Protein) 'four-disulfide core'	63.08	42.91	149.19	53.73	51.11	35.46	96.52	118.31	95.4	30.04	38.75	39.91
ENSMUSG00000001014	Icam4	intercellular adhesion molecule 4, Landsteiner-Wiener blood group [Source:MGI Symbol;Acc:MGI:1925619]	GO:0005737;; GO:0005178;; GO:0005615;; GO:0098609;; GO:0005576;; GO:0005887;; GO:0005886;; GO:0007155	cellular_component;;molecular_function;;cellular_component;;biological_process;;cellular_component;;cellular_component;;cellular_component;;biological_process	cytoplasm;;integrin binding;;extracellular space;;cell-cell adhesion;;extracellular region;;integral component of plasma membrane;;plasma membrane;;cell adhesion	------	------	------	------	NP_076381	intercellular adhesion molecule 4 isoform 1 precursor [Mus musculus]	R-MMU-3450995	Icam4	R-MMU-216083;R-MMU-198933;R-MMU-1474244;R-MMU-168256;R-MMU-1280218	Integrin cell surface interactions;Immunoregulatory interactions between a Lymphoid and a non-Lymphoid cell;Extracellular matrix organization;Immune System;Adaptive Immune System	3JDZ8	S:Function unknown	Q9ERM2	Intercellular adhesion molecule 4 OS=Mus musculus OX=10090 GN=Icam4 PE=2 SV=1	PF03921(ICAM_N:Intercellular adhesion molecule	-	CAM), N-terminal domain	0	0	0	0	0	0.06	0.07	0.55	0.18	0	0	0
ENSMUSG00000001016	Ilf2	interleukin enhancer binding factor 2 [Source:MGI Symbol;Acc:MGI:1915031]	GO:0005737;; GO:0005730;; GO:0005634;; GO:0003677;; GO:1990904;; GO:0016740;; GO:0003725;; GO:0045893;; GO:0006955;; GO:0005524;; GO:0006351	cellular_component;;cellular_component;;cellular_component;;molecular_function;;cellular_component;;molecular_function;;molecular_function;;biological_process;;biological_process;;molecular_function;;biological_process	cytoplasm;;nucleolus;;nucleus;;DNA binding;;ribonucleoprotein complex;;transferase activity;;double-stranded RNA binding;;positive regulation of transcription, DNA-templated;;immune response;;ATP binding;;transcription, DNA-templated	K13089	ILF2	------	------	NP_080650	interleukin enhancer-binding factor 2 [Mus musculus]	R-MMU-6799611;;R-MMU-6799684;;R-MMU-6800995;;R-MMU-6801001	Ilf2;;Ilf2;;Ilf2;;Ilf2	R-MMU-168249;R-MMU-6798695;R-MMU-168256;R-MMU-168249;R-MMU-6798695;R-MMU-168256;R-MMU-168249;R-MMU-6798695;R-MMU-168256;R-MMU-168249;R-MMU-6798695;R-MMU-168256	Innate Immune System;Neutrophil degranulation;Immune System;Innate Immune System;Neutrophil degranulation;Immune System;Innate Immune System;Neutrophil degranulation;Immune System;Innate Immune System;Neutrophil degranulation;Immune System	3J2CB	K:Transcription	Q9CXY6	Interleukin enhancer-binding factor 2 OS=Mus musculus OX=10090 GN=Ilf2 PE=1 SV=1	PF07528	DZF	DZF domain	33.46	36.57	35.56	42.62	43.26	40.29	16.53	28.02	28.96	32.8	31.21	28.92
ENSMUSG00000001017	Chtop	chromatin target of PRMT1 [Source:MGI Symbol;Acc:MGI:1913761]	GO:0008284;; GO:0016607;; GO:0051096;; GO:0005730;; GO:0008327;; GO:0032781;; GO:0003723;; GO:0031062;; GO:0000346;; GO:0006406;; GO:0036464	biological_process;;cellular_component;;biological_process;;cellular_component;;molecular_function;;biological_process;;molecular_function;;biological_process;;cellular_component;;biological_process;;cellular_component	positive regulation of cell proliferation;;nuclear speck;;positive regulation of helicase activity;;nucleolus;;methyl-CpG binding;;positive regulation of ATPase activity;;RNA binding;;positive regulation of histone methylation;;transcription export complex;;mRNA export from nucleus;;cytoplasmic ribonucleoprotein granule	------	------	------	------	NP_001280705	chromatin target of PRMT1 protein isoform 1 [Mus musculus]	R-MMU-8849147	Chtop	R-MMU-74160;R-MMU-72203;R-MMU-72202;R-MMU-73857;R-MMU-73856;R-MMU-8953854;R-MMU-72187;R-MMU-159236	Gene expression (Transcription);Processing of Capped Intron-Containing Pre-mRNA;Transport of Mature Transcript to Cytoplasm;RNA Polymerase II Transcription;RNA Polymerase II Transcription Termination;Metabolism of RNA;mRNA 3'-end processing;Transport of Mature mRNA derived from an Intron-Containing Transcript	3JA8X	K:Transcription	Q9CY57	Chromatin target of PRMT1 protein OS=Mus musculus OX=10090 GN=Chtop PE=1 SV=2	PF13865	FoP_duplication	C-terminal duplication domain of Friend of PRMT1	56.23	65.16	59.56	66.21	67.39	68.23	46.15	46.73	59.76	50.16	61.31	59.57
ENSMUSG00000001018	Snapin	SNAP-associated protein [Source:MGI Symbol;Acc:MGI:1333745]	GO:0008021;; GO:0005829;; GO:0008333;; GO:0032418;; GO:0007042;; GO:0007040;; GO:0045202;; GO:0000139;; GO:0034629;; GO:0030054;; GO:0048489;; GO:0016188;; GO:0000149;; GO:1904115;; GO:0008089;; GO:0097352;; GO:1902774;; GO:0048471;; GO:0031175;; GO:0017156;; GO:0030141;; GO:0099078;; GO:0010977;; GO:0048490;; GO:0007268;; GO:0031083;; GO:0030672;; GO:0008090;; GO:0051604;; GO:0016079;; GO:007255…	cellular_component;;cellular_component;;biological_process;;biological_process;;biological_process;;biological_process;;cellular_component;;cellular_component;;biological_process;;cellular_component;;biological_process;;biological_process;;molecular_function;;cellular_component;;biological_process;;biological_process;;biological_process;;cellular_component;;biological_process;;biological_process;…	synaptic vesicle;;cytosol;;endosome to lysosome transport;;lysosome localization;;lysosomal lumen acidification;;lysosome organization;;synapse;;Golgi membrane;;cellular protein complex localization;;cell junction;;synaptic vesicle transport;;synaptic vesicle maturation;;SNARE binding;;axon cytoplasm;;anterograde axonal transport;;autophagosome maturation;;late endosome to lysosome transport;;per…	K20002	SNAPIN, BLOC1S7	------	------	NP_598615	SNARE-associated protein Snapin [Mus musculus]	R-MMU-434204;;R-MMU-434344	Snapin;;Snapin	R-MMU-5653656;R-MMU-199991;R-MMU-199992;R-MMU-432722;R-MMU-5653656;R-MMU-199991;R-MMU-199992;R-MMU-432722	Vesicle-mediated transport;Membrane Trafficking;trans-Golgi Network Vesicle Budding;Golgi Associated Vesicle Biogenesis;Vesicle-mediated transport;Membrane Trafficking;trans-Golgi Network Vesicle Budding;Golgi Associated Vesicle Biogenesis	3JGDA	U:Intracellular trafficking, secretion, and vesicular transport	Q9Z266	SNARE-associated protein Snapin OS=Mus musculus OX=10090 GN=Snapin PE=1 SV=1	PF14712	Snapin_Pallidin	Snapin/Pallidin	12.73	14.86	20.99	16.65	15.87	17.85	14.25	17.83	14.18	15.34	20.71	15.48
ENSMUSG00000001020	S100a4	S100 calcium binding protein A4 [Source:MGI Symbol;Acc:MGI:1330282]	GO:0046914;; GO:0048306;; GO:0005634;; GO:0003779;; GO:0050786;; GO:0005509;; GO:0043005;; GO:0048471;; GO:0042802;; GO:0043123	molecular_function;;molecular_function;;cellular_component;;molecular_function;;molecular_function;;molecular_function;;cellular_component;;cellular_component;;molecular_function;;biological_process	transition metal ion binding;;calcium-dependent protein binding;;nucleus;;actin binding;;RAGE receptor binding;;calcium ion binding;;neuron projection;;perinuclear region of cytoplasm;;identical protein binding;;positive regulation of I-kappaB kinase/NF-kappaB signaling	K23761	S100A4	------	------	NP_035441	protein S100-A4 [Mus musculus]	------				3JH4M	S:Function unknown	P07091	Protein S100-A4 OS=Mus musculus OX=10090 GN=S100a4 PE=1 SV=1	PF01023;; PF13499;; PF00036;; PF12763	S_100;;EF-hand_7;;EF-hand_1;;EF-hand_4	S-100/ICaBP type calcium binding domain;;EF-hand domain pair;;EF hand;;Cytoskeletal-regulatory complex EF hand	5.09	3.59	2.89	0.9	2.24	3.09	13.22	4.91	3.07	27.59	10.22	6.68
ENSMUSG00000001021	S100a3	S100 calcium binding protein A3 [Source:MGI Symbol;Acc:MGI:1338849]	GO:0005730;; GO:0005829;; GO:0062023;; GO:0005509;; GO:0008270	cellular_component;;cellular_component;;cellular_component;;molecular_function;;molecular_function	nucleolus;;cytosol;;collagen-containing extracellular matrix;;calcium ion binding;;zinc ion binding	K23760	S100A3, S100E	------	------	NP_001342526	protein S100-A3 [Mus musculus]	------				3JHIR	S:Function unknown	P62818	Protein S100-A3 OS=Mus musculus OX=10090 GN=S100a3 PE=2 SV=1	PF01023	S_100	S-100/ICaBP type calcium binding domain	0	0.36	0.46	0.12	0	0	0.2	0.19	0.45	0.11	0	0
ENSMUSG00000001023	S100a5	S100 calcium binding protein A5 [Source:MGI Symbol;Acc:MGI:1338915]	GO:0005634;; GO:0042803;; GO:0008270;; GO:0005507;; GO:0043025;; GO:0005509	cellular_component;;molecular_function;;molecular_function;;molecular_function;;cellular_component;;molecular_function	nucleus;;protein homodimerization activity;;zinc ion binding;;copper ion binding;;neuronal cell body;;calcium ion binding	K23762	S100A5, S100D	------	------	NP_035442	protein S100-A5 [Mus musculus]	------				3JHGK	S:Function unknown	P63084	Protein S100-A5 OS=Mus musculus OX=10090 GN=S100a5 PE=3 SV=1	PF01023;; PF13499;; PF00036	S_100;;EF-hand_7;;EF-hand_1	S-100/ICaBP type calcium binding domain;;EF-hand domain pair;;EF hand	0	0	0	0	0	0	0	0.29	0	0.29	0	0
ENSMUSG00000001025	S100a6	S100 calcium binding protein A6 (calcyclin) [Source:MGI Symbol;Acc:MGI:1339467]	GO:0005737;; GO:0001726;; GO:0005635;; GO:0044548;; GO:0005829;; GO:0048306;; GO:0008270;; GO:0015075;; GO:0062023;; GO:0005509;; GO:0005886;; GO:0005523;; GO:0048471;; GO:0005634;; GO:0031234;; GO:0042803	cellular_component;;cellular_component;;cellular_component;;molecular_function;;cellular_component;;molecular_function;;molecular_function;;molecular_function;;cellular_component;;molecular_function;;cellular_component;;molecular_function;;cellular_component;;cellular_component;;cellular_component;;molecular_function	cytoplasm;;ruffle;;nuclear envelope;;S100 protein binding;;cytosol;;calcium-dependent protein binding;;zinc ion binding;;ion transmembrane transporter activity;;collagen-containing extracellular matrix;;calcium ion binding;;plasma membrane;;tropomyosin binding;;perinuclear region of cytoplasm;;nucleus;;extrinsic component of cytoplasmic side of plasma membrane;;protein homodimerization activity	K23764	S100A6	------	------	NP_035443	protein S100-A6 [Mus musculus]	------				3JHM9	S:Function unknown	P14069	Protein S100-A6 OS=Mus musculus OX=10090 GN=S100a6 PE=1 SV=3	PF01023;; PF13499;; PF00036;; PF13405	S_100;;EF-hand_7;;EF-hand_1;;EF-hand_6	S-100/ICaBP type calcium binding domain;;EF-hand domain pair;;EF hand;;EF-hand domain	2621.1	2181.87	3020.55	2382.65	1855.57	2281.97	3863.98	2198.44	3824.1	1925.14	2017.1	2075.22
ENSMUSG00000001027	Scn4a	sodium channel, voltage-gated, type IV, alpha [Source:MGI Symbol;Acc:MGI:98250]	GO:0034765;; GO:0001518;; GO:0005244;; GO:0100001;; GO:0005248	biological_process;;cellular_component;;molecular_function;;biological_process;;molecular_function	regulation of ion transmembrane transport;;voltage-gated sodium channel complex;;voltage-gated ion channel activity;;regulation of skeletal muscle contraction by action potential;;voltage-gated sodium channel activity	K04837	SCN4A, NAV1.4	------	------	NP_573462	sodium channel protein type 4 subunit alpha [Mus musculus]	------				3J6N9	P:Inorganic ion transport and metabolism	G3X8T7	Sodium channel protein OS=Mus musculus OX=10090 GN=Scn4a PE=3 SV=1	PF06512;; PF00520;; PF08016	Na_trans_assoc;;Ion_trans;;PKD_channel	Sodium ion transport-associated;;Ion transport protein;;Polycystin cation channel	0.01	0.01	0	0	0	0	0	0	0	0.01	0	0
ENSMUSG00000001029	Icam2	intercellular adhesion molecule 2 [Source:MGI Symbol;Acc:MGI:96394]	GO:0005178;; GO:0098609;; GO:0032154;; GO:0001931;; GO:0005902;; GO:0071944;; GO:0005887;; GO:0005886;; GO:0007155	molecular_function;;biological_process;;cellular_component;;cellular_component;;cellular_component;;cellular_component;;cellular_component;;cellular_component;;biological_process	integrin binding;;cell-cell adhesion;;cleavage furrow;;uropod;;microvillus;;cell periphery;;integral component of plasma membrane;;plasma membrane;;cell adhesion	K06523	ICAM2, CD102	mmu04650;; mmu04514(Cell adhesion molecules	Natural killer cell mediated cytotoxicity;;CAMs)	NP_034624	intercellular adhesion molecule 2 precursor [Mus musculus]	R-MMU-197852	Icam2	R-MMU-1474244;R-MMU-168256;R-MMU-1280218;R-MMU-168249;R-MMU-198933;R-MMU-5621575;R-MMU-216083;R-MMU-5621481	Extracellular matrix organization;Immune System;Adaptive Immune System;Innate Immune System;Immunoregulatory interactions between a Lymphoid and a non-Lymphoid cell;CD209 (DC-SIGN) signaling;Integrin cell surface interactions;C-type lectin receptors (CLRs)	3JAUE	T:Signal transduction mechanisms	P35330	Intercellular adhesion molecule 2 OS=Mus musculus OX=10090 GN=Icam2 PE=1 SV=1	PF03921(ICAM_N:Intercellular adhesion molecule ;; PF13895	-;;Ig_2	CAM), N-terminal domain;;Immunoglobulin domain	0	0.14	0	0.36	0.51	0.13	1.44	0	0.14	0.29	0.3	0.34
ENSMUSG00000001034	Mapk7	mitogen-activated protein kinase 7 [Source:MGI Symbol;Acc:MGI:1346347]	GO:0034115;; GO:0018105;; GO:0030154;; GO:0006468;; GO:0045765;; GO:0043407;; GO:0070885;; GO:0035556;; GO:0007049;; GO:0036003;; GO:0016605;; GO:0005634;; GO:0051247;; GO:0005654;; GO:0004674;; GO:0071310;; GO:0043066;; GO:0004672;; GO:2001240;; GO:0005524;; GO:0005737;; GO:0051019;; GO:1902176;; GO:0070301;; GO:0071499;; GO:2000352;; GO:0060761;; GO:0071363;; GO:0005829;; GO:0010468;; GO:007156…	biological_process;;biological_process;;biological_process;;biological_process;;biological_process;;biological_process;;biological_process;;biological_process;;biological_process;;biological_process;;cellular_component;;cellular_component;;biological_process;;cellular_component;;molecular_function;;biological_process;;biological_process;;molecular_function;;biological_process;;molecular_function;…	negative regulation of heterotypic cell-cell adhesion;;peptidyl-serine phosphorylation;;cell differentiation;;protein phosphorylation;;regulation of angiogenesis;;negative regulation of MAP kinase activity;;negative regulation of calcineurin-NFAT signaling cascade;;intracellular signal transduction;;cell cycle;;positive regulation of transcription from RNA polymerase II promoter in response to st…	K04464	MAPK7	mmu04010;; mmu04540;; mmu04912;; mmu04722;; mmu04657;; mmu05206;; mmu05418;; mmu04921	MAPK signaling pathway;;Gap junction;;GnRH signaling pathway;;Neurotrophin signaling pathway;;IL-17 signaling pathway;;MicroRNAs in cancer;;Fluid shear stress and atherosclerosis;;Oxytocin signaling pathway	NP_035971	mitogen-activated protein kinase 7 isoform a [Mus musculus]	R-MMU-198721;;R-MMU-199961;;R-MMU-198738;;R-MMU-198754	phospho-Mapk7;;Mapk7;;phospho-Mapk7;;Mapk7	R-MMU-198765;R-MMU-9006934;R-MMU-166520;R-MMU-187037;R-MMU-162582;R-MMU-166016;R-MMU-166520;R-MMU-168164;R-MMU-168898;R-MMU-168142;R-MMU-937061;R-MMU-168138;R-MMU-975138;R-MMU-975871;R-MMU-168188;R-MMU-168249;R-MMU-168181;R-MMU-975155;R-MMU-9006934;R-MMU-198753;R-MMU-450294;R-MMU-448424;R-MMU-166166;R-MMU-168176;R-MMU-1280215;R-MMU-168179;R-MMU-202670;R-MMU-181438;R-MMU-168256;R-MMU-187037;R-MMU-…	Signalling to ERK5;Signaling by Receptor Tyrosine Kinases;Signaling by NTRKs;Signaling by NTRK1 (TRKA);Signal Transduction;Toll Like Receptor 4 (TLR4) Cascade;Signaling by NTRKs;Toll Like Receptor 3 (TLR3) Cascade;Toll-like Receptor Cascades;Toll Like Receptor 10 (TLR10) Cascade;TRIF(TICAM1)-mediated TLR4 signaling ;Toll Like Receptor 9 (TLR9) Cascade;TRAF6 mediated induction of NFkB and MAP kina…	3J7F4	T:Signal transduction mechanisms	Q9WVS8	Mitogen-activated protein kinase 7 OS=Mus musculus OX=10090 GN=Mapk7 PE=1 SV=1	PF00069;; PF07714;; PF06293(Kdo:Lipopolysaccharide kinase	Pkinase;;PK_Tyr_Ser-Thr;;-	Protein kinase domain;;Protein tyrosine and serine/threonine kinase;;do/WaaP) family	7.64	6.29	8.45	7.01	6.6	8.78	6.37	5.86	7.47	4.32	11.81	6.84
ENSMUSG00000001036	Epn2	epsin 2 [Source:MGI Symbol;Acc:MGI:1333766]	GO:0001701;; GO:0006897;; GO:0043231;; GO:0030948;; GO:0048568;; GO:0008289;; GO:0045747;; GO:0030128;; GO:0007219;; GO:1903671;; GO:0030100	biological_process;;biological_process;;cellular_component;;biological_process;;biological_process;;molecular_function;;biological_process;;cellular_component;;biological_process;;biological_process;;biological_process	in utero embryonic development;;endocytosis;;intracellular membrane-bounded organelle;;negative regulation of vascular endothelial growth factor receptor signaling pathway;;embryonic organ development;;lipid binding;;positive regulation of Notch signaling pathway;;clathrin coat of endocytic vesicle;;Notch signaling pathway;;negative regulation of sprouting angiogenesis;;regulation of endocytosis	K12471	EPN	mmu04144	Endocytosis	NP_001239117	epsin-2 isoform 1 [Mus musculus]	R-MMU-8865828	Epn2	R-MMU-5653656;R-MMU-8856828;R-MMU-8856825;R-MMU-199991	Vesicle-mediated transport;Clathrin-mediated endocytosis;Cargo recognition for clathrin-mediated endocytosis;Membrane Trafficking	3J4GY	F:Nucleotide transport and metabolism	Q8CHU3	Epsin-2 OS=Mus musculus OX=10090 GN=Epn2 PE=1 SV=1	PF01417;; PF07651;; PF00790	ENTH;;ANTH;;VHS	ENTH domain;;ANTH domain;;VHS domain	4.39	3.59	4.71	4.26	3.51	5.45	3.71	4.69	4.45	3.72	5.64	4.64
ENSMUSG00000001039	B9d1	B9 protein domain 1 [Source:MGI Symbol;Acc:MGI:1351471]	GO:0005737;; GO:0042733;; GO:0036038;; GO:0001701;; GO:0060271;; GO:0007224;; GO:0008158;; GO:0035869;; GO:0001944;; GO:0005813;; GO:0060563;; GO:0036064;; GO:0016020;; GO:0043010;; GO:0032880	cellular_component;;biological_process;;cellular_component;;biological_process;;biological_process;;biological_process;;molecular_function;;cellular_component;;biological_process;;cellular_component;;biological_process;;cellular_component;;cellular_component;;biological_process;;biological_process	cytoplasm;;embryonic digit morphogenesis;;MKS complex;;in utero embryonic development;;cilium assembly;;smoothened signaling pathway;;hedgehog receptor activity;;ciliary transition zone;;vasculature development;;centrosome;;neuroepithelial cell differentiation;;ciliary basal body;;membrane;;camera-type eye development;;regulation of protein localization	K16744	B9D1	------	------	XP_006533511	B9 domain-containing protein 1 isoform X1 [Mus musculus]	R-MMU-5626643	B9d1	R-MMU-5620912;R-MMU-1852241;R-MMU-5617833	Anchoring of the basal body to the plasma membrane;Organelle biogenesis and maintenance;Cilium Assembly	3J84R	S:Function unknown	Q9R1S0	B9 domain-containing protein 1 OS=Mus musculus OX=10090 GN=B9d1 PE=1 SV=1	PF07162	B9-C2	Ciliary basal body-associated, B9 protein	3.87	8.18	11.86	11.39	12.72	4.41	4.65	3	5.48	8.34	3.61	7.25
ENSMUSG00000001052	Sec24b	Sec24 related gene family, member B (S. cerevisiae) [Source:MGI Symbol;Acc:MGI:2139764]	GO:0003151;; GO:0005829;; GO:0006888;; GO:0090110;; GO:0000139;; GO:0060425;; GO:0030134;; GO:0001843;; GO:0006886;; GO:0090178;; GO:0021747;; GO:0060088;; GO:0072358;; GO:0002093;; GO:0008270;; GO:0030127;; GO:1901301;; GO:0035909;; GO:0060982;; GO:0060463;; GO:0061156	biological_process;;cellular_component;;biological_process;;biological_process;;cellular_component;;biological_process;;cellular_component;;biological_process;;biological_process;;biological_process;;biological_process;;biological_process;;biological_process;;biological_process;;molecular_function;;cellular_component;;biological_process;;biological_process;;biological_process;;biological_process;…	outflow tract morphogenesis;;cytosol;;ER to Golgi vesicle-mediated transport;;cargo loading into COPII-coated vesicle;;Golgi membrane;;lung morphogenesis;;ER to Golgi transport vesicle;;neural tube closure;;intracellular protein transport;;regulation of establishment of planar polarity involved in neural tube closure;;cochlear nucleus development;;auditory receptor cell stereocilium organization;…	K14007	SEC24	mmu04141	Protein processing in endoplasmic reticulum	XP_006502530	protein transport protein Sec24B isoform X1 [Mus musculus]	R-MMU-204021;;R-MMU-203982;;R-MMU-5685746;;R-MMU-204001	Sec24b;;Sec24b;;phospho-Sec24b;;Sec24b	R-MMU-597592;R-MMU-5653656;R-MMU-168256;R-MMU-1280218;R-MMU-199977;R-MMU-983169;R-MMU-204005;R-MMU-948021;R-MMU-446203;R-MMU-983170;R-MMU-199991;R-MMU-392499;R-MMU-597592;R-MMU-5653656;R-MMU-2132295;R-MMU-168256;R-MMU-1280218;R-MMU-199977;R-MMU-983169;R-MMU-204005;R-MMU-948021;R-MMU-5694530;R-MMU-392499;R-MMU-446203;R-MMU-983170;R-MMU-199991;R-MMU-597592;R-MMU-5653656;R-MMU-199991;R-MMU-199977;R-…	Post-translational protein modification;Vesicle-mediated transport;Immune System;Adaptive Immune System;ER to Golgi Anterograde Transport;Class I MHC mediated antigen processing & presentation;COPII-mediated vesicle transport;Transport to the Golgi and subsequent modification;Asparagine N-linked glycosylation;Antigen Presentation: Folding, assembly and peptide loading of class I MHC;Membrane Traf…	3JFDW	U:Intracellular trafficking, secretion, and vesicular transport	Q80ZX0(Sec24-related gene family, member B	S. cerevisiae) OS=Mus musculus OX=10090 GN=Sec24b PE=1 SV=1	PF04810;; PF04815;; PF04811;; PF08033;; PF00626	zf-Sec23_Sec24;;Sec23_helical;;Sec23_trunk;;Sec23_BS;;Gelsolin	Sec23/Sec24 zinc finger;;Sec23/Sec24 helical domain;;Sec23/Sec24 trunk domain;;Sec23/Sec24 beta-sandwich domain;;Gelsolin repeat	24.45	17.75	24.53	26.64	28.33	23.39	23.6	23.83	21.98	16.81	28.91	30.89
ENSMUSG00000001053	N4bp3	NEDD4 binding protein 3 [Source:MGI Symbol;Acc:MGI:2442218]	GO:0031410;; GO:0030425;; GO:0007399;; GO:0030424	cellular_component;;cellular_component;;biological_process;;cellular_component	cytoplasmic vesicle;;dendrite;;nervous system development;;axon	------	------	------	------	NP_666086	NEDD4-binding protein 3 [Mus musculus]	------				3J3GM	S:Function unknown	Q8C7U1	NEDD4-binding protein 3 OS=Mus musculus OX=10090 GN=N4bp3 PE=1 SV=1	PF06818	Fez1	Fez1	5.98	6.53	6.82	6.13	6.61	6.03	3.3	3.87	5.89	2.92	4.44	6.73
ENSMUSG00000001054	Rmnd5b	required for meiotic nuclear division 5 homolog B [Source:MGI Symbol;Acc:MGI:1913339]	GO:0005737;; GO:0034657;; GO:0043161;; GO:0005829;; GO:0016567;; GO:0016740;; GO:0006511;; GO:0046872;; GO:0005634	cellular_component;;cellular_component;;biological_process;;cellular_component;;biological_process;;molecular_function;;biological_process;;molecular_function;;cellular_component	cytoplasm;;GID complex;;proteasome-mediated ubiquitin-dependent protein catabolic process;;cytosol;;protein ubiquitination;;transferase activity;;ubiquitin-dependent protein catabolic process;;metal ion binding;;nucleus	K23333	RMND5	------	------	NP_079622	E3 ubiquitin-protein transferase RMND5B [Mus musculus]	------				3J21A	O:Posttranslational modification, protein turnover, chaperones	Q91YQ7	E3 ubiquitin-protein transferase RMND5B OS=Mus musculus OX=10090 GN=Rmnd5b PE=2 SV=1	PF10607;; PF13445	CLTH;;zf-RING_UBOX	CTLH/CRA C-terminal to LisH motif domain;;RING-type zinc-finger	14.3	13.43	13.98	18.12	16.87	15.4	14.71	11.08	16.33	10.04	18.27	15.96
ENSMUSG00000001056	Nhp2	NHP2 ribonucleoprotein [Source:MGI Symbol;Acc:MGI:1098547]	GO:0031429;; GO:0031118;; GO:0031120;; GO:0070034;; GO:0015030;; GO:0003723;; GO:0000470;; GO:0034513;; GO:0000469;; GO:0005697;; GO:0005732;; GO:0090661;; GO:0007004	cellular_component;;biological_process;;biological_process;;molecular_function;;cellular_component;;molecular_function;;biological_process;;molecular_function;;biological_process;;cellular_component;;cellular_component;;cellular_component;;biological_process	box H/ACA snoRNP complex;;rRNA pseudouridine synthesis;;snRNA pseudouridine synthesis;;telomerase RNA binding;;Cajal body;;RNA binding;;maturation of LSU-rRNA;;box H/ACA snoRNA binding;;cleavage involved in rRNA processing;;telomerase holoenzyme complex;;small nucleolar ribonucleoprotein complex;;box H/ACA telomerase RNP complex;;telomere maintenance via telomerase	K11129	NHP2, NOLA2	mmu03008	Ribosome biogenesis in eukaryotes	NP_080907	H/ACA ribonucleoprotein complex subunit 2 isoform 1 [Mus musculus]	R-MMU-418325	Nhp2	R-MMU-157579;R-MMU-73886;R-MMU-180786;R-MMU-171319;R-MMU-1640170	Telomere Maintenance;Chromosome Maintenance;Extension of Telomeres;Telomere Extension By Telomerase;Cell Cycle	3J9P6	A:RNA processing and modification	Q9CRB2	H/ACA ribonucleoprotein complex subunit 2 OS=Mus musculus OX=10090 GN=Nhp2 PE=1 SV=1	PF01248	Ribosomal_L7Ae	Ribosomal protein L7Ae/L30e/S12e/Gadd45 family	69.23	99.72	75.8	89.15	78.87	81.52	32.52	90.62	73.1	64.02	45.95	62.99
ENSMUSG00000001062	Vps9d1	VPS9 domain containing 1 [Source:MGI Symbol;Acc:MGI:1914143]	GO:0050790;; GO:0005085;; GO:0016192;; GO:0042802	biological_process;;molecular_function;;biological_process;;molecular_function	regulation of catalytic activity;;guanyl-nucleotide exchange factor activity;;vesicle-mediated transport;;identical protein binding	------	------	------	------	NP_001297590	VPS9 domain-containing protein 1 isoform 1 [Mus musculus]	------				3J72T;; 3JQA9	S:Function unknown;;U:Intracellular trafficking, secretion, and vesicular transport	Q8C190	VPS9 domain-containing protein 1 OS=Mus musculus OX=10090 GN=Vps9d1 PE=1 SV=1	PF02204(VPS9:Vacuolar sorting protein 9 ;; PF04212(MIT:MIT	-;;-	PS9) domain;;icrotubule interacting and transport) domain	9.71	6.79	6.87	11.74	12.04	9.61	12.33	6.91	7.49	9.45	16.93	11.18
ENSMUSG00000001065	Zfp276	zinc finger protein (C2H2 type) 276 [Source:MGI Symbol;Acc:MGI:1888495]	GO:0005634;; GO:0000777;; GO:0008270;; GO:0000776;; GO:0003677	cellular_component;;cellular_component;;molecular_function;;cellular_component;;molecular_function	nucleus;;condensed chromosome kinetochore;;zinc ion binding;;kinetochore;;DNA binding	------	------	------	------	NP_065243	zinc finger protein 276 [Mus musculus]	------				3J3Z3	K:Transcription	Q8CE64	Zinc finger protein 276 OS=Mus musculus OX=10090 GN=Znf276 PE=1 SV=3	PF07776(zf-AD:Zinc-finger associated domain ;; PF00096;; PF13894;; PF07776(zf-AD:Zinc-finger associated domain ;; PF13465	-;;zf-C2H2;;zf-C2H2_4;;-;;zf-H2C2_2	f-AD) ;;Zinc finger, C2H2 type;;C2H2-type zinc finger;;f-AD);;Zinc-finger double domain	13.6	10.28	11.84	14.98	17.06	18.03	16.42	8.06	15.93	8.48	15.01	14.74
ENSMUSG00000001076	C1ql4	complement component 1, q subcomponent-like 4 [Source:MGI Symbol;Acc:MGI:3579909]	GO:0005615;; GO:0048147;; GO:0042802;; GO:0070373;; GO:0045599;; GO:0005581	cellular_component;;biological_process;;molecular_function;;biological_process;;biological_process;;cellular_component	extracellular space;;negative regulation of fibroblast proliferation;;identical protein binding;;negative regulation of ERK1 and ERK2 cascade;;negative regulation of fat cell differentiation;;collagen trimer	K23284	C1QL	------	------	NP_001019873	complement C1q-like protein 4 precursor [Mus musculus]	------				3JBRC	S:Function unknown	Q4ZJM9	Complement C1q-like protein 4 OS=Mus musculus OX=10090 GN=C1ql4 PE=1 SV=1	PF00386;; PF01391(Collagen:Collagen triple helix repeat ;; PF18573	C1q;;-;;BclA_C	C1q domain;;0 copies);;BclA C-terminal domain	0	0	0	0	0.04	0	0	0	0	0	0	0
ENSMUSG00000001082	Mfsd10	major facilitator superfamily domain containing 10 [Source:MGI Symbol;Acc:MGI:1915544]	GO:0008514;; GO:0016021;; GO:0006915;; GO:0031526;; GO:0030659;; GO:0043252	molecular_function;;cellular_component;;biological_process;;cellular_component;;cellular_component;;biological_process	organic anion transmembrane transporter activity;;integral component of membrane;;apoptotic process;;brush border membrane;;cytoplasmic vesicle membrane;;sodium-independent organic anion transport	------	------	------	------	NP_080936	major facilitator superfamily domain-containing protein 10 [Mus musculus]	------				3J675	S:Function unknown	Q9D2V8	Major facilitator superfamily domain-containing protein 10 OS=Mus musculus OX=10090 GN=Mfsd10 PE=1 SV=1	PF07690;; PF00083(Sugar_tr:Sugar ;; PF06609(TRI12:Fungal trichothecene efflux pump	MFS_1;;-;;-	Major Facilitator Superfamily;;nd other) transporter;;RI12)	23.33	24.63	23.71	24.6	25.92	30.51	27.37	16.02	16.51	14.83	21.47	25.11
ENSMUSG00000001089	Luzp1	leucine zipper protein 1 [Source:MGI Symbol;Acc:MGI:107629]	GO:0003281;; GO:0005634;; GO:0060840;; GO:0021503	biological_process;;cellular_component;;biological_process;;biological_process	ventricular septum development;;nucleus;;artery development;;neural fold bending	------	------	------	------	NP_077772	leucine zipper protein 1 [Mus musculus]	------				3J2SK	S:Function unknown	Q8R4U7	Leucine zipper protein 1 OS=Mus musculus OX=10090 GN=Luzp1 PE=1 SV=2	------	------	------	26.92	18.06	31.94	28.76	31.42	25.99	26.26	22.5	28.88	17.26	28.15	24.73
ENSMUSG00000001095	Slc13a2	solute carrier family 13 (sodium-dependent dicarboxylate transporter), member 2 [Source:MGI Symbol;Acc:MGI:1276558]	GO:0016021;; GO:0015293;; GO:0006814	cellular_component;;molecular_function;;biological_process	integral component of membrane;;symporter activity;;sodium ion transport	K14445	SLC13A2_3_5	------	------	NP_071856	solute carrier family 13 member 2 [Mus musculus]	R-MMU-433093	Slc13a2	R-MMU-425407;R-MMU-433137;R-MMU-425366;R-MMU-382551	SLC-mediated transmembrane transport;Sodium-coupled sulphate, di- and tri-carboxylate transporters;Transport of bile salts and organic acids, metal ions and amine compounds;Transport of small molecules	3J9GN	P:Inorganic ion transport and metabolism	Q9ES88	Solute carrier family 13 member 2 OS=Mus musculus OX=10090 GN=Slc13a2 PE=2 SV=1	PF00939;; PF03600	Na_sulph_symp:Sodium;;CitMHS	sulfate symporter transmembrane region;;Citrate transporter	130.17	81.01	66.05	78.16	114.96	88.32	93.7	114.6	118	67.4	61.54	98.56
ENSMUSG00000001098	Kctd10	potassium channel tetramerisation domain containing 10 [Source:MGI Symbol;Acc:MGI:2141207]	GO:0007507;; GO:0036038;; GO:0031463;; GO:0043161;; GO:0005829;; GO:0005654;; GO:0051260;; GO:0035024;; GO:0017049;; GO:0045746;; GO:0016567;; GO:0006511;; GO:0001525;; GO:0005112	biological_process;;cellular_component;;cellular_component;;biological_process;;cellular_component;;cellular_component;;biological_process;;biological_process;;molecular_function;;biological_process;;biological_process;;biological_process;;biological_process;;molecular_function	heart development;;MKS complex;;Cul3-RING ubiquitin ligase complex;;proteasome-mediated ubiquitin-dependent protein catabolic process;;cytosol;;nucleoplasm;;protein homooligomerization;;negative regulation of Rho protein signal transduction;;GTP-Rho binding;;negative regulation of Notch signaling pathway;;protein ubiquitination;;ubiquitin-dependent protein catabolic process;;angiogenesis;;Notch b…	K15074	BACURD	------	------	NP_001153413	BTB/POZ domain-containing adapter for CUL3-mediated RhoA degradation protein 3 isoform 1 [Mus musculus]	------				3J5CS	P:Inorganic ion transport and metabolism	Q922M3	BTB/POZ domain-containing adapter for CUL3-mediated RhoA degradation protein 3 OS=Mus musculus OX=10090 GN=Kctd10 PE=1 SV=1	PF02214;; PF00651	BTB_2;;BTB	BTB/POZ domain;;BTB/POZ domain	86.5	64.88	104.63	82.52	94.24	71.24	105.15	77.2	103.44	49.54	98.33	94.18
ENSMUSG00000001100	Poldip2	polymerase (DNA-directed), delta interacting protein 2 [Source:MGI Symbol;Acc:MGI:1915061]	GO:0070584;; GO:0045931;; GO:0030674;; GO:0005634;; GO:0005739;; GO:0003677;; GO:0042645;; GO:0016242	biological_process;;biological_process;;molecular_function;;cellular_component;;cellular_component;;molecular_function;;cellular_component;;biological_process	mitochondrion morphogenesis;;positive regulation of mitotic cell cycle;;protein binding, bridging;;nucleus;;mitochondrion;;DNA binding;;mitochondrial nucleoid;;negative regulation of macroautophagy	K17809	POLDIP2	------	------	NP_080665	polymerase delta-interacting protein 2 [Mus musculus]	------				3J4ZZ	P:Inorganic ion transport and metabolism	Q91VA6	Polymerase delta-interacting protein 2 OS=Mus musculus OX=10090 GN=Poldip2 PE=1 SV=1	PF04379;; PF08755;; PF04379	DUF525;;YccV-like;;DUF525	ApaG domain ;;Hemimethylated DNA-binding protein YccV like;;ApaG domain	31.69	32.35	34.56	33.31	38.31	39.04	20.7	25.93	25.03	24.21	34.06	28.77
ENSMUSG00000001103	Sebox	SEBOX homeobox [Source:MGI Symbol;Acc:MGI:108012]	GO:0005634;; GO:0009792;; GO:0048477;; GO:0003677	cellular_component;;biological_process;;biological_process;;molecular_function	nucleus;;embryo development ending in birth or egg hatching;;oogenesis;;DNA binding	K24904	SEBOX	------	------	NP_032785	homeobox protein SEBOX [Mus musculus]	------				3JDSN	K:Transcription	P70368	Homeobox protein SEBOX OS=Mus musculus OX=10090 GN=Sebox PE=2 SV=2	PF00046;; PF05920	Homeodomain;;Homeobox_KN	Homeodomain;;Homeobox KN domain	0	0	0	0	0	0	0	0	0	0	0	0
ENSMUSG00000001105	Ift20	intraflagellar transport 20 [Source:MGI Symbol;Acc:MGI:1915585]	GO:0032420;; GO:0030992;; GO:0034067;; GO:0042073;; GO:0005902;; GO:0061512;; GO:0005929;; GO:0008542;; GO:0036064;; GO:0090102;; GO:0031514;; GO:0005813;; GO:0001822;; GO:0005814;; GO:0001736;; GO:0061351;; GO:1902017;; GO:0005794;; GO:0032391;; GO:0060271;; GO:0055007;; GO:0044292;; GO:0017137;; GO:0060122;; GO:0007283;; GO:1902636;; GO:2000785;; GO:0001750;; GO:0022008;; GO:0072659;; GO:005164…	cellular_component;;cellular_component;;biological_process;;biological_process;;cellular_component;;biological_process;;cellular_component;;biological_process;;cellular_component;;biological_process;;cellular_component;;cellular_component;;biological_process;;cellular_component;;biological_process;;biological_process;;biological_process;;cellular_component;;cellular_component;;biological_process;…	stereocilium;;intraciliary transport particle B;;protein localization to Golgi apparatus;;intraciliary transport;;microvillus;;protein localization to cilium;;cilium;;visual learning;;ciliary basal body;;cochlea development;;motile cilium;;centrosome;;kidney development;;centriole;;establishment of planar polarity;;neural precursor cell proliferation;;regulation of cilium assembly;;Golgi apparatu…	K16473	IFT20	------	------	NP_061342.1	intraflagellar transport protein 20 homolog [Mus musculus]	R-MMU-5625355;;R-MMU-5617625	Ift20;;Ift20	R-MMU-1852241;R-MMU-5620924;R-MMU-5617833;R-MMU-1852241;R-MMU-5620924;R-MMU-5617833	Organelle biogenesis and maintenance;Intraflagellar transport;Cilium Assembly;Organelle biogenesis and maintenance;Intraflagellar transport;Cilium Assembly	3JDXN	S:Function unknown	Q61025	Intraflagellar transport protein 20 homolog OS=Mus musculus OX=10090 GN=Ift20 PE=1 SV=1	PF14931	IFT20	Intraflagellar transport complex B, subunit 20	66.55	85.64	76.46	100.88	77.97	72.06	57.65	87.33	62.69	77.07	68.33	61.76
ENSMUSG00000001119	Col6a1	collagen, type VI, alpha 1 [Source:MGI Symbol;Acc:MGI:88459]	GO:0032991;; GO:0071230;; GO:0005615;; GO:0070208;; GO:0031012;; GO:0003429;; GO:0062023;; GO:0042383;; GO:0005576;; GO:0007155;; GO:0048407;; GO:0035987;; GO:0005581	cellular_component;;biological_process;;cellular_component;;biological_process;;cellular_component;;biological_process;;cellular_component;;cellular_component;;cellular_component;;biological_process;;molecular_function;;biological_process;;cellular_component	macromolecular complex;;cellular response to amino acid stimulus;;extracellular space;;protein heterotrimerization;;extracellular matrix;;growth plate cartilage chondrocyte morphogenesis;;collagen-containing extracellular matrix;;sarcolemma;;extracellular region;;cell adhesion;;platelet-derived growth factor binding;;endodermal cell differentiation;;collagen trimer	K06238	COL6A	mmu05165;; mmu04512;; mmu04151;; mmu04510;; mmu04974	Human papillomavirus infection;;ECM-receptor interaction;;PI3K-Akt signaling pathway;;Focal adhesion;;Protein digestion and absorption	NP_034063(collagen alpha-1	VI) chain precursor [Mus musculus]	R-MMU-2023660;;R-MMU-2023608;;R-MMU-2023560;;R-MMU-2022997;;R-MMU-2022965;;R-MMU-2022944;;R-MMU-1614453;;R-MMU-2023651;;R-MMU-2023576;;R-MMU-2022508;;R-MMU-2023521;;R-MMU-2022507	Col6a1;;Col6a1;;Col6a1;;Col6a1;;Col6a1;;Col6a1;;Col6a1;;Col6a1;;Col6a1;;Col6a1;;Col6a1;;Col6a1	R-MMU-1650814;R-MMU-1474290;R-MMU-1474244;R-MMU-1650814;R-MMU-1474290;R-MMU-1474244;R-MMU-1650814;R-MMU-1474290;R-MMU-1474244;R-MMU-8948216;R-MMU-1650814;R-MMU-1474290;R-MMU-1474244;R-MMU-1650814;R-MMU-1474290;R-MMU-1474244;R-MMU-1650814;R-MMU-1474290;R-MMU-1474244;R-MMU-1650814;R-MMU-1474290;R-MMU-1474244;R-MMU-1650814;R-MMU-1474290;R-MMU-1474244;R-MMU-1650814;R-MMU-1474290;R-MMU-1474244;R-MMU-1…	Collagen biosynthesis and modifying enzymes;Collagen formation;Extracellular matrix organization;Collagen biosynthesis and modifying enzymes;Collagen formation;Extracellular matrix organization;Collagen biosynthesis and modifying enzymes;Collagen formation;Extracellular matrix organization;Collagen chain trimerization;Collagen biosynthesis and modifying enzymes;Collagen formation;Extracellular ma…	3JB9V	W:Extracellular structures	Q04857(Collagen alpha-1	VI) chain OS=Mus musculus OX=10090 GN=Col6a1 PE=1 SV=1	PF00092;; PF01391(Collagen:Collagen triple helix repeat ;; PF13519;; PF13768;; PF05762	VWA;;-;;VWA_2;;VWA_3;;VWA_CoxE	von Willebrand factor type A domain;;0 copies);;von Willebrand factor type A domain;;von Willebrand factor type A domain;;VWA domain containing CoxE-like protein	0.08	0.03	0	0.01	0	0	0.53	0.22	0.04	8.01	0.8	0.14
ENSMUSG00000001120	Pcbp3	poly(rC) binding protein 3 [Source:MGI Symbol;Acc:MGI:1890470]	GO:0005737;; GO:0001227;; GO:0000122;; GO:1990829;; GO:0003723;; GO:0003690	cellular_component;;molecular_function;;biological_process;;molecular_function;;molecular_function;;molecular_function	cytoplasm;;transcriptional repressor activity, RNA polymerase II transcription regulatory region sequence-specific binding;;negative regulation of transcription from RNA polymerase II promoter;;C-rich single-stranded DNA binding;;RNA binding;;double-stranded DNA binding	K21444	PCBP3_4	------	------	NP_067543(poly	rC)-binding protein 3 isoform 1 [Mus musculus]	------				3J62W	A:RNA processing and modification	P57722(Poly	rC)-binding protein 3 OS=Mus musculus OX=10090 GN=Pcbp3 PE=1 SV=3	PF00013;; PF07650;; PF13083;; PF13184;; PF16005	KH_1;;KH_2;;KH_4;;KH_5;;MOEP19	KH domain;;KH domain;;KH domain;;NusA-like KH domain;;KH-like RNA-binding domain	0.19	0.06	0.33	0	0	0	0.3	0.03	0	1	0.3	0.16
ENSMUSG00000001123	Lgals9	lectin, galactose binding, soluble 9 [Source:MGI Symbol;Acc:MGI:109496]	GO:0030246	molecular_function	carbohydrate binding	K10093	LGALS9	------	------	NP_034838	galectin-9 isoform 1 [Mus musculus]	------				3JDI1	W:Extracellular structures	G3X9T7	Galectin-9 OS=Mus musculus OX=10090 GN=Lgals9 PE=1 SV=1	PF00337	Gal-bind_lectin	Galactoside-binding lectin	335.73	165.84	378.99	249.82	192.29	250.86	402.89	237.2	250.09	220.08	397.82	322.59
ENSMUSG00000001127	Araf	Araf proto-oncogene, serine/threonine kinase [Source:MGI Symbol;Acc:MGI:88065]	GO:0006468;; GO:0020021;; GO:0033138;; GO:0032434;; GO:0005829;; GO:0000165;; GO:0005739;; GO:0004674;; GO:0043066;; GO:0032006;; GO:0046872;; GO:0004709;; GO:0005524	biological_process;;biological_process;;biological_process;;biological_process;;cellular_component;;biological_process;;cellular_component;;molecular_function;;biological_process;;biological_process;;molecular_function;;molecular_function;;molecular_function	protein phosphorylation;;immortalization of host cell;;positive regulation of peptidyl-serine phosphorylation;;regulation of proteasomal ubiquitin-dependent protein catabolic process;;cytosol;;MAPK cascade;;mitochondrion;;protein serine/threonine kinase activity;;negative regulation of apoptotic process;;regulation of TOR signaling;;metal ion binding;;MAP kinase kinase kinase activity;;ATP binding	K08845	ARAF, ARAF1	mmu04730;; mmu05200;; mmu05224;; mmu05225;; mmu05205;; mmu05220;; mmu05221;; mmu04928;; mmu05034;; mmu05226;; mmu04068;; mmu05010;; mmu04270;; mmu04726;; mmu05218;; mmu04720;; mmu05213;; mmu05212;; mmu05211;; mmu05210;; mmu05215;; mmu05223;; mmu05219;; mmu04810;; mmu05214;; mmu04012;; mmu04010;; mmu04914;; mmu05161;; mmu05160;; mmu04910;; mmu04650;; mmu01521;; mmu01522	Long-term depression;;Pathways in cancer;;Breast cancer;;Hepatocellular carcinoma;;Proteoglycans in cancer;;Chronic myeloid leukemia;;Acute myeloid leukemia;;Parathyroid hormone synthesis, secretion and action;;Alcoholism;;Gastric cancer;;FoxO signaling pathway;;Alzheimer disease;;Vascular smooth muscle contraction;;Serotonergic synapse;;Melanoma;;Long-term potentiation;;Endometrial cancer;;Pancr…	NP_033833	serine/threonine-protein kinase A-Raf isoform 1 [Mus musculus]	R-MMU-5672646;;R-MMU-5672681;;R-MMU-5672639;;R-MMU-5672648	phospho-Araf;;phospho-Araf;;phospho-Araf;;phospho-Araf	R-MMU-5674135;R-MMU-9607240;R-MMU-168256;R-MMU-5673001;R-MMU-5673000;R-MMU-5683057;R-MMU-1280215;R-MMU-5675221;R-MMU-5684996;R-MMU-162582;R-MMU-5674135;R-MMU-9607240;R-MMU-168256;R-MMU-5673001;R-MMU-5673000;R-MMU-5683057;R-MMU-1280215;R-MMU-5684996;R-MMU-162582;R-MMU-9607240;R-MMU-168256;R-MMU-5673001;R-MMU-5673000;R-MMU-5683057;R-MMU-1280215;R-MMU-5675221;R-MMU-5684996;R-MMU-162582;R-MMU-5674135…	MAP2K and MAPK activation;FLT3 Signaling;Immune System;RAF/MAP kinase cascade;RAF activation;MAPK family signaling cascades;Cytokine Signaling in Immune system;Negative regulation of MAPK pathway;MAPK1/MAPK3 signaling;Signal Transduction;MAP2K and MAPK activation;FLT3 Signaling;Immune System;RAF/MAP kinase cascade;RAF activation;MAPK family signaling cascades;Cytokine Signaling in Immune system;M…	3JE7B	T:Signal transduction mechanisms	P04627	Serine/threonine-protein kinase A-Raf OS=Mus musculus OX=10090 GN=Araf PE=1 SV=2	PF00130(C1_1:Phorbol esters/diacylglycerol binding domain ;; PF07714;; PF02196;; PF00069;; PF14531;; PF03109	-;;PK_Tyr_Ser-Thr;;RBD;;Pkinase;;Kinase-like;;ABC1	1 domain);;Protein tyrosine and serine/threonine kinase;;Raf-like Ras-binding domain;;Protein kinase domain;;Kinase-like;;ABC1 atypical kinase-like domain	44.19	47.3	54.63	50.66	60.02	56.45	50.8	39.17	46.63	37.12	72.38	55.43
ENSMUSG00000001128	Cfp	complement factor properdin [Source:MGI Symbol;Acc:MGI:97545]	GO:0005576;; GO:0006957	cellular_component;;biological_process	extracellular region;;complement activation, alternative pathway	K15412	CFP	mmu05168	Herpes simplex virus 1 infection	NP_032849	properdin precursor [Mus musculus]	R-MMU-5173204;;R-MMU-6800993;;R-MMU-173751;;R-MMU-5173244;;R-MMU-5173137;;R-MMU-6799522	Cfp;;Cfp;;Cfp;;Cfp;;Cfp;;Cfp	R-MMU-597592;R-MMU-5173105;R-MMU-5173214;R-MMU-392499;R-MMU-168249;R-MMU-6798695;R-MMU-168256;R-MMU-174577;R-MMU-168256;R-MMU-977606;R-MMU-166658;R-MMU-173736;R-MMU-166663;R-MMU-168249;R-MMU-6798695;R-MMU-597592;R-MMU-5173105;R-MMU-5173214;R-MMU-392499;R-MMU-597592;R-MMU-5173105;R-MMU-5173214;R-MMU-392499;R-MMU-168249;R-MMU-6798695;R-MMU-168256	Post-translational protein modification;O-linked glycosylation;O-glycosylation of TSR domain-containing proteins;Metabolism of proteins;Innate Immune System;Neutrophil degranulation;Immune System;Activation of C3 and C5;Immune System;Regulation of Complement cascade;Complement cascade;Alternative complement activation;Initial triggering of complement;Innate Immune System;Neutrophil degranulation;…	3JD2M	P:Inorganic ion transport and metabolism	P11680	Properdin OS=Mus musculus OX=10090 GN=Cfp PE=1 SV=2	PF00090;; PF18487;; PF19028;; PF19030	TSP_1;;TSR;;TSP1_spondin;;TSP1_ADAMTS	Thrombospondin type 1 domain;;Thrombospondin type 1 repeat;;Spondin-like TSP1 domain;;Thrombospondin type 1 domain	1.69	0.7	1.25	1.93	1.67	2.49	5.2	3.1	2.73	5.35	3.18	2.72
ENSMUSG00000001131	Timp1	tissue inhibitor of metalloproteinase 1 [Source:MGI Symbol;Acc:MGI:98752]	GO:0005125;; GO:0051045;; GO:0031012;; GO:0008270;; GO:0043086;; GO:0008083;; GO:0043066;; GO:0002020;; GO:1901164;; GO:0002248;; GO:0008284;; GO:0034097;; GO:1905049;; GO:2001044;; GO:0001775;; GO:0005604;; GO:0030414;; GO:0010951;; GO:0008191;; GO:0043434;; GO:0010033;; GO:0005615;; GO:0051216;; GO:0007568;; GO:0009725	molecular_function;;biological_process;;cellular_component;;molecular_function;;biological_process;;molecular_function;;biological_process;;molecular_function;;biological_process;;biological_process;;biological_process;;biological_process;;biological_process;;biological_process;;biological_process;;cellular_component;;molecular_function;;biological_process;;molecular_function;;biological_process;…	cytokine activity;;negative regulation of membrane protein ectodomain proteolysis;;extracellular matrix;;zinc ion binding;;negative regulation of catalytic activity;;growth factor activity;;negative regulation of apoptotic process;;protease binding;;negative regulation of trophoblast cell migration;;connective tissue replacement involved in inflammatory response wound healing;;positive regulation…	K16451	TIMP1	mmu04066	HIF-1 signaling pathway	NP_001037849.1	metalloproteinase inhibitor 1 isoform a precursor [Mus musculus]	R-MMU-349745;;R-MMU-8956691;;R-MMU-349743;;R-MMU-8957082	Timp1;;Timp1;;Timp1;;phospho-Timp1	R-MMU-76002;R-MMU-114608;R-MMU-109582;R-MMU-76005;R-MMU-597592;R-MMU-381426;R-MMU-8957275;R-MMU-392499;R-MMU-114608;R-MMU-1474244;R-MMU-1592389;R-MMU-76005;R-MMU-76002;R-MMU-109582;R-MMU-1474228;R-MMU-597592;R-MMU-381426;R-MMU-8957275;R-MMU-392499	Platelet activation, signaling and aggregation;Platelet degranulation ;Hemostasis;Response to elevated platelet cytosolic Ca2+;Post-translational protein modification;Regulation of Insulin-like Growth Factor (IGF) transport and uptake by Insulin-like Growth Factor Binding Proteins (IGFBPs);Post-translational protein phosphorylation;Metabolism of proteins;Platelet degranulation ;Extracellular matr…	3J47Q	O:Posttranslational modification, protein turnover, chaperones	P12032	Metalloproteinase inhibitor 1 OS=Mus musculus OX=10090 GN=Timp1 PE=1 SV=2	PF00965	TIMP	Tissue inhibitor of metalloproteinase	0.26	0.07	0.3	0.38	0.16	0.07	1.12	0.31	0.79	1.11	0.59	1.16
ENSMUSG00000001134	Uxt	ubiquitously expressed prefoldin like chaperone [Source:MGI Symbol;Acc:MGI:1277988]	GO:0005737;; GO:0005856;; GO:0000785;; GO:0003714;; GO:0000122;; GO:0005813;; GO:0005634;; GO:0006915;; GO:0003712;; GO:0000930;; GO:0000922;; GO:0048487;; GO:0007098;; GO:0000226;; GO:0003682	cellular_component;;cellular_component;;cellular_component;;molecular_function;;biological_process;;cellular_component;;cellular_component;;biological_process;;molecular_function;;cellular_component;;cellular_component;;molecular_function;;biological_process;;biological_process;;molecular_function	cytoplasm;;cytoskeleton;;chromatin;;transcription corepressor activity;;negative regulation of transcription from RNA polymerase II promoter;;centrosome;;nucleus;;apoptotic process;;transcription cofactor activity;;gamma-tubulin complex;;spindle pole;;beta-tubulin binding;;centrosome cycle;;microtubule cytoskeleton organization;;chromatin binding	------	------	------	------	NP_038868	protein UXT [Mus musculus]	------				3JC6H	K:Transcription	Q9WTZ0	Protein UXT OS=Mus musculus OX=10090 GN=Uxt PE=1 SV=2	PF02996	Prefoldin	Prefoldin subunit	26.08	35.09	28.77	29.26	27.75	28.21	17.26	31.88	28.26	38.36	21.98	21.23
ENSMUSG00000001138	Cnnm3	cyclin M3 [Source:MGI Symbol;Acc:MGI:2151055]	GO:0022857;; GO:0016021;; GO:0006811;; GO:0005886	molecular_function;;cellular_component;;biological_process;;cellular_component	transmembrane transporter activity;;integral component of membrane;;ion transport;;plasma membrane	K16302	CNNM	------	------	NP_001318138	metal transporter CNNM3 isoform 3 precursor [Mus musculus]	------				3J9S6	S:Function unknown	Q32NY4	Metal transporter CNNM3 OS=Mus musculus OX=10090 GN=Cnnm3 PE=1 SV=2	PF00571;; PF01595	CBS;;DUF21	CBS domain;;Cyclin M transmembrane N-terminal domain	3.46	4.24	4.51	7.11	6.85	7.73	7.11	3.53	6.11	3.48	7.66	5.35
ENSMUSG00000001143	Lman2l	lectin, mannose-binding 2-like [Source:MGI Symbol;Acc:MGI:2443010]	GO:0005794;; GO:0007030;; GO:0006888;; GO:0005793;; GO:0007029;; GO:0016021;; GO:0005789;; GO:0015031;; GO:0046872;; GO:0030134;; GO:0005537;; GO:0000139	cellular_component;;biological_process;;biological_process;;cellular_component;;biological_process;;cellular_component;;cellular_component;;biological_process;;molecular_function;;cellular_component;;molecular_function;;cellular_component	Golgi apparatus;;Golgi organization;;ER to Golgi vesicle-mediated transport;;endoplasmic reticulum-Golgi intermediate compartment;;endoplasmic reticulum organization;;integral component of membrane;;endoplasmic reticulum membrane;;protein transport;;metal ion binding;;ER to Golgi transport vesicle;;mannose binding;;Golgi membrane	K10083	LMAN2L, VIPL	------	------	NP_001297446	VIP36-like protein isoform 1 precursor [Mus musculus]	R-MMU-5689469;;R-MMU-5689834;;R-MMU-5689832	Lman2l;;Lman2l;;Lman2l	R-MMU-597592;R-MMU-5653656;R-MMU-199991;R-MMU-199977;R-MMU-204005;R-MMU-948021;R-MMU-5694530;R-MMU-446203;R-MMU-392499;R-MMU-597592;R-MMU-5653656;R-MMU-199991;R-MMU-199977;R-MMU-204005;R-MMU-948021;R-MMU-446203;R-MMU-392499;R-MMU-597592;R-MMU-5653656;R-MMU-199991;R-MMU-199977;R-MMU-204005;R-MMU-948021;R-MMU-446203;R-MMU-392499	Post-translational protein modification;Vesicle-mediated transport;Membrane Trafficking;ER to Golgi Anterograde Transport;COPII-mediated vesicle transport;Transport to the Golgi and subsequent modification;Cargo concentration in the ER;Asparagine N-linked glycosylation;Metabolism of proteins;Post-translational protein modification;Vesicle-mediated transport;Membrane Trafficking;ER to Golgi Antero…	3J9FX	U:Intracellular trafficking, secretion, and vesicular transport	P59481	VIP36-like protein OS=Mus musculus OX=10090 GN=Lman2l PE=1 SV=1	PF03388;; PF18483	Lectin_leg-like;;Bact_lectin	Legume-like lectin family;;Bacterial lectin	7.52	5.79	7.44	8.98	9.38	8.43	10.15	7.04	7.58	4.96	6.41	8.95
ENSMUSG00000001150	Mcm3ap	minichromosome maintenance complex component 3 associated protein [Source:MGI Symbol;Acc:MGI:1930089]	GO:0034728;; GO:0005737;; GO:0016973(biological_process:poly;; GO:0042393;; GO:0016446;; GO:0031965;; GO:0005829;; GO:0004402;; GO:0005634;; GO:0005654;; GO:0070390;; GO:0003676;; GO:0003682;; GO:0005694;; GO:0044615;; GO:0006406;; GO:0010484	biological_process;;cellular_component;;-;;molecular_function;;biological_process;;cellular_component;;cellular_component;;molecular_function;;cellular_component;;cellular_component;;cellular_component;;molecular_function;;molecular_function;;cellular_component;;cellular_component;;biological_process;;molecular_function	nucleosome organization;;cytoplasm;;)+ mRNA export from nucleus;;histone binding;;somatic hypermutation of immunoglobulin genes;;nuclear membrane;;cytosol;;histone acetyltransferase activity;;nucleus;;nucleoplasm;;transcription export complex 2;;nucleic acid binding;;chromatin binding;;chromosome;;nuclear pore nuclear basket;;mRNA export from nucleus;;H3 histone acetyltransferase activity	K24317	MCM3AP	------	------	XP_006513957	germinal-center associated nuclear protein isoform X1 [Mus musculus]	------				3JFHU;; 3JFHU	D:Cell cycle control, cell division, chromosome partitioning;;U:Intracellular trafficking, secretion, and vesicular transport	Q9WUU9	Germinal-center associated nuclear protein OS=Mus musculus OX=10090 GN=Mcm3ap PE=1 SV=2	PF03399;; PF16766;; PF16769;; PF16768;; PF10075	SAC3_GANP;;CID_GANP;;MCM3AP_GANP;;NupH_GANP;;CSN8_PSD8_EIF3K	SAC3/GANP family;;Binding region of GANP to ENY2;;MCM3AP domain of GANP;;Nucleoporin homology of Germinal-centre associated nuclear protein;;CSN8/PSMD8/EIF3K family	12.07	12.08	11.49	14.12	14.82	17.28	12	12.24	16.21	13.42	16.13	14.56
ENSMUSG00000001151	Pcnt	pericentrin (kendrin) [Source:MGI Symbol;Acc:MGI:102722]	GO:0034451;; GO:0060271;; GO:0005829;; GO:0090316;; GO:0005814;; GO:0007052;; GO:0007165;; GO:0060090	cellular_component;;biological_process;;cellular_component;;biological_process;;cellular_component;;biological_process;;biological_process;;molecular_function	centriolar satellite;;cilium assembly;;cytosol;;positive regulation of intracellular protein transport;;centriole;;mitotic spindle organization;;signal transduction;;binding, bridging	K16481	PCNT	------	------	NP_032813	pericentrin isoform a [Mus musculus]	------				3J9MY	S:Function unknown	F8VPV0	Pericentrin OS=Mus musculus OX=10090 GN=Pcnt PE=1 SV=1	PF10495	PACT_coil_coil	Pericentrin-AKAP-450 domain of centrosomal targeting protein	12.05	10.5	15.75	11.14	15.37	13.3	11.9	7.66	11.45	11.24	17.57	11.21
ENSMUSG00000001155	Ftcd	formiminotransferase cyclodeaminase [Source:MGI Symbol;Acc:MGI:1339962]	GO:0005794;; GO:0005829;; GO:0030868;; GO:0007010;; GO:0006548;; GO:0005793;; GO:0005542;; GO:0035999;; GO:0005814;; GO:0000139;; GO:0030412;; GO:0019556;; GO:0019557;; GO:0030407;; GO:0005886;; GO:0030409;; GO:0008017;; GO:0005783	cellular_component;;cellular_component;;cellular_component;;biological_process;;biological_process;;cellular_component;;molecular_function;;biological_process;;cellular_component;;cellular_component;;molecular_function;;biological_process;;biological_process;;molecular_function;;cellular_component;;molecular_function;;molecular_function;;cellular_component	Golgi apparatus;;cytosol;;smooth endoplasmic reticulum membrane;;cytoskeleton organization;;histidine catabolic process;;endoplasmic reticulum-Golgi intermediate compartment;;folic acid binding;;tetrahydrofolate interconversion;;centriole;;Golgi membrane;;formimidoyltetrahydrofolate cyclodeaminase activity;;histidine catabolic process to glutamate and formamide;;histidine catabolic process to glu…	K13990	FTCD	mmu00340;; mmu00670	Histidine metabolism;;One carbon pool by folate	XP_006513278	formimidoyltransferase-cyclodeaminase isoform X1 [Mus musculus]	R-MMU-70907	Ftcd	R-MMU-70921;R-MMU-71291;R-MMU-1430728	Histidine catabolism;Metabolism of amino acids and derivatives;Metabolism	3JCAW	E:Amino acid transport and metabolism	Q91XD4	Formimidoyltransferase-cyclodeaminase OS=Mus musculus OX=10090 GN=Ftcd PE=1 SV=1	PF04961;; PF07837;; PF02971	FTCD_C;;FTCD_N;;FTCD	Formiminotransferase-cyclodeaminase;;Formiminotransferase domain, N-terminal subdomain;;Formiminotransferase domain	0	0	0	0	0.03	0.2	0.23	0	0	0	0.06	0
ENSMUSG00000001156	Mxd1	MAX dimerization protein 1 [Source:MGI Symbol;Acc:MGI:96908]	GO:0000122	biological_process	negative regulation of transcription from RNA polymerase II promoter	K09114	MXD, MAD	------	------	NP_034881	max dimerization protein 1 [Mus musculus]	------				3J9C9	K:Transcription	A0A0N4SW68	Max dimerization protein 1 OS=Mus musculus OX=10090 GN=Mxd1 PE=4 SV=1	PF00010	HLH	Helix-loop-helix DNA-binding domain	99.38	68.66	117.02	106.59	117.39	71.68	178.29	81.19	143.14	114.26	84.17	109.12
ENSMUSG00000001157	Gmcl1	germ cell-less, spermatogenesis associated 1 [Source:MGI Symbol;Acc:MGI:1345156]	GO:0005635;; GO:0030154;; GO:0006355;; GO:0007283;; GO:0016363;; GO:0007275	cellular_component;;biological_process;;biological_process;;biological_process;;cellular_component;;biological_process	nuclear envelope;;cell differentiation;;regulation of transcription, DNA-templated;;spermatogenesis;;nuclear matrix;;multicellular organism development	K10485	BTBD13, GMCL1, GCL	------	------	NP_035948	germ cell-less protein-like 1 [Mus musculus]	------				3J334	S:Function unknown	Q920G9	Germ cell-less protein-like 1 OS=Mus musculus OX=10090 GN=Gmcl1 PE=1 SV=2	PF07707;; PF00651	BACK;;BTB	BTB And C-terminal Kelch;;BTB/POZ domain	10.77	13.75	16.74	18.38	17.33	16.21	12.19	13.91	11.44	12.48	24.05	16.39
ENSMUSG00000001158	Snrnp27	small nuclear ribonucleoprotein 27 (U4/U6.U5) [Source:MGI Symbol;Acc:MGI:1913868]	GO:0005634;; GO:0008380;; GO:0006397	cellular_component;;biological_process;;biological_process	nucleus;;RNA splicing;;mRNA processing	K12846	SNRNP27	mmu03040	Spliceosome	BAC32271.1	unnamed protein product [Mus musculus]	R-MMU-6806778	Snrnp27	R-MMU-8953854;R-MMU-72172;R-MMU-72163;R-MMU-72203	Metabolism of RNA;mRNA Splicing;mRNA Splicing - Major Pathway;Processing of Capped Intron-Containing Pre-mRNA	3JPX4;; 3J6E8	S:Function unknown;;S:Function unknown	Q8K194	U4/U6.U5 small nuclear ribonucleoprotein 27 kDa protein OS=Mus musculus OX=10090 GN=Snrnp27 PE=1 SV=1	PF08648	SNRNP27	U4/U6.U5 small nuclear ribonucleoproteins	40.83	47.5	44.27	40.76	38.8	41.5	30.99	55.54	35.87	52.3	32.16	34.04
ENSMUSG00000001166	Oas1c	2'-5' oligoadenylate synthetase 1C [Source:MGI Symbol;Acc:MGI:2149633]	GO:0051607;; GO:0005829;; GO:0045071;; GO:0060700;; GO:0005654;; GO:0016740;; GO:0003725;; GO:0006955;; GO:0005634;; GO:0005524	biological_process;;cellular_component;;biological_process;;biological_process;;cellular_component;;molecular_function;;molecular_function;;biological_process;;cellular_component;;molecular_function	defense response to virus;;cytosol;;negative regulation of viral genome replication;;regulation of ribonuclease activity;;nucleoplasm;;transferase activity;;double-stranded RNA binding;;immune response;;nucleus;;ATP binding	------	------	------	------	NP_291019	inactive 2'-5' oligoadenylate synthetase 1C [Mus musculus]	------				3JQ8I	O:Posttranslational modification, protein turnover, chaperones	Q924S2	Inactive 2'-5' oligoadenylate synthetase 1C OS=Mus musculus OX=10090 GN=Oas1c PE=2 SV=1	PF10421;; PF10421	OAS1_C;;OAS1_C	2'-5'-oligoadenylate synthetase 1, domain 2, C-terminus ;;2'-5'-oligoadenylate synthetase 1, domain 2, C-terminus	3.57	3.05	6.28	4.06	3.18	4.79	3.99	3.77	3.55	4.31	5.98	3.43
ENSMUSG00000001168	Oas1h	2'-5' oligoadenylate synthetase 1H [Source:MGI Symbol;Acc:MGI:2180853]	GO:0016779;; GO:0051607;; GO:0005829;; GO:0045071;; GO:0060700;; GO:0005654;; GO:0003725;; GO:0006955;; GO:0005634;; GO:0005524	molecular_function;;biological_process;;cellular_component;;biological_process;;biological_process;;cellular_component;;molecular_function;;biological_process;;cellular_component;;molecular_function	nucleotidyltransferase activity;;defense response to virus;;cytosol;;negative regulation of viral genome replication;;regulation of ribonuclease activity;;nucleoplasm;;double-stranded RNA binding;;immune response;;nucleus;;ATP binding	------	------	------	------	NP_660263	2'-5' oligoadenylate synthetase 1H isoform 1 [Mus musculus]	------				3JQ8I	O:Posttranslational modification, protein turnover, chaperones	Q8VI97	2',5'-oligoadenylate synthetase-like 6 OS=Mus musculus OX=10090 GN=Oas1h PE=2 SV=1	PF10421;; PF01909;; PF10421	OAS1_C;;NTP_transf_2;;OAS1_C	2'-5'-oligoadenylate synthetase 1, domain 2, C-terminus ;;Nucleotidyltransferase domain;;2'-5'-oligoadenylate synthetase 1, domain 2, C-terminus	0.06	0	0.09	0	0	0.06	0	0	0.07	0	0.15	0
ENSMUSG00000001173	Ocrl	OCRL, inositol polyphosphate-5-phosphatase [Source:MGI Symbol;Acc:MGI:109589]	GO:0005905;; GO:0043087;; GO:0030136;; GO:0005737;; GO:0001701;; GO:0005634;; GO:0016020;; GO:0046856;; GO:0046855;; GO:0031901;; GO:0005794;; GO:0060271;; GO:0005096;; GO:0005886;; GO:0001750;; GO:0030670;; GO:0005802;; GO:0004439;; GO:0052745;; GO:0048365;; GO:0005769;; GO:0007165	cellular_component;;biological_process;;cellular_component;;cellular_component;;biological_process;;cellular_component;;cellular_component;;biological_process;;biological_process;;cellular_component;;cellular_component;;biological_process;;molecular_function;;cellular_component;;cellular_component;;cellular_component;;cellular_component;;molecular_function;;molecular_function;;molecular_function;…	clathrin-coated pit;;regulation of GTPase activity;;clathrin-coated vesicle;;cytoplasm;;in utero embryonic development;;nucleus;;membrane;;phosphatidylinositol dephosphorylation;;inositol phosphate dephosphorylation;;early endosome membrane;;Golgi apparatus;;cilium assembly;;GTPase activator activity;;plasma membrane;;photoreceptor outer segment;;phagocytic vesicle membrane;;trans-Golgi network;;…	K01099	INPP5B_F	mmu04070;; mmu00562	Phosphatidylinositol signaling system;;Inositol phosphate metabolism	NP_796189	inositol polyphosphate 5-phosphatase OCRL [Mus musculus]	R-MMU-1806196;;R-MMU-434214;;R-MMU-3769049;;R-MMU-434339	Ocrl;;Ocrl;;Ocrl;;Ocrl	R-MMU-1855204;R-MMU-1660499;R-MMU-1483255;R-MMU-199991;R-MMU-1483257;R-MMU-556833;R-MMU-8856828;R-MMU-1483249;R-MMU-1430728;R-MMU-5653656;R-MMU-194840;R-MMU-1855183;R-MMU-1660514;R-MMU-194315;R-MMU-162582;R-MMU-5653656;R-MMU-199991;R-MMU-199992;R-MMU-432722;R-MMU-1855204;R-MMU-1483249;R-MMU-1430728;R-MMU-5653656;R-MMU-199991;R-MMU-199992;R-MMU-432722	Synthesis of IP3 and IP4 in the cytosol;Synthesis of PIPs at the plasma membrane;PI Metabolism;Membrane Trafficking;Phospholipid metabolism;Metabolism of lipids;Clathrin-mediated endocytosis;Inositol phosphate metabolism;Metabolism;Vesicle-mediated transport;Rho GTPase cycle;Synthesis of IP2, IP, and Ins in the cytosol;Synthesis of PIPs at the Golgi membrane;Signaling by Rho GTPases;Signal Transd…	3JA9T	T:Signal transduction mechanisms	Q6NVF0	Inositol polyphosphate 5-phosphatase OCRL OS=Mus musculus OX=10090 GN=Ocrl PE=1 SV=1	PF00620;; PF16726;; PF03372	RhoGAP;;OCRL_clath_bd;;Exo_endo_phos	RhoGAP domain;;Inositol polyphosphate 5-phosphatase clathrin binding domain;;Endonuclease/Exonuclease/phosphatase family	7.63	7.12	9.09	9.06	10.84	9.74	5.37	6.94	7.9	5.43	9.64	7.22
ENSMUSG00000001175	Calm1	calmodulin 1 [Source:MGI Symbol;Acc:MGI:88251]	GO:0048306;; GO:0000086;; GO:0030426;; GO:0001975;; GO:0030017;; GO:0034704;; GO:0051000;; GO:0051412;; GO:0097718;; GO:0043388;; GO:0044325;; GO:0005876;; GO:0051343;; GO:0031432;; GO:0019855;; GO:0072542;; GO:0005813;; GO:0043548;; GO:0032516;; GO:1900242;; GO:0000922;; GO:0005654;; GO:0002027;; GO:0005509;; GO:0043005;; GO:0032465;; GO:1901841;; GO:0005737;; GO:1902494;; GO:0031800;; GO:001972…	molecular_function;;biological_process;;cellular_component;;biological_process;;cellular_component;;cellular_component;;biological_process;;biological_process;;molecular_function;;biological_process;;molecular_function;;cellular_component;;biological_process;;molecular_function;;molecular_function;;molecular_function;;cellular_component;;molecular_function;;biological_process;;biological_process;…	calcium-dependent protein binding;;G2/M transition of mitotic cell cycle;;growth cone;;response to amphetamine;;sarcomere;;calcium channel complex;;positive regulation of nitric-oxide synthase activity;;response to corticosterone;;disordered domain specific binding;;positive regulation of DNA binding;;ion channel binding;;spindle microtubule;;positive regulation of cyclic-nucleotide phosphodieste…	K02183	CALM	mmu04750;; mmu04114;; mmu05200;; mmu04922;; mmu04921;; mmu04924;; mmu04925;; mmu04261;; mmu05170;; mmu04722;; mmu04014;; mmu04024;; mmu04625;; mmu04022;; mmu05152;; mmu04020;; mmu05133;; mmu04371;; mmu04218;; mmu05010;; mmu04270;; mmu05012;; mmu05034;; mmu04720;; mmu05031;; mmu04916;; mmu04744;; mmu04728;; mmu04915;; mmu04740;; mmu05214;; mmu04971;; mmu04970;; mmu05167;; mmu04912;; mmu05163;; mmu…	Inflammatory mediator regulation of TRP channels;;Oocyte meiosis;;Pathways in cancer;;Glucagon signaling pathway;;Oxytocin signaling pathway;;Renin secretion;;Aldosterone synthesis and secretion;;Adrenergic signaling in cardiomyocytes;;Human immunodeficiency virus 1 infection;;Neurotrophin signaling pathway;;Ras signaling pathway;;cAMP signaling pathway;;C-type lectin receptor signaling pathway;;…	NP_033920	calmodulin-1 isoform 2 [Mus musculus]	R-MMU-9016841;;R-MMU-9016884;;R-MMU-9016706	Calm1;;Calm1;;Calm1	R-MMU-76002;R-MMU-114608;R-MMU-109582;R-MMU-76005;R-MMU-5626467;R-MMU-203615;R-MMU-194138;R-MMU-202131;R-MMU-1430728;R-MMU-9006934;R-MMU-5218920;R-MMU-4420097;R-MMU-195258;R-MMU-194315;R-MMU-162582;R-MMU-597592;R-MMU-388396;R-MMU-372790;R-MMU-2187338;R-MMU-2514859;R-MMU-8876725;R-MMU-418594;R-MMU-392499;R-MMU-2514856;R-MMU-162582	Platelet activation, signaling and aggregation;Platelet degranulation ;Hemostasis;Response to elevated platelet cytosolic Ca2+;RHO GTPases activate IQGAPs;eNOS activation;Signaling by VEGF;Metabolism of nitric oxide: eNOS activation and regulation;Metabolism;Signaling by Receptor Tyrosine Kinases;VEGFR2 mediated vascular permeability;VEGFA-VEGFR2 Pathway;RHO GTPase Effectors;Signaling by Rho GTPa…	3JBHU	T:Signal transduction mechanisms	P0DP26	Calmodulin-1 OS=Mus musculus OX=10090 GN=Calm1 PE=1 SV=1	PF13499;; PF00036;; PF13833;; PF13405;; PF13202;; PF14658;; PF12763;; PF10591;; PF08976;; PF03672(UPF0154:Uncharacterised protein family ;; PF08726;; PF00404;; PF05042;; PF05099;; PF06513(DUF1103:Repeat of unknown function	EF-hand_7;;EF-hand_1;;EF-hand_8;;EF-hand_6;;EF-hand_5;;EF-hand_9;;EF-hand_4;;SPARC_Ca_bdg;;EF-hand_11;;-;;EFhand_Ca_insen;;Dockerin_1;;Caleosin;;TerB;;-	EF-hand domain pair;;EF hand;;EF-hand domain pair;;EF-hand domain;;EF hand;;EF-hand domain;;Cytoskeletal-regulatory complex EF hand;;Secreted protein acidic and rich in cysteine Ca binding region;;EF-hand domain;;PF0154);;Ca2+ insensitive EF hand;;Dockerin type I domain;;Caleosin related protein;;Tellurite resistance protein TerB;;UF1103)	1036.19	780.26	600.49	892.27	919.24	807.39	1054.01	605	1356.84	381.81	929.85	898.07
ENSMUSG00000001211	Agpat3	1-acylglycerol-3-phosphate O-acyltransferase 3 [Source:MGI Symbol;Acc:MGI:1336186]	GO:0006644;; GO:0005783;; GO:0016021;; GO:0005635;; GO:0016024;; GO:0003841;; GO:0016746;; GO:0042171;; GO:0005789	biological_process;;cellular_component;;cellular_component;;cellular_component;;biological_process;;molecular_function;;molecular_function;;molecular_function;;cellular_component	phospholipid metabolic process;;endoplasmic reticulum;;integral component of membrane;;nuclear envelope;;CDP-diacylglycerol biosynthetic process;;1-acylglycerol-3-phosphate O-acyltransferase activity;;transferase activity, transferring acyl groups;;lysophosphatidic acid acyltransferase activity;;endoplasmic reticulum membrane	K13523	AGPAT3_4	mmu00564;; mmu04072;; mmu00561	Glycerophospholipid metabolism;;Phospholipase D signaling pathway;;Glycerolipid metabolism	XP_006513782.1	1-acyl-sn-glycerol-3-phosphate acyltransferase gamma isoform X1 [Mus musculus]	R-MMU-8849239;;R-MMU-61807	Agpat3;;Agpat3	R-MMU-5653656;R-MMU-8856688;R-MMU-6811442;R-MMU-6811436;R-MMU-199991;R-MMU-1483206;R-MMU-1483166;R-MMU-556833;R-MMU-1483257;R-MMU-1430728	Vesicle-mediated transport;Golgi-to-ER retrograde transport;Intra-Golgi and retrograde Golgi-to-ER traffic;COPI-independent Golgi-to-ER retrograde traffic;Membrane Trafficking;Glycerophospholipid biosynthesis;Synthesis of PA;Metabolism of lipids;Phospholipid metabolism;Metabolism	3J2MP	I:Lipid transport and metabolism	Q9D517	1-acyl-sn-glycerol-3-phosphate acyltransferase gamma OS=Mus musculus OX=10090 GN=Agpat3 PE=1 SV=2	PF01553;; PF16076	Acyltransferase;;Acyltransf_C	Acyltransferase;;Acyltransferase C-terminus	20.86	20.63	26.48	30.7	24.21	26.91	24.16	20.05	25.64	16.34	37.06	22.13
ENSMUSG00000001225	Slc26a3	solute carrier family 26, member 3 [Source:MGI Symbol;Acc:MGI:107181]	GO:0019531;; GO:0016020;; GO:0015301;; GO:0016324;; GO:0097225;; GO:0071320;; GO:0031526;; GO:0015116;; GO:0015106;; GO:0008271;; GO:0005887;; GO:0060081;; GO:0048240;; GO:0015108;; GO:0051454	molecular_function;;cellular_component;;molecular_function:anion;;cellular_component;;cellular_component;;biological_process;;cellular_component;;molecular_function;;molecular_function;;molecular_function;;cellular_component;;biological_process;;biological_process;;molecular_function;;biological_process	oxalate transmembrane transporter activity;;membrane;;anion antiporter activity;;apical plasma membrane;;sperm midpiece;;cellular response to cAMP;;brush border membrane;;sulfate transmembrane transporter activity;;bicarbonate transmembrane transporter activity;;secondary active sulfate transmembrane transporter activity;;integral component of plasma membrane;;membrane hyperpolarization;;sperm ca…	K14078	SLC26A3, DRA	mmu04978;; mmu04972	Mineral absorption;;Pancreatic secretion	XP_011242114	chloride anion exchanger isoform X2 [Mus musculus]	R-MMU-425376	Slc26a3	R-MMU-425393;R-MMU-427601;R-MMU-425407;R-MMU-382551	Transport of inorganic cations/anions and amino acids/oligopeptides;Multifunctional anion exchangers;SLC-mediated transmembrane transport;Transport of small molecules	3J4KZ	P:Inorganic ion transport and metabolism	Q9WVC8	Chloride anion exchanger OS=Mus musculus OX=10090 GN=Slc26a3 PE=1 SV=1	PF01740;; PF00916	STAS;;Sulfate_transp	STAS domain;;Sulfate permease family	215.74	135.87	106.22	162.83	259.07	172.64	111.76	165.72	288.94	131.41	230.42	172.57
ENSMUSG00000001227	Sema6b	sema domain, transmembrane domain (TM), and cytoplasmic domain, (semaphorin) 6B [Source:MGI Symbol;Acc:MGI:1202889]	GO:0030335;; GO:0030215;; GO:0071526;; GO:0048843;; GO:0001755;; GO:0045499;; GO:0005887;; GO:0050919;; GO:0005615	biological_process;;molecular_function;;biological_process;;biological_process;;biological_process;;molecular_function;;cellular_component;;biological_process;;cellular_component	positive regulation of cell migration;;semaphorin receptor binding;;semaphorin-plexin signaling pathway;;negative regulation of axon extension involved in axon guidance;;neural crest cell migration;;chemorepellent activity;;integral component of plasma membrane;;negative chemotaxis;;extracellular space	K06842	SEMA6	mmu04360	Axon guidance	NP_001123928	semaphorin-6B precursor [Mus musculus]	------				3JBJR	T:Signal transduction mechanisms	O54951	Semaphorin-6B OS=Mus musculus OX=10090 GN=Sema6b PE=1 SV=1	PF01403;; PF01437	Sema;;PSI	Sema domain;;Plexin repeat	4.43	1.16	2.4	1.66	2.52	1.38	1.87	3.36	5.56	0.81	2.23	2.48
ENSMUSG00000001228	Uhrf1	ubiquitin-like, containing PHD and RING finger domains, 1 [Source:MGI Symbol;Acc:MGI:1338889]	GO:0042393;; GO:0035064;; GO:0005657;; GO:0010390;; GO:0031493;; GO:0008270;; GO:0061630;; GO:0007049;; GO:0010216;; GO:0000122;; GO:0031410;; GO:0005634;; GO:0005654;; GO:0016574;; GO:0006511;; GO:0032270;; GO:0000987;; GO:0016363;; GO:0042802;; GO:0006281;; GO:0008327;; GO:0000792;; GO:0044729;; GO:0000791;; GO:0005886;; GO:0004842;; GO:0005720;; GO:0050678;; GO:0000790;; GO:0016567;; GO:0051865	molecular_function;;molecular_function;;cellular_component;;biological_process;;molecular_function;;molecular_function;;molecular_function;;biological_process;;biological_process;;biological_process;;cellular_component;;cellular_component;;cellular_component;;biological_process;;biological_process;;biological_process;;molecular_function;;cellular_component;;molecular_function;;biological_process;…	histone binding;;methylated histone binding;;replication fork;;histone monoubiquitination;;nucleosomal histone binding;;zinc ion binding;;ubiquitin protein ligase activity;;cell cycle;;maintenance of DNA methylation;;negative regulation of transcription from RNA polymerase II promoter;;cytoplasmic vesicle;;nucleus;;nucleoplasm;;histone ubiquitination;;ubiquitin-dependent protein catabolic process…	K10638	UHRF1, NP95	------	------	NP_035061	E3 ubiquitin-protein ligase UHRF1 isoform A [Mus musculus]	------				3JBQ8	K:Transcription	Q8VDF2	E3 ubiquitin-protein ligase UHRF1 OS=Mus musculus OX=10090 GN=Uhrf1 PE=1 SV=2	PF00240;; PF12148;; PF02182;; PF00628;; PF11976;; PF13923(zf-C3HC4_2:Zinc finger, C3HC4 type	ubiquitin;;TTD;;SAD_SRA;;PHD;;Rad60-SLD;;-	Ubiquitin family;;Tandem tudor domain within UHRF1;;SAD/SRA domain;;PHD-finger;;Ubiquitin-2 like Rad60 SUMO-like;;ING finger)	18.34	28.96	23.86	25.14	26.06	27.84	11.51	17.31	22.22	17.9	18.59	21.18
ENSMUSG00000001229	Dpp9	dipeptidylpeptidase 9 [Source:MGI Symbol;Acc:MGI:2443967]	GO:0004177;; GO:0005829;; GO:0042802;; GO:0008236	molecular_function;;cellular_component;;molecular_function;;molecular_function	aminopeptidase activity;;cytosol;;identical protein binding;;serine-type peptidase activity	K08656	DPP9	------	------	NP_766212	dipeptidyl peptidase 9 isoform 2 [Mus musculus]	------				3J1PR	O:Posttranslational modification, protein turnover, chaperones	Q8BVG4	Dipeptidyl peptidase 9 OS=Mus musculus OX=10090 GN=Dpp9 PE=1 SV=2	PF00326;; PF00930(DPPIV_N:Dipeptidyl peptidase IV ;; PF19520;; PF02129(Peptidase_S15:X-Pro dipeptidyl-peptidase ;; PF00756	Peptidase_S9;;-;;Dpp_8_9_N;;-;;Esterase	Prolyl oligopeptidase family;;PP IV) N-terminal region;;Dipeptidyl peptidase 8 and 9 N-terminal;;15 family);;Putative esterase	26.49	20.64	26.15	26.16	31.42	22.29	28.64	23.97	31.52	16.17	32	35.55
ENSMUSG00000001240	Ramp2	receptor (calcitonin) activity modifying protein 2 [Source:MGI Symbol;Acc:MGI:1859650]	GO:0002040;; GO:2001214;; GO:0034333;; GO:0150057;; GO:0008277;; GO:0010628;; GO:0008217;; GO:0001525;; GO:0001605;; GO:0005737;; GO:0032355;; GO:0001666;; GO:0043235;; GO:0006886;; GO:0045766;; GO:0007189;; GO:1990409;; GO:0007186;; GO:0001570;; GO:0009986;; GO:0006816;; GO:2000352;; GO:0032870;; GO:0097643;; GO:0097084;; GO:0097647;; GO:0072659;; GO:0007507;; GO:1903143;; GO:0031623;; GO:000756…	biological_process;;biological_process;;biological_process;;cellular_component;;biological_process;;biological_process;;biological_process;;biological_process;;molecular_function;;cellular_component;;biological_process;;biological_process;;cellular_component;;biological_process;;biological_process;;biological_process;;molecular_function;;biological_process;;biological_process;;cellular_component;…	sprouting angiogenesis;;positive regulation of vasculogenesis;;adherens junction assembly;;amylin receptor complex 2;;regulation of G-protein coupled receptor protein signaling pathway;;positive regulation of gene expression;;regulation of blood pressure;;angiogenesis;;adrenomedullin receptor activity;;cytoplasm;;response to estradiol;;response to hypoxia;;receptor complex;;intracellular protein …	K08448	RAMP2	mmu04270	Vascular smooth muscle contraction	NP_062317	receptor activity-modifying protein 2 precursor [Mus musculus]	R-MMU-420200	Ramp2	R-MMU-388396;R-MMU-372790;R-MMU-373080;R-MMU-418555;R-MMU-419812;R-MMU-500792;R-MMU-162582	GPCR downstream signalling;Signaling by GPCR;Class B/2 (Secretin family receptors);G alpha (s) signalling events;Calcitonin-like ligand receptors;GPCR ligand binding;Signal Transduction	3JGBW	T:Signal transduction mechanisms	Q9WUP0	Receptor activity-modifying protein 2 OS=Mus musculus OX=10090 GN=Ramp2 PE=1 SV=1	PF04901;; PF04901	RAMP;;RAMP	Receptor activity modifying family ;;Receptor activity modifying family	0.57	0.23	0.46	0.48	0.6	0	0	0.1	0.07	6	1.73	0.41
ENSMUSG00000001247	Lsr	lipolysis stimulated lipoprotein receptor [Source:MGI Symbol;Acc:MGI:1927471]	GO:0034361;; GO:0034362;; GO:0042627;; GO:0030228;; GO:0019216;; GO:0061689;; GO:0016021;; GO:1904274;; GO:0001889;; GO:0060856;; GO:0005886;; GO:0042953;; GO:0030169	cellular_component;;cellular_component;;cellular_component;;molecular_function;;biological_process;;cellular_component;;cellular_component;;biological_process;;biological_process;;biological_process;;cellular_component;;biological_process;;molecular_function	very-low-density lipoprotein particle;;low-density lipoprotein particle;;chylomicron;;lipoprotein particle receptor activity;;regulation of lipid metabolic process;;tricellular tight junction;;integral component of membrane;;tricellular tight junction assembly;;liver development;;establishment of blood-brain barrier;;plasma membrane;;lipoprotein transport;;low-density lipoprotein particle binding	------	------	------	------	NP_059101.1	lipolysis-stimulated lipoprotein receptor isoform 1 precursor [Mus musculus]	------				3JE0I	T:Signal transduction mechanisms	Q99KG5	Lipolysis-stimulated lipoprotein receptor OS=Mus musculus OX=10090 GN=Lsr PE=1 SV=1	PF05624(LSR:Lipolysis stimulated receptor ;; PF07686	-;;V-set	SR);;Immunoglobulin V-set domain	39.93	67.28	57.91	114.56	95.36	95.16	36.07	30.84	44.49	53.04	50.08	31.95
ENSMUSG00000001248	Gramd1a	GRAM domain containing 1A [Source:MGI Symbol;Acc:MGI:105490]	GO:0120020;; GO:0015485;; GO:0071397;; GO:0016021;; GO:0044232;; GO:0140268;; GO:0005789;; GO:0031227;; GO:0005886;; GO:0031234	molecular_function;;molecular_function;;biological_process;;cellular_component;;cellular_component;;cellular_component;;cellular_component;;cellular_component;;cellular_component;;cellular_component	cholesterol transfer activity;;cholesterol binding;;cellular response to cholesterol;;integral component of membrane;;organelle membrane contact site;;endoplasmic reticulum-plasma membrane contact site;;endoplasmic reticulum membrane;;intrinsic component of endoplasmic reticulum membrane;;plasma membrane;;extrinsic component of cytoplasmic side of plasma membrane	------	------	------	------	NP_082174	protein Aster-A isoform 2 [Mus musculus]	------				3J497	S:Function unknown	Q8VEF1	Protein Aster-A OS=Mus musculus OX=10090 GN=Gramd1a PE=1 SV=2	PF16016;; PF02893	VASt;;GRAM	VAD1 Analog of StAR-related lipid transfer domain;;GRAM domain	7.22	6.72	4.54	10.65	10.5	12.77	20.88	4.31	8.61	3.43	7.93	13.96
ENSMUSG00000001249	Hpn	hepsin [Source:MGI Symbol;Acc:MGI:1196620]	GO:2000611;; GO:0004252;; GO:2000347;; GO:0005887;; GO:0097195;; GO:0005886;; GO:0050680;; GO:0005789;; GO:0010628;; GO:0034769;; GO:0008233;; GO:0008236;; GO:0005737;; GO:0090103;; GO:0097066;; GO:0071805;; GO:0016021;; GO:0016324;; GO:0043066;; GO:0030307;; GO:0070008;; GO:0043025;; GO:0007605;; GO:0009986;; GO:0060429;; GO:0050910;; GO:0008360;; GO:0005911;; GO:0043923;; GO:0042632;; GO:000650…	biological_process;;molecular_function;;biological_process;;cellular_component;;biological_process;;cellular_component;;biological_process;;cellular_component;;biological_process;;biological_process;;molecular_function;;molecular_function;;cellular_component;;biological_process;;biological_process;;biological_process;;cellular_component;;cellular_component;;biological_process;;biological_process;…	positive regulation of thyroid hormone generation;;serine-type endopeptidase activity;;positive regulation of hepatocyte proliferation;;integral component of plasma membrane;;pilomotor reflex;;plasma membrane;;negative regulation of epithelial cell proliferation;;endoplasmic reticulum membrane;;positive regulation of gene expression;;basement membrane disassembly;;peptidase activity;;serine-type …	K08665	HPN	mmu05203	Viral carcinogenesis	NP_001263198	serine protease hepsin isoform 3 precursor [Mus musculus]	R-MMU-8849219;;R-MMU-6800195	Hpn;;Hpn	R-MMU-8852405;R-MMU-6806942;R-MMU-6806834;R-MMU-9006934;R-MMU-162582;R-MMU-8852405;R-MMU-6806942;R-MMU-6806834;R-MMU-9006934;R-MMU-162582	Signaling by MST1;MET Receptor Activation;Signaling by MET;Signaling by Receptor Tyrosine Kinases;Signal Transduction;Signaling by MST1;MET Receptor Activation;Signaling by MET;Signaling by Receptor Tyrosine Kinases;Signal Transduction	3J5NU	T:Signal transduction mechanisms	O35453	Serine protease hepsin OS=Mus musculus OX=10090 GN=Hpn PE=1 SV=3	PF00089;; PF09272;; PF15494;; PF13365;; PF09342(DUF1986:Domain of unknown function	Trypsin;;Hepsin-SRCR;;SRCR_2;;Trypsin_2;;-	Trypsin;;Hepsin, SRCR domain;;Scavenger receptor cysteine-rich domain;;Trypsin-like peptidase domain;;UF1986)	0.55	2.6	0.59	4.04	5.6	4.88	0.51	0.37	0.16	0.75	1.08	0.36
ENSMUSG00000001260	Gabrg1	gamma-aminobutyric acid (GABA) A receptor, subunit gamma 1 [Source:MGI Symbol;Acc:MGI:103156]	GO:0042391;; GO:0034707;; GO:0007165;; GO:0032590;; GO:0030054;; GO:0051932;; GO:0016020;; GO:0007214;; GO:0043005;; GO:0050877;; GO:0004890;; GO:0005254;; GO:1904315;; GO:1902711;; GO:1902476;; GO:0005237;; GO:0034220;; GO:0050811;; GO:0005887;; GO:0007268;; GO:0060078;; GO:0043235;; GO:0045211;; GO:0098794;; GO:0022851;; GO:0045202	biological_process;;cellular_component;;biological_process;;cellular_component;;cellular_component;;biological_process;;cellular_component;;biological_process;;cellular_component;;biological_process;;molecular_function;;molecular_function;;molecular_function;;cellular_component;;biological_process;;molecular_function;;biological_process;;molecular_function;;cellular_component;;biological_process;…	regulation of membrane potential;;chloride channel complex;;signal transduction;;dendrite membrane;;cell junction;;synaptic transmission, GABAergic;;membrane;;gamma-aminobutyric acid signaling pathway;;neuron projection;;neurological system process;;GABA-A receptor activity;;chloride channel activity;;transmitter-gated ion channel activity involved in regulation of postsynaptic membrane potential…	K05186	GABRG	mmu04727;; mmu05033;; mmu05032;; mmu04723;; mmu04080	GABAergic synapse;;Nicotine addiction;;Morphine addiction;;Retrograde endocannabinoid signaling;;Neuroactive ligand-receptor interaction	XP_006503800	gamma-aminobutyric acid receptor subunit gamma-1 isoform X1 [Mus musculus]	------				3JC02	T:Signal transduction mechanisms	Q9R0Y8	Gamma-aminobutyric acid receptor subunit gamma-1 OS=Mus musculus OX=10090 GN=Gabrg1 PE=2 SV=2	PF02931;; PF02932	Neur_chan_LBD;;Neur_chan_memb	Neurotransmitter-gated ion-channel ligand binding domain;;Neurotransmitter-gated ion-channel transmembrane region	0	0	0	0	0	0	0	0	0	0.02	0	0
ENSMUSG00000001270	Ckb	creatine kinase, brain [Source:MGI Symbol;Acc:MGI:88407]	GO:0031625;; GO:0005615;; GO:0043209;; GO:0005829;; GO:0016301;; GO:0030644;; GO:0004111;; GO:0030425;; GO:0046314;; GO:0005739;; GO:0021549;; GO:0043025;; GO:0005634;; GO:0005524	molecular_function;;cellular_component;;cellular_component;;cellular_component;;molecular_function;;biological_process;;molecular_function;;cellular_component;;biological_process;;cellular_component;;biological_process;;cellular_component;;cellular_component;;molecular_function	ubiquitin protein ligase binding;;extracellular space;;myelin sheath;;cytosol;;kinase activity;;cellular chloride ion homeostasis;;creatine kinase activity;;dendrite;;phosphocreatine biosynthetic process;;mitochondrion;;cerebellum development;;neuronal cell body;;nucleus;;ATP binding	K00933	E2.7.3.2	mmu00330	Arginine and proline metabolism	NP_067248	creatine kinase B-type [Mus musculus]	R-MMU-200355	Ckb	R-MMU-71288;R-MMU-71291;R-MMU-1430728	Creatine metabolism;Metabolism of amino acids and derivatives;Metabolism	3J6HP	C:Energy production and conversion	Q04447	Creatine kinase B-type OS=Mus musculus OX=10090 GN=Ckb PE=1 SV=1	PF02807;; PF00217	ATP-gua_PtransN:ATP;;ATP-gua_Ptrans:ATP	guanido phosphotransferase, N-terminal domain;;guanido phosphotransferase, C-terminal catalytic domain	11.58	12.52	9.46	25.28	24.15	7.53	9	5.67	10.16	70.48	9.9	16.67
ENSMUSG00000001280	Sp1	trans-acting transcription factor 1 [Source:MGI Symbol;Acc:MGI:98372]	GO:1905564;; GO:0008022;; GO:0017053;; GO:0032993;; GO:0042826;; GO:0001228;; GO:0035035;; GO:0005654;; GO:0043536;; GO:1904828;; GO:0000790;; GO:0045766;; GO:0043923;; GO:0032869;; GO:0000978;; GO:0070491;; GO:0071837;; GO:0042803	biological_process;;molecular_function;;cellular_component;;cellular_component;;molecular_function;;molecular_function;;molecular_function;;cellular_component;;biological_process;;biological_process;;cellular_component;;biological_process;;biological_process;;biological_process;;molecular_function;;molecular_function;;molecular_function;;molecular_function	positive regulation of vascular endothelial cell proliferation;;protein C-terminus binding;;transcriptional repressor complex;;protein-DNA complex;;histone deacetylase binding;;transcriptional activator activity, RNA polymerase II transcription regulatory region sequence-specific binding;;histone acetyltransferase binding;;nucleoplasm;;positive regulation of blood vessel endothelial cell migratio…	K04684	SP1	mmu05231;; mmu04915;; mmu01522;; mmu05163;; mmu05200;; mmu05202;; mmu04927;; mmu04137;; mmu04350;; mmu04928;; mmu04934;; mmu05017;; mmu05016;; mmu05224	Choline metabolism in cancer;;Estrogen signaling pathway;;Endocrine resistance;;Human cytomegalovirus infection;;Pathways in cancer;;Transcriptional misregulation in cancer;;Cortisol synthesis and secretion;;Mitophagy - animal;;TGF-beta signaling pathway;;Parathyroid hormone synthesis, secretion and action;;Cushing syndrome;;Spinocerebellar ataxia;;Huntington disease;;Breast cancer	XP_017172012	transcription factor Sp1 isoform X1 [Mus musculus]	------				3J54F	K:Transcription	G3X8Q0	Transcription factor Sp1 OS=Mus musculus OX=10090 GN=Sp1 PE=1 SV=1	PF00096;; PF13465;; PF13894	zf-C2H2;;zf-H2C2_2;;zf-C2H2_4	Zinc finger, C2H2 type;;Zinc-finger double domain;;C2H2-type zinc finger	17.33	19.24	22.27	23.63	25.68	22.61	15.94	17.22	19.84	13.93	20.95	16.94
ENSMUSG00000001281	Itgb7	integrin beta 7 [Source:MGI Symbol;Acc:MGI:96616]	GO:0003366;; GO:0005178;; GO:0016477;; GO:0038023;; GO:0034446;; GO:0043235;; GO:0007229;; GO:0005925;; GO:0007160;; GO:0050900;; GO:0050901;; GO:0034669;; GO:0008305;; GO:0034113;; GO:0043113;; GO:0050839;; GO:0072678;; GO:0009986;; GO:0033627	biological_process;;molecular_function;;biological_process;;molecular_function;;biological_process;;cellular_component;;biological_process;;cellular_component;;biological_process;;biological_process;;biological_process;;cellular_component;;cellular_component;;biological_process;;biological_process;;molecular_function;;biological_process;;cellular_component;;biological_process	cell-matrix adhesion involved in ameboidal cell migration;;integrin binding;;cell migration;;signaling receptor activity;;substrate adhesion-dependent cell spreading;;receptor complex;;integrin-mediated signaling pathway;;focal adhesion;;cell-matrix adhesion;;leukocyte migration;;leukocyte tethering or rolling;;integrin alpha4-beta7 complex;;integrin complex;;heterotypic cell-cell adhesion;;recep…	K06590	ITGB7	mmu04672;; mmu05165;; mmu04512;; mmu05202;; mmu04510;; mmu04514(Cell adhesion molecules ;; mmu05410(Hypertrophic cardiomyopathy ;; mmu04151;; mmu05412(Arrhythmogenic right ventricular cardiomyopathy ;; mmu05414(Dilated cardiomyopathy ;; mmu04810	Intestinal immune network for IgA production;;Human papillomavirus infection;;ECM-receptor interaction;;Transcriptional misregulation in cancer;;Focal adhesion;;CAMs);;HCM);;PI3K-Akt signaling pathway;;ARVC);;DCM);;Regulation of actin cytoskeleton	NP_038594	integrin beta-7 precursor [Mus musculus]	R-MMU-3006427	Itgb7	R-MMU-216083;R-MMU-198933;R-MMU-1474244;R-MMU-168256;R-MMU-1280218	Integrin cell surface interactions;Immunoregulatory interactions between a Lymphoid and a non-Lymphoid cell;Extracellular matrix organization;Immune System;Adaptive Immune System	3J5Y4;; 3J5Y4	T:Signal transduction mechanisms;;W:Extracellular structures	P26011	Integrin beta-7 OS=Mus musculus OX=10090 GN=Itgb7 PE=1 SV=2	PF07974;; PF17205;; PF08725;; PF18372;; PF00362	EGF_2;;PSI_integrin;;Integrin_b_cyt;;I-EGF_1;;Integrin_beta	EGF-like domain;;Integrin plexin domain;;Integrin beta cytoplasmic domain;;Integrin beta epidermal growth factor like domain 1;;Integrin beta chain VWA domain	8.28	5.11	6.09	4.6	1.62	6.47	26.88	6.75	9.26	2.33	9.91	21.31
ENSMUSG00000001285	Myg1	melanocyte proliferating gene 1 [Source:MGI Symbol;Acc:MGI:1929864]	GO:0005654;; GO:0035641;; GO:0005634;; GO:0005739	cellular_component;;biological_process;;cellular_component;;cellular_component	nucleoplasm;;locomotory exploration behavior;;nucleus;;mitochondrion	------	------	------	------	NP_068359	UPF0160 protein MYG1, mitochondrial precursor [Mus musculus]	------				3JB7F	S:Function unknown	Q9JK81	MYG1 exonuclease OS=Mus musculus OX=10090 GN=Myg1 PE=1 SV=1	PF03690(UPF0160:Uncharacterised protein family	-	PF0160)	34.19	36.47	33.57	42.07	47.25	45.04	25.73	28.05	30.79	26.48	37.43	35.14
ENSMUSG00000001288	Rarg	retinoic acid receptor, gamma [Source:MGI Symbol;Acc:MGI:97858]	GO:0038023;; GO:0030154;; GO:0031076;; GO:0060349;; GO:0060348;; GO:0090575;; GO:0010628;; GO:0008270;; GO:0035264;; GO:0003677;; GO:0007275;; GO:0048048;; GO:0009755;; GO:0043065;; GO:1990830;; GO:0000122;; GO:0010468;; GO:0005634;; GO:0005654;; GO:0048384;; GO:0032331;; GO:0002068;; GO:0043066;; GO:0004879;; GO:0070384;; GO:0031641;; GO:0002063;; GO:0003430;; GO:0003417;; GO:0043068;; GO:000098…	molecular_function;;biological_process;;biological_process;;biological_process;;biological_process;;cellular_component;;biological_process;;molecular_function;;biological_process;;molecular_function;;biological_process;;biological_process;;biological_process;;biological_process;;biological_process;;biological_process;;biological_process;;cellular_component;;cellular_component;;biological_process;…	signaling receptor activity;;cell differentiation;;embryonic camera-type eye development;;bone morphogenesis;;bone development;;RNA polymerase II transcription factor complex;;positive regulation of gene expression;;zinc ion binding;;multicellular organism growth;;DNA binding;;multicellular organism development;;embryonic eye morphogenesis;;hormone-mediated signaling pathway;;positive regulation …	K08529	RARG, NR1B3	------	------	NP_035374	retinoic acid receptor gamma isoform 1 [Mus musculus]	R-MMU-446161	Rarg	R-MMU-212436;R-MMU-74160;R-MMU-73857;R-MMU-5362517;R-MMU-9006931;R-MMU-383280;R-MMU-162582	Generic Transcription Pathway;Gene expression (Transcription);RNA Polymerase II Transcription;Signaling by Retinoic Acid;Signaling by Nuclear Receptors;Nuclear Receptor transcription pathway;Signal Transduction	3JBYY	K:Transcription	P18911	Retinoic acid receptor gamma OS=Mus musculus OX=10090 GN=Rarg PE=1 SV=3	PF00105(zf-C4:Zinc finger, C4 type ;; PF00104	-;;Hormone_recep	wo domains);;Ligand-binding domain of nuclear hormone receptor	4.22	3.71	7.44	6.02	5.77	6.45	5.8	4.63	6.29	5.96	9.07	7.78
ENSMUSG00000001289	Pfdn5	prefoldin 5 [Source:MGI Symbol;Acc:MGI:1928753]	GO:0090090;; GO:0005737;; GO:0006457;; GO:0005634;; GO:0051082;; GO:0045892;; GO:0060041;; GO:0016272	biological_process;;cellular_component;;biological_process;;cellular_component;;molecular_function;;biological_process;;biological_process;;cellular_component	negative regulation of canonical Wnt signaling pathway;;cytoplasm;;protein folding;;nucleus;;unfolded protein binding;;negative regulation of transcription, DNA-templated;;retina development in camera-type eye;;prefoldin complex	K04797	pfdA, PFDN5	------	------	NP_081320	prefoldin subunit 5 [Mus musculus]	------				3JBJB	O:Posttranslational modification, protein turnover, chaperones	Q9WU28	Prefoldin subunit 5 OS=Mus musculus OX=10090 GN=Pfdn5 PE=1 SV=1	PF02996	Prefoldin	Prefoldin subunit	127.74	137.59	138.82	126.47	107.17	156	112.48	150.82	108.32	162.84	116.93	109.84
ENSMUSG00000001300	Efnb2	ephrin B2 [Source:MGI Symbol;Acc:MGI:105097]	GO:0005886;; GO:0007155;; GO:0050920;; GO:0007411;; GO:0099061;; GO:0072178;; GO:1903849;; GO:0048845;; GO:0001945;; GO:0048514;; GO:0046875;; GO:0031295;; GO:0008284;; GO:0009887;; GO:2000727;; GO:0010977;; GO:0099056;; GO:0099054;; GO:1901216;; GO:0048013;; GO:0099072;; GO:0098685;; GO:0010839;; GO:0099149;; GO:0002042;; GO:0005102;; GO:0098978	cellular_component;;biological_process;;biological_process;;biological_process;;cellular_component;;biological_process;;biological_process;;biological_process;;biological_process;;biological_process;;molecular_function;;biological_process;;biological_process;;biological_process;;biological_process;;biological_process;;cellular_component;;biological_process;;biological_process;;biological_process;…	plasma membrane;;cell adhesion;;regulation of chemotaxis;;axon guidance;;integral component of postsynaptic density membrane;;nephric duct morphogenesis;;positive regulation of aorta morphogenesis;;venous blood vessel morphogenesis;;lymph vessel development;;blood vessel morphogenesis;;ephrin receptor binding;;T cell costimulation;;positive regulation of cell proliferation;;animal organ morphogen…	K05463	EFNB	mmu04360	Axon guidance	NP_034241	ephrin-B2 isoform 1 precursor [Mus musculus]	R-MMU-3928387;;R-MMU-2682330	phospho-Efnb2;;Efnb2	R-MMU-2682334;R-MMU-3928664;R-MMU-1266738;R-MMU-9675108;R-MMU-422475;R-MMU-2682334;R-MMU-3928664;R-MMU-3928665;R-MMU-3928662;R-MMU-1266738;R-MMU-9675108;R-MMU-422475	EPH-Ephrin signaling;Ephrin signaling;Developmental Biology;Nervous system development;Axon guidance;EPH-Ephrin signaling;Ephrin signaling;EPH-ephrin mediated repulsion of cells;EPHB-mediated forward signaling;Developmental Biology;Nervous system development;Axon guidance	3J879	T:Signal transduction mechanisms	P52800	Ephrin-B2 OS=Mus musculus OX=10090 GN=Efnb2 PE=1 SV=1	PF00812;; PF15706	Ephrin;;TMEM132D_C	Ephrin;;Mature oligodendrocyte transmembrane protein, TMEM132D, C-term	22.06	17	27.51	24.54	26.52	21.04	35.25	21.07	30.38	21.93	40.11	27.82
ENSMUSG00000001305	Rrp15	ribosomal RNA processing 15 homolog [Source:MGI Symbol;Acc:MGI:1914473]	GO:0030687;; GO:0006364	cellular_component;;biological_process	preribosome, large subunit precursor;;rRNA processing	------	------	------	------	NP_080317	RRP15-like protein [Mus musculus]	------				3JE1W	S:Function unknown	Q9CYX7	RRP15-like protein OS=Mus musculus OX=10090 GN=Rrp15 PE=1 SV=2	PF07890;; PF11382	Rrp15p;;MctB	Rrp15p;;Copper transport outer membrane protein, MctB	19.1	20.41	17.54	18.41	16.42	16.75	9.08	16.67	12.69	10.11	10.24	15.67
ENSMUSG00000001313	Rnd2	Rho family GTPase 2 [Source:MGI Symbol;Acc:MGI:1338755]	GO:0005737;; GO:0007015;; GO:0030334;; GO:0043231;; GO:0047485;; GO:0030950;; GO:0003924;; GO:0032153;; GO:0048672;; GO:0051017;; GO:0019901;; GO:0002080;; GO:0008360;; GO:0005938;; GO:0032956;; GO:0007266;; GO:0005769;; GO:0005525	cellular_component;;biological_process;;biological_process;;cellular_component;;molecular_function;;biological_process;;molecular_function;;cellular_component;;biological_process;;biological_process;;molecular_function;;cellular_component;;biological_process;;cellular_component;;biological_process;;biological_process;;cellular_component;;molecular_function	cytoplasm;;actin filament organization;;regulation of cell migration;;intracellular membrane-bounded organelle;;protein N-terminus binding;;establishment or maintenance of actin cytoskeleton polarity;;GTPase activity;;cell division site;;positive regulation of collateral sprouting;;actin filament bundle assembly;;protein kinase binding;;acrosomal membrane;;regulation of cell shape;;cell cortex;;r…	K07858	RND2	------	------	NP_033838	rho-related GTP-binding protein RhoN [Mus musculus]	------				3JAR5	U:Intracellular trafficking, secretion, and vesicular transport	Q9QYM5	Rho-related GTP-binding protein RhoN OS=Mus musculus OX=10090 GN=Rnd2 PE=2 SV=1	PF00071;; PF08477;; PF00025	Ras;;Roc;;Arf	Ras family;;Ras of Complex, Roc, domain of DAPkinase;;ADP-ribosylation factor family	0.23	0.8	0.51	0.7	1.23	0.69	0.44	0.28	0.71	2	2.07	0.98
ENSMUSG00000001323	Srr	serine racemase [Source:MGI Symbol;Acc:MGI:1351636]	GO:0070179;; GO:0070178;; GO:0051289;; GO:0008721;; GO:0030170;; GO:0032496;; GO:0009069;; GO:0016594;; GO:0005737;; GO:0045177;; GO:0006563;; GO:0000287;; GO:0042866;; GO:0005509;; GO:0043025;; GO:0005524;; GO:0042803;; GO:0018114;; GO:0030378;; GO:0030165;; GO:0005886;; GO:0043278;; GO:0003941;; GO:0007568;; GO:0007420	biological_process;;biological_process;;biological_process;;molecular_function;;molecular_function;;biological_process;;biological_process;;molecular_function;;cellular_component;;cellular_component;;biological_process;;molecular_function;;biological_process;;molecular_function;;cellular_component;;molecular_function;;molecular_function;;molecular_function;;molecular_function;;molecular_function;…	D-serine biosynthetic process;;D-serine metabolic process;;protein homotetramerization;;D-serine ammonia-lyase activity;;pyridoxal phosphate binding;;response to lipopolysaccharide;;serine family amino acid metabolic process;;glycine binding;;cytoplasm;;apical part of cell;;L-serine metabolic process;;magnesium ion binding;;pyruvate biosynthetic process;;calcium ion binding;;neuronal cell body;;A…	K12235	SRR	mmu00260	Glycine, serine and threonine metabolism	XP_006533520.1	serine racemase isoform X3 [Mus musculus]	R-MMU-9014764	Srr	R-MMU-977347;R-MMU-71291;R-MMU-1430728	Serine biosynthesis;Metabolism of amino acids and derivatives;Metabolism	3JCGN;; 3JCGN;; 3JQB4;; 3JQB4	E:Amino acid transport and metabolism;;T:Signal transduction mechanisms;;E:Amino acid transport and metabolism;;T:Signal transduction mechanisms	Q9QZX7	Serine racemase OS=Mus musculus OX=10090 GN=Srr PE=1 SV=1	PF00291	PALP	Pyridoxal-phosphate dependent enzyme	12.56	5.88	11.49	9.19	11.34	10.02	9.85	9.33	11.33	8.42	15.79	9.31
ENSMUSG00000001333	Sync	syncoilin [Source:MGI Symbol;Acc:MGI:1916078]	GO:0005737;; GO:0042383;; GO:0005829;; GO:0045103;; GO:0031594;; GO:0005882;; GO:0048471;; GO:0030018	cellular_component;;cellular_component;;cellular_component;;biological_process;;cellular_component;;cellular_component;;cellular_component;;cellular_component	cytoplasm;;sarcolemma;;cytosol;;intermediate filament-based process;;neuromuscular junction;;intermediate filament;;perinuclear region of cytoplasm;;Z disc	K10377	SYNC1	------	------	NP_075974	syncoilin [Mus musculus]	------				3JABF	S:Function unknown	Q9EPM5	Syncoilin OS=Mus musculus OX=10090 GN=Sync PE=1 SV=1	PF00038;; PF11155(DUF2935:Domain of unknown function	Filament;;-	Intermediate filament protein;;UF2935)	0.38	0.4	0.86	0.72	0.89	0.83	0.64	0.39	0.55	0.97	0.82	0.43
ENSMUSG00000001334	Fndc5	fibronectin type III domain containing 5 [Source:MGI Symbol;Acc:MGI:1917614]	GO:0005179;; GO:0005778;; GO:0005783;; GO:0016021;; GO:0005886;; GO:0005576;; GO:0090336;; GO:0014850	molecular_function;;cellular_component;;cellular_component;;cellular_component;;cellular_component;;cellular_component;;biological_process;;biological_process	hormone activity;;peroxisomal membrane;;endoplasmic reticulum;;integral component of membrane;;plasma membrane;;extracellular region;;positive regulation of brown fat cell differentiation;;response to muscle activity	K24486	FNDC4_5	------	------	NP_081678	fibronectin type III domain-containing protein 5 preproprotein [Mus musculus]	------				3J4W0	T:Signal transduction mechanisms	Q8K4Z2	Fibronectin type III domain-containing protein 5 OS=Mus musculus OX=10090 GN=Fndc5 PE=1 SV=1	PF00041;; PF16066(DUF4808:Domain of unknown function	fn3;;-	Fibronectin type III domain;;UF4808)	0.27	1.07	0.79	3.32	1.33	1.65	0.36	0.42	0.19	1.38	0.39	0.1
ENSMUSG00000001348	Acp5	acid phosphatase 5, tartrate resistant [Source:MGI Symbol;Acc:MGI:87883]	GO:0001503;; GO:0005764;; GO:0050728;; GO:0034097;; GO:0016311;; GO:0032929;; GO:0060349;; GO:0045019;; GO:0008198;; GO:0008199;; GO:0050830;; GO:0032691;; GO:0032720;; GO:0032695;; GO:0032496;; GO:0045453;; GO:0003993	biological_process;;cellular_component;;biological_process;;biological_process;;biological_process;;biological_process;;biological_process;;biological_process;;molecular_function;;molecular_function;;biological_process;;biological_process;;biological_process;;biological_process;;biological_process;;biological_process;;molecular_function	ossification;;lysosome;;negative regulation of inflammatory response;;response to cytokine;;dephosphorylation;;negative regulation of superoxide anion generation;;bone morphogenesis;;negative regulation of nitric oxide biosynthetic process;;ferrous iron binding;;ferric iron binding;;defense response to Gram-positive bacterium;;negative regulation of interleukin-1 beta production;;negative regulat…	K14379	ACP5	mmu05323;; mmu00740;; mmu04142;; mmu04380	Rheumatoid arthritis;;Riboflavin metabolism;;Lysosome;;Osteoclast differentiation	NP_001095875.1	tartrate-resistant acid phosphatase type 5 precursor [Mus musculus]	R-MMU-196938	Acp5	R-MMU-196843;R-MMU-196849;R-MMU-196854;R-MMU-1430728	Vitamin B2 (riboflavin) metabolism;Metabolism of water-soluble vitamins and cofactors;Metabolism of vitamins and cofactors;Metabolism	3J5G1	O:Posttranslational modification, protein turnover, chaperones	Q05117	Tartrate-resistant acid phosphatase type 5 OS=Mus musculus OX=10090 GN=Acp5 PE=1 SV=2	PF00149;; PF12850	Metallophos;;Metallophos_2	Calcineurin-like phosphoesterase;;Calcineurin-like phosphoesterase superfamily domain	188.8	168.54	193.24	207.82	197.44	215.58	186.48	164.51	188.87	115.89	222.1	189.48
ENSMUSG00000001349	Cnn1	calponin 1 [Source:MGI Symbol;Acc:MGI:104979]	GO:0003779;; GO:1904706;; GO:0005856;; GO:0005516;; GO:0031032	molecular_function;;biological_process;;cellular_component;;molecular_function;;biological_process	actin binding;;negative regulation of vascular smooth muscle cell proliferation;;cytoskeleton;;calmodulin binding;;actomyosin structure organization	------	------	------	------	NP_034052	calponin-1 [Mus musculus]	------				3J9JM	Z:Cytoskeleton	Q08091	Calponin-1 OS=Mus musculus OX=10090 GN=Cnn1 PE=1 SV=1	PF00402;; PF00307(CH:Calponin homology	Calponin;;-	Calponin family repeat;;H) domain	0	0	0	0	0.6	0.08	0	0	0.75	108.62	0.11	0.43
ENSMUSG00000001366	Fbxo9	f-box protein 9 [Source:MGI Symbol;Acc:MGI:1918788]	GO:0005737;; GO:0045087;; GO:0031146;; GO:0016567;; GO:0019005;; GO:0032006;; GO:0045444	cellular_component;;biological_process;;biological_process;;biological_process;;cellular_component;;biological_process;;biological_process	cytoplasm;;innate immune response;;SCF-dependent proteasomal ubiquitin-dependent protein catabolic process;;protein ubiquitination;;SCF ubiquitin ligase complex;;regulation of TOR signaling;;fat cell differentiation	------	------	------	------	NP_001074959	F-box only protein 9 isoform 2 [Mus musculus]	R-MMU-8862608	Fbxo9	R-MMU-597592;R-MMU-168256;R-MMU-1280218;R-MMU-983168;R-MMU-983169;R-MMU-8951664;R-MMU-392499	Post-translational protein modification;Immune System;Adaptive Immune System;Antigen processing: Ubiquitination & Proteasome degradation;Class I MHC mediated antigen processing & presentation;Neddylation;Metabolism of proteins	3JCSY	S:Function unknown	Q8BK06	F-box only protein 9 OS=Mus musculus OX=10090 GN=Fbxo9 PE=1 SV=1	PF12937;; PF19270;; PF00646;; PF04212(MIT:MIT	F-box-like;;FBO_C;;F-box;;-	F-box-like;;F-box only protein C-terminal region;;F-box domain;;icrotubule interacting and transport) domain	32.05	32.95	35.01	40.71	45.61	40.06	34.75	29.42	38.33	24.3	41.35	36.77
ENSMUSG00000001376	Vps50	VPS50 EARP/GARPII complex subunit [Source:MGI Symbol;Acc:MGI:1920538]	GO:0055037;; GO:0000149;; GO:0032456;; GO:0015031;; GO:0048471;; GO:0005829;; GO:1990745	cellular_component;;molecular_function;;biological_process;;biological_process;;cellular_component;;cellular_component;;cellular_component	recycling endosome;;SNARE binding;;endocytic recycling;;protein transport;;perinuclear region of cytoplasm;;cytosol;;EARP complex	K23288	VPS50	------	------	NP_077222	syndetin isoform 1 [Mus musculus]	------				3JAJY	S:Function unknown	Q8CI71	Syndetin OS=Mus musculus OX=10090 GN=Vps50 PE=1 SV=2	PF10474(DUF2451:Protein of unknown function C-terminus ;; PF10475;; PF10475	-;;Vps54_N;;Vps54_N	UF2451);;Vacuolar-sorting protein 54, of GARP complex ;;Vacuolar-sorting protein 54, of GARP complex	13.61	17.03	15.59	15.36	15.57	13.99	9.79	16.23	14.66	14.16	14.74	12.78
ENSMUSG00000001380	Hars	histidyl-tRNA synthetase [Source:MGI Symbol;Acc:MGI:108087]	GO:0005737;; GO:0006427;; GO:0004821;; GO:0005829;; GO:0005739;; GO:0005524;; GO:0032543;; GO:0042802	cellular_component;;biological_process;;molecular_function;;cellular_component;;cellular_component;;molecular_function;;biological_process;;molecular_function	cytoplasm;;histidyl-tRNA aminoacylation;;histidine-tRNA ligase activity;;cytosol;;mitochondrion;;ATP binding;;mitochondrial translation;;identical protein binding	K01892	HARS, hisS	mmu00970	Aminoacyl-tRNA biosynthesis	NP_032240	histidine--tRNA ligase, cytoplasmic [Mus musculus]	------				3JEBW	J:Translation, ribosomal structure and biogenesis	Q61035	Histidine--tRNA ligase, cytoplasmic OS=Mus musculus OX=10090 GN=Hars1 PE=1 SV=2	PF00458;; PF03129;; PF13393;; PF12745	WHEP-TRS;;HGTP_anticodon;;tRNA-synt_His;;HGTP_anticodon2	WHEP-TRS domain;;Anticodon binding domain;;Histidyl-tRNA synthetase;;Anticodon binding domain of tRNAs	37.09	29.52	33.79	40.09	39.39	31.95	23.96	31.62	38.47	23.28	29.78	34.05
ENSMUSG00000001383	Zmat2	zinc finger, matrin type 2 [Source:MGI Symbol;Acc:MGI:1913742]	GO:0046540;; GO:0005634;; GO:0000398;; GO:0071005;; GO:0008270;; GO:0003677	cellular_component;;cellular_component;;biological_process;;cellular_component;;molecular_function;;molecular_function	U4/U6 x U5 tri-snRNP complex;;nucleus;;mRNA splicing, via spliceosome;;U2-type precatalytic spliceosome;;zinc ion binding;;DNA binding	K12848	SNU23	mmu03040	Spliceosome	NP_079870	zinc finger matrin-type protein 2 [Mus musculus]	------				3JEQY	A:RNA processing and modification	Q9CPW7	Zinc finger matrin-type protein 2 OS=Mus musculus OX=10090 GN=Zmat2 PE=2 SV=1	PF12171;; PF12874;; PF06220;; PF08648	zf-C2H2_jaz;;zf-met;;zf-U1;;SNRNP27	Zinc-finger double-stranded RNA-binding;;Zinc-finger of C2H2 type;;U1 zinc finger;;U4/U6.U5 small nuclear ribonucleoproteins	61	66.61	75.33	55.72	63.35	62.08	52.01	86.23	62.36	73.38	60.42	64.19
ENSMUSG00000001403	Ube2c	ubiquitin-conjugating enzyme E2C [Source:MGI Symbol;Acc:MGI:1915862]	GO:0010458;; GO:0044389;; GO:0070979;; GO:0005829;; GO:0031536;; GO:0005634;; GO:0031145;; GO:0000151;; GO:0016567;; GO:0006511;; GO:0051301;; GO:0005886;; GO:0010994;; GO:0070936;; GO:0004842;; GO:0061631;; GO:0005524;; GO:0005680	biological_process;;molecular_function;;biological_process;;cellular_component;;biological_process;;cellular_component;;biological_process;;cellular_component;;biological_process;;biological_process;;biological_process;;cellular_component;;biological_process;;biological_process;;molecular_function;;molecular_function;;molecular_function;;cellular_component	exit from mitosis;;ubiquitin-like protein ligase binding;;protein K11-linked ubiquitination;;cytosol;;positive regulation of exit from mitosis;;nucleus;;anaphase-promoting complex-dependent catabolic process;;ubiquitin ligase complex;;protein ubiquitination;;ubiquitin-dependent protein catabolic process;;cell division;;plasma membrane;;free ubiquitin chain polymerization;;protein K48-linked ubiqu…	K06688	UBE2C, UBC11	mmu04120	Ubiquitin mediated proteolysis	NP_081061	ubiquitin-conjugating enzyme E2 C [Mus musculus]	R-MMU-8864184;;R-MMU-174244;;R-MMU-8864178	Ube2c;;Ube2c;;Ube2c	R-MMU-597592;R-MMU-8852135;R-MMU-8866652;R-MMU-392499;R-MMU-597592;R-MMU-983169;R-MMU-68886;R-MMU-69620;R-MMU-69242;R-MMU-69278;R-MMU-8852135;R-MMU-69052;R-MMU-69239;R-MMU-69017;R-MMU-174143;R-MMU-141405;R-MMU-2467813;R-MMU-179419;R-MMU-392499;R-MMU-174048;R-MMU-1280218;R-MMU-69618;R-MMU-174184;R-MMU-1640170;R-MMU-2555396;R-MMU-176407;R-MMU-69306;R-MMU-176409;R-MMU-176408;R-MMU-174154;R-MMU-68882…	Post-translational protein modification;Protein ubiquitination;Synthesis of active ubiquitin: roles of E1 and E2 enzymes;Metabolism of proteins;Post-translational protein modification;Class I MHC mediated antigen processing & presentation;M Phase;Cell Cycle Checkpoints;S Phase;Cell Cycle, Mitotic;Protein ubiquitination;Switching of origins to a post-replicative state;Synthesis of DNA;CDK-mediated…	3JFSS	O:Posttranslational modification, protein turnover, chaperones	Q9D1C1	Ubiquitin-conjugating enzyme E2 C OS=Mus musculus OX=10090 GN=Ube2c PE=1 SV=1	PF00179	UQ_con	Ubiquitin-conjugating enzyme	53.02	99.16	86.59	100.8	108.55	62.19	43.49	43.27	67.7	77.87	77.96	88.68
ENSMUSG00000001415	Smg5	SMG5 nonsense mediated mRNA decay factor [Source:MGI Symbol;Acc:MGI:2447364]	GO:0051721;; GO:0005737;; GO:0031625;; GO:0042162;; GO:0005634;; GO:0032210;; GO:0070034;; GO:0000184;; GO:0032204;; GO:0035303;; GO:0005697;; GO:0042826;; GO:0007004	molecular_function;;cellular_component;;molecular_function;;molecular_function;;cellular_component;;biological_process;;molecular_function;;biological_process;;biological_process;;biological_process;;cellular_component;;molecular_function;;biological_process	protein phosphatase 2A binding;;cytoplasm;;ubiquitin protein ligase binding;;telomeric DNA binding;;nucleus;;regulation of telomere maintenance via telomerase;;telomerase RNA binding;;nuclear-transcribed mRNA catabolic process, nonsense-mediated decay;;regulation of telomere maintenance;;regulation of dephosphorylation;;telomerase holoenzyme complex;;histone deacetylase binding;;telomere maintena…	K11125	SMG5, EST1B	mmu03015	mRNA surveillance pathway	NP_839977	protein SMG5 [Mus musculus]	R-MMU-927867	Smg5	R-MMU-8953854;R-MMU-927802;R-MMU-975957	Metabolism of RNA;Nonsense-Mediated Decay (NMD);Nonsense Mediated Decay (NMD) enhanced by the Exon Junction Complex (EJC)	3JC8U	A:RNA processing and modification	Q6ZPY2	Protein SMG5 OS=Mus musculus OX=10090 GN=Smg5 PE=1 SV=2	PF10373;; PF10374;; PF13638	EST1_DNA_bind;;EST1;;PIN_4	Est1 DNA/RNA binding domain;;Telomerase activating protein Est1;;PIN domain	38.28	36.31	37.57	40.91	45.29	45.14	32.92	25.05	39.46	26.87	42.27	36.59
ENSMUSG00000001416	Cct3	chaperonin containing Tcp1, subunit 3 (gamma) [Source:MGI Symbol;Acc:MGI:104708]	GO:0006457;; GO:0046931;; GO:0043209;; GO:0044297;; GO:0005829;; GO:0005832;; GO:0032212;; GO:1904851;; GO:0050821;; GO:0002199;; GO:0007339;; GO:0051082;; GO:0005886;; GO:0005874;; GO:1901998;; GO:0005524	biological_process;;biological_process;;cellular_component;;cellular_component;;cellular_component;;cellular_component;;biological_process;;biological_process;;biological_process;;cellular_component;;biological_process;;molecular_function;;cellular_component;;cellular_component;;biological_process;;molecular_function	protein folding;;pore complex assembly;;myelin sheath;;cell body;;cytosol;;chaperonin-containing T-complex;;positive regulation of telomere maintenance via telomerase;;positive regulation of establishment of protein localization to telomere;;protein stabilization;;zona pellucida receptor complex;;binding of sperm to zona pellucida;;unfolded protein binding;;plasma membrane;;microtubule;;toxin tra…	K09495	CCT3, TRIC5	------	------	NP_033966	T-complex protein 1 subunit gamma [Mus musculus]	R-MMU-390463	Cct3	R-MMU-5617833;R-MMU-390466;R-MMU-5620922;R-MMU-5620920;R-MMU-1852241;R-MMU-390471;R-MMU-391251;R-MMU-6814122;R-MMU-392499	Cilium Assembly;Chaperonin-mediated protein folding;BBSome-mediated cargo-targeting to cilium;Cargo trafficking to the periciliary membrane;Organelle biogenesis and maintenance;Association of TriC/CCT with target proteins during biosynthesis;Protein folding;Cooperation of PDCL (PhLP1) and TRiC/CCT in G-protein beta folding;Metabolism of proteins	3JCEM	O:Posttranslational modification, protein turnover, chaperones	P80318	T-complex protein 1 subunit gamma OS=Mus musculus OX=10090 GN=Cct3 PE=1 SV=1	PF00118	Cpn60_TCP1	TCP-1/cpn60 chaperonin family	121.15	114.18	120.45	141.95	144.47	125.68	83.47	105.97	121.27	86.67	105.02	126.31
ENSMUSG00000001418	Glmp	glycosylated lysosomal membrane protein [Source:MGI Symbol;Acc:MGI:1913318]	GO:0044212;; GO:0003700;; GO:0005829;; GO:0005764;; GO:0005765;; GO:0045944;; GO:0005634;; GO:0016021	molecular_function;;molecular_function;;cellular_component;;cellular_component;;cellular_component;;biological_process;;cellular_component;;cellular_component	transcription regulatory region DNA binding;;transcription factor activity, sequence-specific DNA binding;;cytosol;;lysosome;;lysosomal membrane;;positive regulation of transcription from RNA polymerase II promoter;;nucleus;;integral component of membrane	------	------	------	------	NP_064387	glycosylated lysosomal membrane protein precursor [Mus musculus]	------				3J47W	S:Function unknown	Q9JHJ3	Glycosylated lysosomal membrane protein OS=Mus musculus OX=10090 GN=Glmp PE=1 SV=1	PF15065	NCU-G1	Lysosomal transcription factor, NCU-G1	87.34	39.64	94.96	89.33	85.29	99.71	85.91	77.62	79.34	69.22	85.38	81.82
ENSMUSG00000001419	Mef2d	myocyte enhancer factor 2D [Source:MGI Symbol;Acc:MGI:99533]	GO:0033613;; GO:0019899;; GO:0003677;; GO:0001649;; GO:0005737;; GO:0007512;; GO:0005634;; GO:0005654;; GO:0035914;; GO:1904707;; GO:0000981;; GO:0042803;; GO:0006915;; GO:0002062;; GO:0000790;; GO:0045893;; GO:0043231;; GO:0007399;; GO:0001958;; GO:0003700;; GO:0042826;; GO:0001228;; GO:0006355;; GO:0045944;; GO:0000977;; GO:0000978;; GO:0046982	molecular_function;;molecular_function;;molecular_function;;biological_process;;cellular_component;;biological_process;;cellular_component;;cellular_component;;biological_process;;biological_process;;molecular_function;;molecular_function;;biological_process;;biological_process;;cellular_component;;biological_process;;cellular_component;;biological_process;;biological_process;;molecular_function;…	activating transcription factor binding;;enzyme binding;;DNA binding;;osteoblast differentiation;;cytoplasm;;adult heart development;;nucleus;;nucleoplasm;;skeletal muscle cell differentiation;;positive regulation of vascular smooth muscle cell proliferation;;RNA polymerase II transcription factor activity, sequence-specific DNA binding;;protein homodimerization activity;;apoptotic process;;chond…	K09262	MEF2D	mmu04928;; mmu04022;; mmu04371	Parathyroid hormone synthesis, secretion and action;;cGMP-PKG signaling pathway;;Apelin signaling pathway	NP_001297516	myocyte-specific enhancer factor 2D isoform 1 [Mus musculus]	R-MMU-445328	Mef2d	R-MMU-1266738;R-MMU-525793	Developmental Biology;Myogenesis	3J2KT	K:Transcription	Q63943	Myocyte-specific enhancer factor 2D OS=Mus musculus OX=10090 GN=Mef2d PE=1 SV=2	PF00319(SRF-TF:SRF-type transcription factor ;; PF12347	-;;HJURP_C	NA-binding and dimerisation domain);;Holliday junction regulator protein family C-terminal repeat	34.57	22.48	33.51	31.5	35.16	30.29	37.17	24.4	33.48	17.88	33.44	33.38
ENSMUSG00000001420	Tmem79	transmembrane protein 79 [Source:MGI Symbol;Acc:MGI:1919163]	GO:0005737;; GO:0042335;; GO:0016021;; GO:0070268;; GO:0045055;; GO:0005765;; GO:0032588;; GO:0061436;; GO:0002070;; GO:0031069;; GO:0042802;; GO:0045684	cellular_component;;biological_process;;cellular_component;;biological_process;;biological_process;;cellular_component;;cellular_component;;biological_process;;biological_process;;biological_process;;molecular_function;;biological_process	cytoplasm;;cuticle development;;integral component of membrane;;cornification;;regulated exocytosis;;lysosomal membrane;;trans-Golgi network membrane;;establishment of skin barrier;;epithelial cell maturation;;hair follicle morphogenesis;;identical protein binding;;positive regulation of epidermis development	------	------	------	------	NP_077208	transmembrane protein 79 [Mus musculus]	------				3J9EX	S:Function unknown	Q9D709	Transmembrane protein 79 OS=Mus musculus OX=10090 GN=Tmem79 PE=1 SV=1	------	------	------	17.58	13.07	14.43	15.1	16.13	17	12.12	10.21	14.4	9.2	18.45	16.02
ENSMUSG00000001424	Snd1	staphylococcal nuclease and tudor domain containing 1 [Source:MGI Symbol;Acc:MGI:1929266]	GO:0005737;; GO:0042470;; GO:0010587;; GO:0010564;; GO:0004518;; GO:0004519;; GO:0005829;; GO:0004521;; GO:1905172;; GO:0005739;; GO:0031047;; GO:0097433;; GO:0006401;; GO:0016442;; GO:0005634;; GO:0003723	cellular_component;;cellular_component;;biological_process;;biological_process;;molecular_function;;molecular_function;;cellular_component;;molecular_function;;molecular_function;;cellular_component;;biological_process;;cellular_component;;biological_process;;cellular_component;;cellular_component;;molecular_function	cytoplasm;;melanosome;;miRNA catabolic process;;regulation of cell cycle process;;nuclease activity;;endonuclease activity;;cytosol;;endoribonuclease activity;;RISC complex binding;;mitochondrion;;gene silencing by RNA;;dense body;;RNA catabolic process;;RISC complex;;nucleus;;RNA binding	K15979	SND1	mmu05203	Viral carcinogenesis	NP_062750	staphylococcal nuclease domain-containing protein 1 [Mus musculus]	------				3JA45	K:Transcription	Q78PY7	Staphylococcal nuclease domain-containing protein 1 OS=Mus musculus OX=10090 GN=Snd1 PE=1 SV=1	PF00565;; PF00567	SNase;;TUDOR	Staphylococcal nuclease homologue;;Tudor domain	65.87	64.52	67.15	76.93	72.58	80.09	56.62	66.67	76.75	51.66	67.86	77.09
ENSMUSG00000001435	Col18a1	collagen, type XVIII, alpha 1 [Source:MGI Symbol;Acc:MGI:88451]	GO:0005581;; GO:0005515	cellular_component;;molecular_function	collagen trimer;;protein binding	K06823	COL18A	mmu04974	Protein digestion and absorption	XP_006513237(collagen alpha-1	XVIII) chain isoform X2 [Mus musculus]	------				3J6PQ	W:Extracellular structures	D3Z556(Collagen alpha-1(XVIII) chain	Fragment) OS=Mus musculus OX=10090 GN=Col18a1 PE=1 SV=1	PF01391(Collagen:Collagen triple helix repeat ;; PF13385;; PF01392;; PF06121(DUF959:Domain of Unknown Function ;; PF06482;; PF06121(DUF959:Domain of Unknown Function ;; PF20010	-;;Laminin_G_3;;Fz;;-;;Endostatin;;-;;Collagen_trimer	0 copies);;Concanavalin A-like lectin/glucanases superfamily;;Fz domain;;UF959) ;;Collagenase NC10 and Endostatin;;UF959);;Collagen trimerization domain	0.21	1.13	0.22	0.4	0.6	0.61	0.53	0.38	0.25	2.38	0.83	0.15
ENSMUSG00000001436	Slc19a1	solute carrier family 19 (folate transporter), member 1 [Source:MGI Symbol;Acc:MGI:103182]	GO:1904447;; GO:0008518;; GO:0015884;; GO:0005542;; GO:0008517;; GO:0016323;; GO:0016324;; GO:0051958;; GO:0015350;; GO:0005887;; GO:0005886;; GO:0031526;; GO:0055085;; GO:0098838	biological_process;;molecular_function;;biological_process;;molecular_function;;molecular_function;;cellular_component;;cellular_component;;biological_process;;molecular_function;;cellular_component;;cellular_component;;cellular_component;;biological_process;;biological_process	folic acid import into cell;;reduced folate carrier activity;;folic acid transport;;folic acid binding;;folic acid transporter activity;;basolateral plasma membrane;;apical plasma membrane;;methotrexate transport;;methotrexate transporter activity;;integral component of plasma membrane;;plasma membrane;;brush border membrane;;transmembrane transport;;reduced folate transmembrane transport	K14609	SLC19A1, RFC1	mmu01523;; mmu04977	Antifolate resistance;;Vitamin digestion and absorption	NP_112473	reduced folate transporter [Mus musculus]	R-MMU-200737	Slc19a1	R-MMU-196757;R-MMU-196849;R-MMU-196854;R-MMU-1430728	Metabolism of folate and pterines;Metabolism of water-soluble vitamins and cofactors;Metabolism of vitamins and cofactors;Metabolism	3J49B	H:Coenzyme transport and metabolism	P41438	Reduced folate transporter OS=Mus musculus OX=10090 GN=Slc19a1 PE=1 SV=1	PF01770;; PF07690	Folate_carrier;;MFS_1	Reduced folate carrier;;Major Facilitator Superfamily	7.74	10.15	10.66	7.94	9.14	11.4	3.86	6.73	6.19	5.06	8.85	8.26
ENSMUSG00000001440	Kpnb1	karyopherin (importin) beta 1 [Source:MGI Symbol;Acc:MGI:107532]	GO:0019894;; GO:0006610;; GO:0019899;; GO:0061608;; GO:0090307;; GO:0044877;; GO:0071782;; GO:0005737;; GO:0040001;; GO:0030953;; GO:0005635;; GO:0005654;; GO:0007080;; GO:0031291;; GO:0051879;; GO:0034399;; GO:0008139;; GO:0031965;; GO:0006606;; GO:0006607;; GO:0061676;; GO:0045184;; GO:0019904;; GO:0007079;; GO:0010494;; GO:0032991;; GO:0005643;; GO:0005829;; GO:0008536	molecular_function;;biological_process;;molecular_function;;molecular_function;;biological_process;;molecular_function;;cellular_component;;cellular_component;;biological_process;;biological_process;;cellular_component;;cellular_component;;biological_process;;biological_process;;molecular_function;;cellular_component;;molecular_function;;cellular_component;;biological_process;;biological_process;…	kinesin binding;;ribosomal protein import into nucleus;;enzyme binding;;nuclear import signal receptor activity;;mitotic spindle assembly;;macromolecular complex binding;;endoplasmic reticulum tubular network;;cytoplasm;;establishment of mitotic spindle localization;;astral microtubule organization;;nuclear envelope;;nucleoplasm;;mitotic metaphase plate congression;;Ran protein signal transductio…	K14293	KPNB1, IPO1	mmu03013	RNA transport	NP_032405	importin subunit beta-1 [Mus musculus]	R-MMU-6800978;;R-MMU-6799646;;R-MMU-180714;;R-MMU-6806306	Kpnb1;;Kpnb1;;Kpnb1;;Kpnb1	R-MMU-168249;R-MMU-6798695;R-MMU-168256;R-MMU-168249;R-MMU-6798695;R-MMU-168256;R-MMU-8957322;R-MMU-140342;R-MMU-556833;R-MMU-109581;R-MMU-1655829;R-MMU-1430728;R-MMU-5357801;R-MMU-75153;R-MMU-168249;R-MMU-6798695;R-MMU-168256	Innate Immune System;Neutrophil degranulation;Immune System;Innate Immune System;Neutrophil degranulation;Immune System;Metabolism of steroids;Apoptosis induced DNA fragmentation;Metabolism of lipids;Apoptosis;Regulation of cholesterol biosynthesis by SREBP (SREBF);Metabolism;Programmed Cell Death;Apoptotic execution phase;Innate Immune System;Neutrophil degranulation;Immune System	3J9U3;; 3J9U3	U:Intracellular trafficking, secretion, and vesicular transport;;Y:Nuclear structure	P70168	Importin subunit beta-1 OS=Mus musculus OX=10090 GN=Kpnb1 PE=1 SV=2	PF13513;; PF03810;; PF02985;; PF13646;; PF00514;; PF12717	HEAT_EZ;;IBN_N;;HEAT;;HEAT_2;;Arm;;Cnd1	HEAT-like repeat;;Importin-beta N-terminal domain;;HEAT repeat;;HEAT repeats;;Armadillo/beta-catenin-like repeat;;non-SMC mitotic condensation complex subunit 1	58.61	57.45	65.6	65.23	69.62	59.92	39.55	53.58	55.89	41.73	60.45	59.08
ENSMUSG00000001441	Npepps	aminopeptidase puromycin sensitive [Source:MGI Symbol;Acc:MGI:1101358]	GO:0005737;; GO:0004177;; GO:0042277;; GO:0005829;; GO:0070006;; GO:0043171;; GO:0008270;; GO:0071456;; GO:0006508;; GO:0005634	cellular_component;;molecular_function;;molecular_function;;cellular_component;;molecular_function;;biological_process;;molecular_function;;biological_process;;biological_process;;cellular_component	cytoplasm;;aminopeptidase activity;;peptide binding;;cytosol;;metalloaminopeptidase activity;;peptide catabolic process;;zinc ion binding;;cellular response to hypoxia;;proteolysis;;nucleus	K08776	NPEPPS	------	------	NP_032968	puromycin-sensitive aminopeptidase [Mus musculus]	R-MMU-983056	Npepps	R-MMU-983168;R-MMU-983169;R-MMU-168256;R-MMU-1280218	Antigen processing: Ubiquitination & Proteasome degradation;Class I MHC mediated antigen processing & presentation;Immune System;Adaptive Immune System	3JCRF;; 3JCRF	E:Amino acid transport and metabolism;;O:Posttranslational modification, protein turnover, chaperones	Q11011	Puromycin-sensitive aminopeptidase OS=Mus musculus OX=10090 GN=Npepps PE=1 SV=2	PF01433;; PF17900;; PF11838	Peptidase_M1;;Peptidase_M1_N;;ERAP1_C	Peptidase family M1 domain;;Peptidase M1 N-terminal domain;;ERAP1-like C-terminal domain	43.12	27.19	42.09	37.05	43.44	37.84	41.41	33.85	52.88	29.21	44.19	45.4
ENSMUSG00000001444	Tbx21	T-box 21 [Source:MGI Symbol;Acc:MGI:1888984]	GO:2000320;; GO:2000329;; GO:0045580;; GO:0010628;; GO:0003677;; GO:0048304;; GO:0043565;; GO:0000122;; GO:0009615;; GO:0005634;; GO:0071310;; GO:0032703;; GO:0043025;; GO:2000552;; GO:0030217;; GO:0072676;; GO:0045892;; GO:0045893;; GO:0044212;; GO:0050776;; GO:0003700;; GO:0043161	biological_process;;biological_process;;biological_process;;biological_process;;molecular_function;;biological_process;;molecular_function;;biological_process;;biological_process;;cellular_component;;biological_process;;biological_process;;cellular_component;;biological_process;;biological_process;;biological_process;;biological_process;;biological_process;;molecular_function;;biological_process;…	negative regulation of T-helper 17 cell differentiation;;negative regulation of T-helper 17 cell lineage commitment;;regulation of T cell differentiation;;positive regulation of gene expression;;DNA binding;;positive regulation of isotype switching to IgG isotypes;;sequence-specific DNA binding;;negative regulation of transcription from RNA polymerase II promoter;;response to virus;;nucleus;;cell…	K10166	TBX21	mmu05321(Inflammatory bowel disease ;; mmu04658;; mmu04659	IBD);;Th1 and Th2 cell differentiation;;Th17 cell differentiation	NP_062380	T-box transcription factor TBX21 [Mus musculus]	------				3J5C5	K:Transcription	Q9JKD8	T-box transcription factor TBX21 OS=Mus musculus OX=10090 GN=Tbx21 PE=1 SV=1	PF00907	T-box	T-box	0.88	0.43	0.52	0.65	0.33	0.52	2.8	0.33	0.78	0.04	1.04	2.2
ENSMUSG00000001445	Mrpl10	mitochondrial ribosomal protein L10 [Source:MGI Symbol;Acc:MGI:1333801]	GO:0005654;; GO:0015934;; GO:1990904;; GO:0042254;; GO:0005739;; GO:0003735;; GO:0005762;; GO:0006412	cellular_component;;cellular_component;;cellular_component;;biological_process;;cellular_component;;molecular_function;;cellular_component;;biological_process	nucleoplasm;;large ribosomal subunit;;ribonucleoprotein complex;;ribosome biogenesis;;mitochondrion;;structural constituent of ribosome;;mitochondrial large ribosomal subunit;;translation	K02864	RP-L10, MRPL10, rplJ	mmu03010	Ribosome	NP_080430	39S ribosomal protein L10, mitochondrial isoform 1 precursor [Mus musculus]	R-MMU-5368182	Mrpl10	R-MMU-72766;R-MMU-5368287;R-MMU-5419276;R-MMU-5389840;R-MMU-392499	Translation;Mitochondrial translation;Mitochondrial translation termination;Mitochondrial translation elongation;Metabolism of proteins	3J8JW	J:Translation, ribosomal structure and biogenesis	Q3TBW2	39S ribosomal protein L10, mitochondrial OS=Mus musculus OX=10090 GN=Mrpl10 PE=1 SV=2	PF00466	Ribosomal_L10	Ribosomal protein L10	42.73	38.35	46.38	46.78	49.82	42.69	38.65	36.19	43.3	34.98	53.87	44.07
ENSMUSG00000001467	Cyp51	cytochrome P450, family 51 [Source:MGI Symbol;Acc:MGI:106040]	GO:0016126;; GO:0016125;; GO:0033488;; GO:0008398;; GO:0020037;; GO:0016021;; GO:0005886;; GO:0005789;; GO:0042177;; GO:0006695;; GO:0006694;; GO:1900222;; GO:0043231;; GO:0005506;; GO:0005783;; GO:0055114;; GO:0050709	biological_process;;biological_process;;biological_process;;molecular_function;;molecular_function;;cellular_component;;cellular_component;;cellular_component;;biological_process;;biological_process;;biological_process;;biological_process;;cellular_component;;molecular_function;;cellular_component;;biological_process;;biological_process	sterol biosynthetic process;;sterol metabolic process;;cholesterol biosynthetic process via 24,25-dihydrolanosterol;;sterol 14-demethylase activity;;heme binding;;integral component of membrane;;plasma membrane;;endoplasmic reticulum membrane;;negative regulation of protein catabolic process;;cholesterol biosynthetic process;;steroid biosynthetic process;;negative regulation of beta-amyloid clear…	K05917	CYP51	mmu00100	Steroid biosynthesis	NP_064394	lanosterol 14-alpha demethylase [Mus musculus]	R-MMU-194721	Cyp51a1	R-MMU-8957322;R-MMU-556833;R-MMU-211859;R-MMU-1430728;R-MMU-191273;R-MMU-211945;R-MMU-211897;R-MMU-211976	Metabolism of steroids;Metabolism of lipids;Biological oxidations;Metabolism;Cholesterol biosynthesis;Phase I - Functionalization of compounds;Cytochrome P450 - arranged by substrate type;Endogenous sterols	3JBEH	Q:Secondary metabolites biosynthesis, transport and catabolism	Q8K0C4	Lanosterol 14-alpha demethylase OS=Mus musculus OX=10090 GN=Cyp51a1 PE=1 SV=1	PF00067	p450	Cytochrome P450	81.7	49.33	66.97	113.65	91.44	69.45	49.72	48.17	80.98	55.32	59.34	69.34
ENSMUSG00000001472	Tcf25	transcription factor 25 (basic helix-loop-helix) [Source:MGI Symbol;Acc:MGI:1914105]	GO:0003700;; GO:0005634;; GO:0000122;; GO:0003677	molecular_function;;cellular_component;;biological_process;;molecular_function	transcription factor activity, sequence-specific DNA binding;;nucleus;;negative regulation of transcription from RNA polymerase II promoter;;DNA binding	K24970	TCF25, RQC1	------	------	NP_001032967	transcription factor 25 isoform c [Mus musculus]	------				3J660	Z:Cytoskeleton	Q8R3L2	Transcription factor 25 OS=Mus musculus OX=10090 GN=Tcf25 PE=1 SV=2	PF04910	Tcf25	Transcriptional repressor TCF25	101.89	75.93	97.73	107.46	110.86	106.24	97.9	78.21	101.36	74.12	113.03	102.11
ENSMUSG00000001473	Tubb6	tubulin, beta 6 class V [Source:MGI Symbol;Acc:MGI:1915201]	GO:0005737;; GO:0007017;; GO:0000278;; GO:0003924;; GO:0005200;; GO:0000226;; GO:0005874;; GO:0005525	cellular_component;;biological_process;;biological_process;;molecular_function;;molecular_function;;biological_process;;cellular_component;;molecular_function	cytoplasm;;microtubule-based process;;mitotic cell cycle;;GTPase activity;;structural constituent of cytoskeleton;;microtubule cytoskeleton organization;;microtubule;;GTP binding	K07375	TUBB	mmu05020;; mmu04540;; mmu05132;; mmu04145;; mmu05014(Amyotrophic lateral sclerosis ;; mmu05016;; mmu05010;; mmu05012	Prion diseases;;Gap junction;;Salmonella infection;;Phagosome;;ALS);;Huntington disease;;Alzheimer disease;;Parkinson disease	NP_080749	tubulin beta-6 chain [Mus musculus]	R-MMU-8867399;;R-MMU-5610438;;R-MMU-191698;;R-MMU-8867396	Tubb6;;Tubb6;;Tubb6;;Tubb6	R-MMU-597592;R-MMU-8955332;R-MMU-392499;R-MMU-5617833;R-MMU-5620924;R-MMU-1852241;R-MMU-5358351;R-MMU-5610787;R-MMU-162582;R-MMU-5663220;R-MMU-5617833;R-MMU-9663891;R-MMU-2132295;R-MMU-6807878;R-MMU-3371497;R-MMU-437239;R-MMU-9648025;R-MMU-69278;R-MMU-597592;R-MMU-190872;R-MMU-2262752;R-MMU-194315;R-MMU-69275;R-MMU-8953897;R-MMU-5626467;R-MMU-380320;R-MMU-6811434;R-MMU-6811436;R-MMU-9612973;R-MMU…	Post-translational protein modification;Carboxyterminal post-translational modifications of tubulin;Metabolism of proteins;Cilium Assembly;Intraflagellar transport;Organelle biogenesis and maintenance;Signaling by Hedgehog;Hedgehog 'off' state;Signal Transduction;RHO GTPases Activate Formins;Cilium Assembly;Selective autophagy;MHC class II antigen presentation;COPI-mediated anterograde transport;…	3JFAR	Z:Cytoskeleton	Q922F4	Tubulin beta-6 chain OS=Mus musculus OX=10090 GN=Tubb6 PE=1 SV=1	PF03953;; PF00091;; PF10644	Tubulin_C;;Tubulin;;Misat_Tub_SegII	Tubulin C-terminal domain;;Tubulin/FtsZ family, GTPase domain;;Misato Segment II tubulin-like domain	0.44	0.85	0.84	1.31	1.01	0.48	3.62	0.83	1.36	7.09	2.03	1.39
ENSMUSG00000001482	Def8	differentially expressed in FDCP 8 [Source:MGI Symbol;Acc:MGI:1346331]	GO:0035556;; GO:0046872;; GO:0032418;; GO:0045780;; GO:1900029	biological_process;;molecular_function;;biological_process;;biological_process;;biological_process	intracellular signal transduction;;metal ion binding;;lysosome localization;;positive regulation of bone resorption;;positive regulation of ruffle assembly	------	------	------	------	XP_006531039.1	differentially expressed in FDCP 8 isoform X2 [Mus musculus]	------				3J8HW	T:Signal transduction mechanisms	Q99J78	Differentially expressed in FDCP 8 OS=Mus musculus OX=10090 GN=Def8 PE=1 SV=1	PF00130(C1_1:Phorbol esters/diacylglycerol binding domain ;; PF13901	-;;zf-RING_9	1 domain);;Putative zinc-RING and/or ribbon	7.28	6.3	7.12	7.75	7.28	8.38	4.67	4.96	6.85	4.62	11.77	5.35
ENSMUSG00000001493	Meox1	mesenchyme homeobox 1 [Source:MGI Symbol;Acc:MGI:103220]	GO:0005737;; GO:0043565;; GO:0001757;; GO:0003700;; GO:0005634;; GO:0001228;; GO:0045944;; GO:0060218;; GO:0000978;; GO:0003682;; GO:0071837;; GO:0061056;; GO:0061053	cellular_component;;molecular_function;;biological_process;;molecular_function;;cellular_component;;molecular_function;;biological_process;;biological_process;;molecular_function;;molecular_function;;molecular_function;;biological_process;;biological_process	cytoplasm;;sequence-specific DNA binding;;somite specification;;transcription factor activity, sequence-specific DNA binding;;nucleus;;transcriptional activator activity, RNA polymerase II transcription regulatory region sequence-specific binding;;positive regulation of transcription from RNA polymerase II promoter;;hematopoietic stem cell differentiation;;RNA polymerase II core promoter proximal…	K09322	MEOX, MOX	------	------	NP_034921	homeobox protein MOX-1 [Mus musculus]	------				3JEPY	K:Transcription	P32442	Homeobox protein MOX-1 OS=Mus musculus OX=10090 GN=Meox1 PE=1 SV=1	PF00046	Homeodomain	Homeodomain	0.02	0.15	0.06	0.14	0.42	0.08	0	0	0.02	0.9	0.08	0
ENSMUSG00000001494	Sost	sclerostin [Source:MGI Symbol;Acc:MGI:1921749]	GO:0090090;; GO:0005794;; GO:0030279;; GO:0071374;; GO:0016055;; GO:0008134;; GO:0031333;; GO:0030178;; GO:0001503;; GO:0045893;; GO:0032991;; GO:0030514;; GO:0008201;; GO:0005615	biological_process;;cellular_component;;biological_process;;biological_process;;biological_process;;molecular_function;;biological_process;;biological_process;;biological_process;;biological_process;;cellular_component;;biological_process;;molecular_function;;cellular_component	negative regulation of canonical Wnt signaling pathway;;Golgi apparatus;;negative regulation of ossification;;cellular response to parathyroid hormone stimulus;;Wnt signaling pathway;;transcription factor binding;;negative regulation of protein complex assembly;;negative regulation of Wnt signaling pathway;;ossification;;positive regulation of transcription, DNA-templated;;macromolecular complex;…	K16834	SOST	mmu04310;; mmu04928	Wnt signaling pathway;;Parathyroid hormone synthesis, secretion and action	NP_077769	sclerostin precursor [Mus musculus]	R-MMU-3769322	Sost	R-MMU-201681;R-MMU-3772470;R-MMU-195721;R-MMU-162582	TCF dependent signaling in response to WNT;Negative regulation of TCF-dependent signaling by WNT ligand antagonists;Signaling by WNT;Signal Transduction	3J8NR	S:Function unknown	Q99P68	Sclerostin OS=Mus musculus OX=10090 GN=Sost PE=1 SV=2	PF05463(Sclerostin:Sclerostin ;; PF03045	-;;DAN	OST);;DAN domain	0	0	0	0	0	0	0	0	0	0	0	0
ENSMUSG00000001496	Nkx2-1	NK2 homeobox 1 [Source:MGI Symbol;Acc:MGI:108067]	GO:0021537;; GO:0007631;; GO:0007492;; GO:0030324;; GO:0033327;; GO:0060430;; GO:0017025;; GO:0030154;; GO:0001012;; GO:0006644;; GO:0019899;; GO:0021766;; GO:0030336;; GO:0010628;; GO:0001764;; GO:0003677;; GO:0007411;; GO:0032496;; GO:0048663;; GO:0043565;; GO:0042538;; GO:0048511;; GO:0000122;; GO:0005634;; GO:0022029;; GO:0005654;; GO:0060441;; GO:0021798;; GO:0021879;; GO:0021877;; GO:003087…	biological_process;;biological_process;;biological_process;;biological_process;;biological_process;;biological_process;;molecular_function;;biological_process;;molecular_function;;biological_process;;molecular_function;;biological_process;;biological_process;;biological_process;;biological_process;;molecular_function;;biological_process;;biological_process;;biological_process;;molecular_function;…	telencephalon development;;feeding behavior;;endoderm development;;lung development;;Leydig cell differentiation;;lung saccule development;;TBP-class protein binding;;cell differentiation;;RNA polymerase II regulatory region DNA binding;;phospholipid metabolic process;;enzyme binding;;hippocampus development;;negative regulation of cell migration;;positive regulation of gene expression;;neuron mi…	K09342	NKX2-1, TITF1	------	------	NP_033411	homeobox protein Nkx-2.1 [Mus musculus]	------				3J4IH	K:Transcription	P50220	Homeobox protein Nkx-2.1 OS=Mus musculus OX=10090 GN=Nkx2-1 PE=2 SV=1	PF00046	Homeodomain	Homeodomain	0.02	0	0	0.05	0	0	0	0.01	0	0.05	0	0
[truncated: 55,153 more rows]
